# Supplementary material for: Contribution of the Immune Response in the Ileum to the Development of Diarrhoea caused by Helminth Infection: Studies with the Sheep Model
Source: Funct Integr Genomics. 2022 May 16;22(5):865–77. doi: 10.1007/s10142-022-00864-6 (PMC9550700; doi:10.1007/s10142-022-00864-6)
Supplement: Supplementary file 3 — (XLSX 3594 kb) [file 10142_2022_864_MOESM2_ESM.xlsx]

## Sheet: DEGs Low vs high diarrhoea
	Supplementary File S1. Results of differential gene expression analysis High vs Low diarrhoea with normalised gene count
Down-regulated genes in High diarrhoea compared to low diarrhoea	Gene	baseMean	log2FoldChange	lfcSE	stat	pvalue	padj	HD1	HD2	HD3	HD4	LD1	LD2	LD3	LD4
	LOC114112166	49.5174	-3.03354	0.398588	-7.61071	2.72595e-14	1.49246e-10	8.93138	14.1653	8.75896	11.1797	127.406	57.4368	94.6467	73.6149
	DYNC1I1	112.587	-1.60226	0.233295	-6.86797	6.51228e-12	1.52806e-08	47.634	52.6141	71.1665	52.1718	187.127	202.489	135.355	152.137
	FOXP2	111.466	-1.19184	0.182171	-6.54243	6.0527e-11	1.2427e-07	68.4739	67.7913	71.1665	64.2831	158.262	156.734	131.284	173.731
	FMOD	441.164	-1.08903	0.172724	-6.30507	2.88069e-10	4.73153e-07	282.827	334.909	245.251	265.517	526.544	701.897	508.853	663.515
	LOC114114996	626.899	-3.11397	0.516832	-6.02511	1.68994e-09	2.13517e-06	47.634	151.772	107.297	212.414	308.561	1057.23	1441.07	1689.22
	LOC101112291	3108.61	-9.48883	1.58636	-5.9815	2.21093e-09	2.42096e-06	0.992375	5.05905	9.85383	18.6328	6229.94	10070.9	1.01771	8532.45
	PRKG1	782.238	-1.15888	0.19942	-5.81127	6.20019e-09	5.3599e-06	484.279	444.185	618.602	389.425	919.71	1192.54	903.724	1305.44
	LOC101104028	165.513	-1.30557	0.22822	-5.72066	1.0611e-08	7.92204e-06	95.268	106.24	102.918	77.326	249.835	293.025	165.886	233.604
	FBXO32	1555.92	-1.27115	0.226376	-5.61521	1.96321e-08	1.40198e-05	1062.83	824.625	1141.95	617.677	1657.27	2236.14	2379.4	2527.44
	CAND2	53.0329	-1.94501	0.363167	-5.35571	8.52223e-08	4.51541e-05	26.7941	21.248	20.8025	18.6328	64.6982	52.5693	100.753	118.765
	LOC114109654	109.991	-2.44214	0.458072	-5.33135	9.74854e-08	4.97306e-05	10.9161	28.3307	62.4076	35.4023	269.742	168.416	178.099	126.618
	THSD7A	108.53	-1.09058	0.210674	-5.17664	2.25917e-07	0.000100289	61.5273	74.874	79.9255	61.4882	169.211	139.211	119.072	162.934
	TNS1	4302.1	-1.09394	0.215537	-5.0754	3.86675e-07	0.000154906	2428.34	2851.28	3575.85	2125.07	4228.28	6886.57	5751.06	6570.37
	FRZB	243.385	-1.43675	0.286418	-5.01626	5.2687e-07	0.000196678	109.161	168.972	160.946	86.6424	281.686	486.752	281.905	371.019
	LOC101112460	450.921	-1.66446	0.333215	-4.99514	5.87942e-07	0.000207697	176.643	248.905	269.338	170.49	760.453	348.515	572.969	1060.05
	CAP2	382.153	-1.1065	0.221789	-4.98899	6.06969e-07	0.000207697	253.056	282.295	266.053	168.627	382.217	608.44	529.208	567.325
	MTUS2	82.3189	-1.9212	0.385433	-4.98451	6.21175e-07	0.000208221	29.7713	36.4252	42.6999	28.8808	146.317	194.701	59.027	120.728
	ZNF385D	97.1225	-1.42937	0.288235	-4.95906	7.08336e-07	0.000232688	55.573	60.7086	65.6922	28.8808	109.489	154.787	152.656	149.193
	ZSWIM5	78.5352	-1.27986	0.259464	-4.93273	8.1088e-07	0.000256129	50.6111	36.4252	52.5538	43.787	81.6193	114.874	140.444	107.968
	DACT3	256.842	-1.13407	0.231099	-4.90729	9.23411e-07	0.00028617	155.803	168.972	181.748	136.951	221.965	401.084	387.746	400.465
	METTL24	77.5997	-1.0618	0.219462	-4.83823	1.31002e-06	0.000386824	48.6264	52.6141	60.2178	40.0605	93.5635	117.794	105.842	102.079
	LOC114118056	149.611	-2.98008	0.630963	-4.72306	2.32318e-06	0.000615455	22.8246	54.6378	33.941	23.291	31.8514	255.058	493.588	281.699
	OLFML2B	230.471	-1.17236	0.250676	-4.67679	2.91396e-06	0.000725179	160.765	150.76	151.092	104.344	209.025	369.932	303.277	394.576
	PNCK	40.5863	-1.82071	0.390645	-4.66079	3.14993e-06	0.000752748	23.817	23.2716	15.3282	9.31639	43.7957	57.4368	71.2395	80.4856
	PSD	247.992	-1.86723	0.41589	-4.48972	7.13154e-06	0.00134639	118.093	167.961	108.392	32.6074	298.607	317.363	486.464	454.449
	ISLR2	74.2494	-1.67312	0.374542	-4.4671	7.92879e-06	0.00146326	43.6645	40.4724	38.3204	19.5644	103.517	177.178	96.6822	74.5964
	DUSP26	60.526	-1.79065	0.401369	-4.46135	8.1445e-06	0.00148637	30.7636	25.2953	42.6999	10.248	102.522	69.1188	93.629	109.932
	MYL9	7562.03	-1.34335	0.304479	-4.41196	1.02437e-05	0.00180536	3953.62	6114.37	4670.72	2363.57	6924.7	13023.5	10213.7	13232
	PDZRN4	238.935	-1.43416	0.326984	-4.38601	1.15447e-05	0.00193492	170.689	111.299	168.61	66.1464	286.663	422.501	261.551	424.022
	SRCIN1	58.5782	-1.52341	0.347986	-4.3778	1.19883e-05	0.00193967	15.878	42.496	32.8461	29.8124	63.7028	93.4565	110.93	79.504
	CCDC9B	341.395	-1.13775	0.261511	-4.35067	1.35722e-05	0.00210157	224.277	254.976	237.587	136.951	306.57	551.004	496.641	523.156
	VOPP1	176.474	-1.0132	0.233242	-4.34399	1.3992e-05	0.00211948	96.2604	137.606	147.807	86.6424	186.132	258.952	242.214	256.18
	LOC105603392	93.0624	-1.15677	0.269726	-4.28868	1.79742e-05	0.0025567	61.5273	61.7204	65.6922	41.9238	89.5821	147.973	118.054	158.027
	SYNPO2	3671.6	-1.14888	0.269861	-4.25731	2.06899e-05	0.00281791	2377.73	2749.09	2584.99	1417.95	3291.65	6639.3	4587.82	5724.29
	DBP	421.201	-1.03992	0.244956	-4.24535	2.18253e-05	0.00284667	242.14	299.496	333.935	227.32	419.045	503.302	819.254	525.119
	ACACB	59.4566	-1.17924	0.277873	-4.24381	2.19755e-05	0.00284667	37.7103	40.4724	33.941	33.539	63.7028	85.6684	110.93	69.6887
	KCNIP4	110.291	-1.41723	0.335718	-4.22148	2.42707e-05	0.00309028	64.5044	59.6968	67.8819	48.4452	270.737	119.741	111.948	139.377
	BFSP1	35.8961	-1.38142	0.328108	-4.21026	2.55081e-05	0.00322285	18.8551	16.189	25.182	19.5644	44.7911	40.8872	54.9562	66.7441
	KBTBD12	32.8323	-1.70493	0.406676	-4.19234	2.76087e-05	0.00328871	21.8323	19.2244	14.2333	6.52147	51.7586	60.3573	38.6729	50.0581
	ACTN2	144.522	-1.41198	0.336765	-4.19278	2.75558e-05	0.00328871	90.3062	60.7086	121.531	43.787	174.187	283.29	181.152	201.214
	LOC105605507	215.769	-1.96754	0.470633	-4.18063	2.907e-05	0.00341053	61.5273	94.0984	134.669	61.4882	314.533	364.091	105.842	589.9
	MAP1A	877.282	-1.15144	0.277279	-4.15264	3.28663e-05	0.00374881	506.111	661.724	633.93	377.314	727.606	1488.49	1088.95	1534.13
	ENOX1	105.097	-1.51247	0.365416	-4.13905	3.48746e-05	0.00392339	47.634	50.5905	40.5102	79.1893	248.839	154.787	92.6113	126.618
	TACR2	137.926	-1.11973	0.272539	-4.10853	3.98185e-05	0.00436012	93.2833	96.122	95.2537	63.3514	132.382	251.164	216.772	155.082
	SYNM	5743.76	-1.44356	0.352904	-4.09052	4.30398e-05	0.00459045	3355.22	4308.29	3445.56	1243.74	5327.15	9600.7	8193.56	10475.9
	DES	15050.9	-1.56356	0.382659	-4.08603	4.38824e-05	0.00465012	8750.77	11164.3	7883.06	2640.26	14685.5	22376	22923.8	29983.8
	LOC114117865	29.6415	-1.84648	0.455682	-4.05213	5.07541e-05	0.00514591	11.9085	17.2008	14.2333	8.38475	77.6378	36.9932	30.5312	40.2428
	NPB	41.1902	-1.89662	0.470681	-4.02952	5.58908e-05	0.0055976	14.8856	24.2834	26.2769	4.65819	52.7539	60.3573	84.4697	61.8365
	DMPK	1773.06	-1.30553	0.324248	-4.02633	5.66546e-05	0.00563971	1007.26	1348.74	1149.61	580.411	1391.51	2474.65	2611.44	3620.87
	LOC105602517	60.4515	-1.40537	0.34924	-4.02409	5.71953e-05	0.00565924	27.7865	31.3661	43.7948	29.8124	127.406	62.3043	60.0447	101.098
	RBPMS2	1282.81	-1.04403	0.260605	-4.00617	6.17103e-05	0.00599759	717.487	1038.12	959.106	637.241	1018.25	2033.65	1800.32	2058.27
	TMEM108	262.904	-1.26148	0.315156	-4.00273	6.26147e-05	0.00600357	124.047	133.559	162.041	199.371	323.491	431.263	198.453	531.008
	RRAGD	73.6018	-1.17539	0.293822	-4.00034	6.32513e-05	0.00600357	64.5044	51.6023	32.8461	31.6757	90.5775	95.4035	121.107	101.098
	RTN4RL1	70.6566	-1.12803	0.282742	-3.9896	6.61848e-05	0.00614172	33.7408	53.6259	41.6051	48.4452	71.6657	129.476	88.5405	98.1531
	MYH11	20571.6	-1.13176	0.284139	-3.98312	6.8016e-05	0.00624114	13144	14992	16015.8	7418.64	18166.3	36697.2	26287.4	31851.7
	EPM2A	58.5792	-1.02297	0.257183	-3.97762	6.96098e-05	0.0063168	28.7789	33.3897	44.8897	47.5136	70.6703	85.6684	74.2926	83.4302
	SLC4A3	33.1246	-1.19728	0.301902	-3.96578	7.3157e-05	0.00656614	23.817	18.2126	20.8025	17.7011	38.8189	45.7547	48.8499	51.0396
	EPHA7	81.9358	-1.56515	0.399239	-3.92033	8.84284e-05	0.00751776	68.4739	32.3779	48.1743	16.7695	123.424	102.218	110.93	153.119
	FAT3	23.9251	-1.44321	0.368414	-3.91737	8.95198e-05	0.00754032	13.8933	8.09448	17.5179	12.1113	36.8282	34.0727	32.5666	36.3167
	CAV3	27.9124	-2.47562	0.637223	-3.88501	0.000102327	0.00840363	8.93138	7.08267	16.423	1.86328	16.9211	58.4103	49.8676	63.7995
	RBM24	144.365	-1.3289	0.34224	-3.88295	0.000103197	0.00843287	88.3214	99.1574	100.728	40.9921	140.345	179.125	214.736	291.515
	RYR3	111.066	-1.25515	0.323891	-3.87522	0.000106526	0.00857695	37.7103	77.9094	72.2614	74.5311	204.048	177.178	96.6822	148.211
	PLA1A	105.19	-1.39718	0.365383	-3.82388	0.00013137	0.0101529	57.5578	79.933	71.1665	23.291	114.466	183.992	164.869	146.248
	LOC105603471	79.6392	-1.11772	0.292023	-3.8275	0.00012945	0.0101529	32.7484	45.5315	61.3127	61.4882	104.512	137.264	80.3988	113.858
	LOC101116631	69.4718	-1.40622	0.36767	-3.82468	0.000130943	0.0101529	34.7331	34.4016	45.9845	37.2656	66.6889	86.6419	76.328	173.731
	SPEG	373.234	-1.1436	0.299375	-3.81994	0.000133486	0.0101547	217.33	248.905	278.097	186.328	250.83	666.851	578.058	559.473
	PPP1R14C	101.396	-1.5093	0.396023	-3.81114	0.000138329	0.0101598	67.4815	65.7677	60.2178	17.7011	107.499	174.257	144.514	173.731
	MYO18B	27.8976	-3.1456	0.82552	-3.81045	0.000138715	0.0101598	4.96188	2.02362	4.37948	11.1797	37.8236	9.73505	26.4604	126.618
	LDB3	64.7112	-1.62592	0.426835	-3.80925	0.000139392	0.0101598	37.7103	48.5669	28.4666	12.1113	61.7121	114.874	90.5759	123.673
	PRRT1	54.9169	-1.43934	0.378566	-3.80209	0.000143479	0.0103817	12.9009	32.3779	33.941	39.1288	53.7493	85.6684	82.4343	99.1347
	LRRC72	11.2701	-3.56002	0.939204	-3.79046	0.000150367	0.010785	0.992375	0	3.28461	2.79492	38.8189	27.2581	9.15936	7.85225
	HAND2	107.802	-1.68567	0.446653	-3.774	0.000160654	0.0113339	58.5501	58.685	75.546	12.1113	144.327	146.026	167.922	199.251
	B3GALNT1	107.398	-1.51348	0.403423	-3.7516	0.000175712	0.0119754	92.2909	43.5078	60.2178	27.0175	237.89	149.92	138.408	109.932
	LOC114108699	21.0777	-1.58936	0.424682	-3.74246	0.000182227	0.0122167	8.93138	7.08267	12.0436	13.9746	24.8839	36.0197	25.4427	40.2428
	LOC105609312	36.3421	-1.48924	0.399325	-3.72941	0.000191932	0.012815	24.8094	15.1772	27.3717	9.31639	56.7353	66.1983	50.8853	40.2428
	SHISAL1	135.94	-1.04194	0.281207	-3.70525	0.000211183	0.0135495	88.3214	110.287	84.305	72.6678	111.48	168.416	236.108	215.937
	KCNA5	33.7877	-1.7698	0.480216	-3.68542	0.000228327	0.014314	11.9085	19.2244	22.9923	7.45311	26.8746	76.9069	52.9208	52.0212
	LOC101122270	28.871	-1.40129	0.381088	-3.67709	0.000235914	0.0146599	18.8551	17.2008	15.3282	12.1113	34.8375	58.4103	44.7791	29.4459
	LOC105614430	24.7255	-4.77129	1.29781	-3.67643	0.000236522	0.0146599	1.98475	2.02362	1.09487	1.86328	0.995357	0.973505	122.125	66.7441
	KCNJ3	32.5563	-1.54566	0.424168	-3.64398	0.000268459	0.0158613	17.8628	20.2362	15.3282	13.0429	63.7028	48.6752	59.027	22.5752
	RERG	50.2223	-1.05753	0.290433	-3.64121	0.000271362	0.0159753	43.6645	27.3189	29.5615	29.8124	79.6285	61.3308	52.9208	77.541
	MSH4	25.1936	-1.21937	0.335663	-3.63271	0.00028046	0.0162733	13.8933	15.1772	18.6128	13.0429	32.8468	37.9667	36.6374	33.3721
	ATP1A2	227.581	-1.01176	0.27905	-3.62574	0.000288136	0.0164269	122.062	192.244	154.377	135.088	198.076	442.945	267.657	308.201
	LOC105612939	40.5628	-1.82924	0.504593	-3.62518	0.000288755	0.0164269	10.9161	25.2953	16.423	18.6328	84.6053	36.0197	30.5312	102.079
	LOC114116344	15.2648	-2.76389	0.771503	-3.58247	0.000340361	0.0187598	3.9695	0	2.18974	9.31639	37.8236	16.5496	34.602	17.6676
	LOC114114048	73.2804	-1.77743	0.496317	-3.58124	0.000341967	0.0187853	17.8628	30.3543	53.6486	30.7441	191.109	124.609	41.726	96.1901
	NCS1	179.198	-1.03164	0.288677	-3.5737	0.000351974	0.0189818	161.757	105.228	139.048	65.2147	200.067	221.959	261.551	278.755
	LOC101105556	12.8452	-3.08821	0.864507	-3.57222	0.000353975	0.0189818	2.97713	1.01181	1.09487	5.58983	50.7632	18.4966	7.12395	15.7045
	TMEM252	51.8671	-1.28038	0.36035	-3.55314	0.000380656	0.0200119	19.8475	46.5433	37.2256	17.7011	64.6982	68.1453	77.3457	83.4302
	LOC105612914	333.495	-1.08199	0.307448	-3.51928	0.000432722	0.0222108	185.574	265.094	206.93	198.439	313.537	404.978	330.755	762.65
	ATF7IP2	32.7953	-3.87188	1.10437	-3.50598	0.000454935	0.0227803	12.9009	1.01181	0	2.79492	70.6703	151.867	15.2656	7.85225
	CHRNA1	24.615	-2.23188	0.642284	-3.47492	0.000511006	0.0249058	15.878	5.05905	10.9487	2.79492	18.9118	71.0658	44.7791	27.4829
	LMOD1	620.488	-1.17672	0.338892	-3.47227	0.000516083	0.0249344	357.255	439.126	523.348	203.097	474.785	1161.39	962.751	842.154
	SLIT1	64.5349	-1.20444	0.348131	-3.45972	0.000540743	0.0255221	60.5349	22.2598	36.1307	37.2656	99.5357	94.43	62.0801	104.042
	LOC105613000	289.705	-1.12975	0.327436	-3.45028	0.000560001	0.0259099	125.039	198.315	298.9	105.275	386.198	380.64	490.535	332.739
	SLC2A4	271.317	-1.00743	0.293224	-3.4357	0.000591018	0.0268162	125.039	233.728	220.069	142.541	237.89	486.752	390.799	333.721
	CACNB2	79.3444	-1.33498	0.389377	-3.42851	0.000606909	0.0271621	29.7713	49.5787	44.8897	55.8983	193.099	105.139	64.1155	92.2639
	LOC101111764	549.082	-1.13395	0.335391	-3.38099	0.000722243	0.0304175	228.246	375.382	515.684	256.201	584.274	891.73	473.234	1067.91
	TPM2	4716.3	-1.34399	0.3977	-3.3794	0.00072644	0.030516	2798.5	3853.99	3105.05	905.553	3897.82	7341.2	6879.7	8948.62
	KCNQ3	39.5292	-1.78147	0.528352	-3.37175	0.00074691	0.0309783	14.8856	28.3307	13.1384	14.9062	97.545	85.6684	25.4427	36.3167
	ACTA1	133.945	-1.25309	0.372203	-3.36668	0.000760788	0.0313182	78.3976	124.453	71.1665	42.8554	111.48	263.82	180.134	199.251
	BMPR1B	21.6884	-2.04789	0.609046	-3.36245	0.000772531	0.0314252	4.96188	7.08267	7.66409	13.9746	70.6703	29.2051	19.3364	20.6122
	ATP2B2	70.6294	-1.73944	0.520571	-3.3414	0.000833568	0.0329119	62.5196	35.4134	16.423	15.8379	105.508	143.105	47.8322	138.396
	SORBS2	4408.25	-1.18039	0.353872	-3.33564	0.00085104	0.0332818	3180.56	3627.34	2967.1	1022.01	4330.8	7001.45	5492.56	7644.17
	ART3	48.8639	-1.21142	0.363399	-3.33357	0.000857383	0.0333053	27.7865	20.2362	30.6564	39.1288	79.6285	95.4035	52.9208	45.1504
	WASF1	62.773	-1.31488	0.395075	-3.32817	0.00087417	0.0337048	22.8246	51.6023	50.364	19.5644	72.661	115.847	69.2041	100.116
	LOC114111235	27.4967	-1.44871	0.435772	-3.32447	0.000885861	0.0339959	16.8704	21.248	16.423	4.65819	38.8189	39.9137	43.7614	38.2797
	LRCH2	30.7332	-1.11669	0.337309	-3.31059	0.000930981	0.0347275	18.8551	18.2126	22.9923	17.7011	43.7957	54.5163	30.5312	39.2613
	ZBTB20	465.956	-1.28413	0.391517	-3.2799	0.00103845	0.0374046	362.217	228.669	322.987	171.422	773.392	440.998	326.684	1101.28
	MYOM1	211.069	-1.3209	0.402919	-3.27833	0.00104423	0.0374486	98.2452	184.149	158.756	41.9238	230.923	346.568	270.71	357.277
	FNDC5	32.367	-1.47751	0.451268	-3.27413	0.00105987	0.0377622	15.878	15.1772	27.3717	10.248	39.8143	27.2581	69.2041	53.9842
	LOC101102680	23.8201	-1.26328	0.386092	-3.27197	0.00106801	0.0378762	11.9085	20.2362	9.85383	13.9746	34.8375	35.0462	25.4427	39.2613
	KCNQ5	803.183	-1.13426	0.347195	-3.26693	0.0010872	0.0382382	610.311	449.244	584.661	367.066	1125.75	783.671	604.518	1900.24
	CBLN2	33.1577	-1.85909	0.570022	-3.26143	0.00110851	0.0385748	10.9161	12.1417	17.5179	16.7695	84.6053	73.9864	34.602	14.723
	PRR15	405.916	-1.74085	0.534311	-3.25812	0.00112153	0.0388633	276.873	191.232	227.733	52.1718	544.46	883.942	885.405	185.509
	SVOP	18.1257	-1.64196	0.504453	-3.25493	0.00113419	0.0390545	6.94663	15.1772	6.56922	6.52147	36.8282	30.1786	16.2833	26.5013
	SLC2A13	208.398	-1.07672	0.333325	-3.23023	0.00123691	0.0409602	101.222	157.842	154.377	122.976	314.533	354.356	126.196	335.684
	KLF8	82.3283	-1.22408	0.37876	-3.23182	0.00123005	0.0409602	44.6569	55.6496	59.123	38.1972	158.262	83.7214	59.027	159.99
	LRMDA	170.852	-1.21158	0.377417	-3.2102	0.00132645	0.0433139	78.3976	97.1338	125.91	110.865	397.147	227.8	103.806	225.752
	TMPRSS15	451.74	-1.09069	0.340993	-3.19857	0.00138109	0.0448309	328.476	252.953	423.715	149.994	420.041	772.963	789.741	476.043
	LOC101123341	573.96	-1.07086	0.336017	-3.18692	0.00143799	0.0453568	382.064	535.248	395.248	168.627	523.558	965.717	737.838	883.378
	KCNN2	89.1139	-1.04664	0.328154	-3.18946	0.00142537	0.0453568	37.7103	53.6259	65.6922	75.4628	183.146	97.3505	101.771	98.1531
	PRDM8	198.887	-1.28071	0.404904	-3.163	0.00156154	0.0478514	103.207	136.594	175.179	49.3769	182.15	445.865	251.374	247.346
	PCP4L1	293.268	-1.26172	0.399058	-3.16175	0.00156822	0.0478775	189.544	246.882	193.792	60.5565	250.83	541.269	428.455	434.818
	FSIP1	75.3622	-1.38606	0.438353	-3.16196	0.00156709	0.0478775	57.5578	28.3307	36.1307	44.7187	193.099	50.6222	84.4697	107.968
Up-regulated genes in High diarrhoea compared to low diarrhoea	LOC114109557	290.08	10.9128	1.08351	10.0717	7.37114e-24	1.21071e-19	382.064	992.586	452.181	492.837	0	0.973505	0	0
	LOC101104700	1399.48	1.11383	0.138055	8.068	7.14618e-16	5.8688e-12	1961.93	2004.4	1887.56	1803.65	940.612	701.897	869.122	1026.68
	LOC101119572	470.48	1.58057	0.216274	7.30819	2.70771e-13	1.11185e-09	1022.15	554.472	620.791	623.266	226.941	237.535	240.179	238.512
	LOC114118422	27.3352	5.42647	0.768201	7.06386	1.61937e-12	4.43302e-09	40.6874	81.9566	48.1743	42.8554	1.99071	0	2.03541	0.981531
	LOC114118015	250.222	2.42105	0.382453	6.33031	2.44675e-10	4.46531e-07	642.067	174.031	478.458	392.22	96.5496	50.6222	82.4343	85.3932
	C3AR1	315.832	1.72673	0.27654	6.24406	4.26344e-10	6.36609e-07	531.913	401.689	384.299	622.335	181.155	173.284	147.568	84.4117
	BST-2A	301.116	1.65494	0.269588	6.13878	8.31583e-10	1.13823e-06	666.876	341.992	409.481	409.921	132.382	106.112	154.691	187.472
	CD86	798.446	1.03576	0.173078	5.98432	2.17296e-09	2.42096e-06	1178.94	934.913	975.529	1203.68	565.363	544.189	593.323	391.631
	LOC101114861	136.504	1.39525	0.239124	5.83485	5.38402e-09	5.20191e-06	152.826	201.35	181.748	255.269	60.7168	89.5624	66.151	84.4117
	SIGLEC1	270.814	2.11634	0.365565	5.78922	7.07138e-09	5.80737e-06	320.537	340.98	359.117	739.721	125.415	118.768	110.93	51.0396
	LOC101105149	151.041	1.72041	0.299414	5.74591	9.14264e-09	7.15085e-06	135.955	280.271	258.389	252.474	46.7818	89.5624	72.2572	72.6333
	SCIMP	352.523	1.38879	0.248955	5.57846	2.42661e-08	1.66071e-05	738.327	391.571	472.984	437.87	248.839	174.257	194.382	161.953
	LOC114111034	59.4357	1.27958	0.229725	5.57006	2.54645e-08	1.67302e-05	89.3138	86.0039	76.6409	84.7791	39.8143	36.9932	30.5312	31.409
	LOC114109558	3805.45	9.22825	1.66049	5.55755	2.7359e-08	1.71196e-05	3478.28	15780.2	3752.12	7382.31	46.7818	3.89402	0	0
	LOC101108558	544.802	4.51308	0.815959	5.53101	3.18384e-08	1.86766e-05	1001.31	1741.33	1169.32	263.654	35.8328	113.9	19.3364	13.7414
	LOC101121216	740.896	2.05072	0.374741	5.47235	4.44097e-08	2.43143e-05	1447.88	738.622	706.191	1881.91	343.398	365.064	289.029	155.082
	CD14	287.002	1.69512	0.320324	5.29187	1.21071e-07	5.84882e-05	551.761	339.968	304.374	558.052	119.443	200.542	139.426	82.4486
	LOC101114399	22.6114	6.49271	1.2305	5.27649	1.31679e-07	6.17952e-05	23.817	99.1574	25.182	30.7441	1.99071	0	0	0
	LOC101115381	930.363	2.36745	0.459465	5.15263	2.5686e-07	0.000111024	3311.56	1096.8	632.835	1193.43	243.862	365.064	404.03	195.325
	LOC114118889	78.1466	2.05163	0.399841	5.13111	2.88034e-07	0.000121307	124.047	105.228	83.2101	190.986	36.8282	22.3906	45.7968	16.686
	LOC101103771	24.0615	3.03656	0.596322	5.09215	3.54031e-07	0.000145374	66.4891	51.6023	20.8025	32.6074	4.97678	1.94701	9.15936	4.90766
	TFF2	244.307	1.3395	0.265322	5.0486	4.45053e-07	0.00017	491.226	333.897	204.741	370.792	141.341	124.609	145.532	142.322
	LOC105612575	848.114	1.75494	0.351634	4.99081	6.01264e-07	0.000207697	1710.86	1109.96	713.855	1699.31	540.479	442.945	364.339	203.177
	LOC101103238	333.044	1.45679	0.295133	4.93604	7.97242e-07	0.000256129	463.439	557.507	452.181	479.794	294.626	172.31	112.965	131.525
	CD68	1298.87	1.15514	0.237927	4.85503	1.20371e-06	0.000366129	1918.26	1840.48	1289.76	2122.27	957.533	943.326	805.006	514.322
	CLEC4F	77.4456	3.70931	0.770329	4.81522	1.47036e-06	0.00042066	331.453	69.8149	131.384	42.8554	18.9118	0.973505	17.301	6.87072
	LOC443162	1124.54	1.5187	0.31553	4.81319	1.48543e-06	0.00042066	2105.82	2256.34	1180.27	1126.35	366.291	501.355	810.095	649.774
	LRG1	24.0734	2.23963	0.46771	4.7885	1.68032e-06	0.000467785	41.6798	48.5669	36.1307	32.6074	4.97678	15.5761	8.14166	4.90766
	LOC101113279	980.332	1.02607	0.216417	4.7412	2.1246e-06	0.000581608	967.566	1402.37	1757.27	1132.87	716.657	624.017	725.625	516.285
	LOC100101238	5367.72	1.76799	0.375174	4.71244	2.44768e-06	0.000638144	11914.5	7358.9	3980.95	9940.59	3357.34	2100.82	3049.05	1239.67
	FCGR3A	2061.57	1.18588	0.25448	4.65999	3.16223e-06	0.000752748	2682.39	3119.41	2128.43	3526.25	1339.75	1550.79	1406.47	739.093
	PLAUR	173.945	1.69053	0.362364	4.6653	3.08171e-06	0.000752748	468.401	200.338	183.938	209.619	92.5682	76.9069	104.824	54.9658
	LOC101107513	50.0945	3.4983	0.751205	4.65691	3.20985e-06	0.000753169	227.254	50.5905	18.6128	71.7362	3.98143	7.78804	5.08853	15.7045
	CLIC2	546.251	1.0013	0.21771	4.59922	4.24085e-06	0.000954191	874.283	645.535	521.158	872.946	426.013	318.336	307.347	404.391
	PRF1	1115.01	1.30019	0.284577	4.56886	4.90393e-06	0.00107396	1309.94	1389.22	1437.56	2207.05	454.878	794.38	884.387	442.671
	ABCA6	647.8	1.16983	0.256597	4.55901	5.13954e-06	0.00109632	948.711	639.464	875.896	1123.56	430.99	505.249	412.171	246.364
	RARRES1	757.859	1.43159	0.314973	4.54512	5.49046e-06	0.00115616	1377.42	1148.4	595.609	1301.5	425.017	509.143	471.198	234.586
	CSF3R	50.1455	3.02811	0.667908	4.53372	5.79534e-06	0.00120492	102.215	186.173	18.6128	50.3085	6.9675	9.73505	18.3187	8.83378
	CD300H	54.3215	1.68506	0.372424	4.52456	6.05203e-06	0.00124128	62.5196	70.8267	72.2614	125.771	24.8839	34.0727	29.5135	14.723
	LOC101114790	193.359	1.68564	0.374159	4.50513	6.63319e-06	0.00128177	392.981	388.535	129.195	269.244	79.6285	122.662	102.788	61.8365
	MRC1	685.967	1.68516	0.373686	4.50956	6.49614e-06	0.00128177	1834.9	620.24	636.119	1094.68	357.333	418.607	324.649	201.214
	IL1RL1	1263.38	1.3288	0.296753	4.47781	7.5413e-06	0.00140757	1558.03	1821.26	1150.71	2698.96	586.265	991.028	781.599	519.23
	TLR1	248.258	1.0078	0.228852	4.40374	1.06401e-05	0.00183962	442.599	231.705	292.33	359.613	189.118	159.655	162.833	148.211
	B4GALT4	212.294	1.14853	0.262236	4.37976	1.1881e-05	0.00193967	272.903	307.59	299.994	289.74	98.5403	97.3505	206.595	125.636
	CLDN1	92.5782	1.51882	0.351806	4.3172	1.58019e-05	0.00233826	163.742	148.736	143.428	93.1639	36.8282	68.1453	61.0624	25.5198
	MMP12	34.8541	3.70916	0.871343	4.25683	2.07342e-05	0.00281791	175.65	40.4724	6.56922	36.3339	3.98143	2.92051	4.07083	8.83378
	CLEC7A	205.945	1.14864	0.274571	4.1834	2.87183e-05	0.00339352	290.766	260.035	266.053	318.621	140.345	192.754	92.6113	86.3748
	LOC101116002	122.221	1.37106	0.329704	4.15846	3.20394e-05	0.00368005	147.864	130.524	200.361	226.388	58.7261	99.2975	76.328	38.2797
	P2RY6	128.96	1.14825	0.277278	4.14116	3.45557e-05	0.00391432	140.917	203.374	140.143	226.388	98.5403	98.324	64.1155	59.8734
	LOC105604171	407.681	1.74904	0.424988	4.11552	3.86311e-05	0.0042585	829.626	367.287	314.228	1002.44	234.904	259.926	104.824	148.211
	MMP1	916.488	1.91715	0.476824	4.02068	5.80312e-05	0.00570756	2245.75	1137.27	788.306	1625.71	171.201	819.691	281.905	262.069
	BST-2B	362.495	1.50275	0.374094	4.01703	5.89366e-05	0.00576211	719.472	240.811	367.876	815.184	222.96	146.026	218.807	168.823
	MSR1	560.224	1.39063	0.347479	4.00205	6.2796e-05	0.00600357	704.586	844.862	538.676	1156.16	391.175	440.998	247.303	158.027
	LOC100192427	90.1504	2.26731	0.569136	3.98378	6.7828e-05	0.00624114	143.894	97.1338	75.546	280.423	35.8328	16.5496	60.0447	11.7784
	LOC114109644	20.4771	6.35233	1.61356	3.93683	8.25633e-05	0.00721331	73.4358	0	30.6564	57.7616	0	0	0	1.96306
	LOC114115617	113.654	1.94503	0.496265	3.91933	8.87942e-05	0.00751776	278.857	60.7086	277.002	105.275	68.6796	45.7547	36.6374	36.3167
	LOC101117600	474.318	1.18613	0.303854	3.90361	9.47674e-05	0.0079416	660.922	693.09	462.035	819.842	290.644	397.19	322.613	148.211
	FCGR2B	204.392	1.26547	0.332252	3.80877	0.000139661	0.0101598	493.211	216.527	178.464	266.449	103.517	130.45	142.479	104.042
	LOC114115620	17.4403	2.58614	0.678979	3.80887	0.000139602	0.0101598	16.8704	61.7204	18.6128	22.3593	3.98143	1.94701	8.14166	5.88919
	LOC101106730	179.716	1.40632	0.371733	3.78313	0.000154867	0.0110378	311.606	236.764	167.515	327.937	113.471	151.867	82.4343	46.132
	CCL22	206.111	1.03293	0.27371	3.7738	0.00016078	0.0113339	191.528	320.744	241.966	353.091	148.308	99.2975	179.116	114.839
	LOC101118895	150.301	2.34872	0.625442	3.75529	0.000173138	0.0118492	585.501	241.823	73.3563	104.344	23.8886	36.0197	84.4697	53.0027
	TXNDC16	259.567	1.01659	0.271472	3.74473	0.000180585	0.0122062	262.979	335.921	303.279	487.247	181.155	199.568	197.435	108.95
	MPEG1	3801.61	1.32286	0.355374	3.72243	0.000197318	0.0130683	3333.39	5519.43	4688.23	8186.31	2535.17	2773.52	2412.98	963.864
	GNLY	3742.77	1.67779	0.45128	3.71786	0.000200919	0.0130956	3349.27	6117.41	4727.65	8617.66	1614.47	3091.85	1889.88	533.953
	LOC101106326	36.9123	1.59235	0.430704	3.69709	0.000218086	0.013884	37.7103	69.8149	40.5102	73.5995	27.87	9.73505	20.3541	15.7045
	LOC101109915	519.947	1.16957	0.317626	3.68221	0.000231218	0.0144401	1039.02	532.212	764.219	544.077	296.616	189.833	318.542	475.061
	LOC114115224	3517.11	1.02102	0.277878	3.67433	0.000238474	0.0147253	3373.08	4523.8	3820	7131.7	2954.22	2645.99	2085.28	1602.84
	LOC443320	53.7494	2.35563	0.642761	3.66486	0.000247474	0.0150547	90.3062	181.114	36.1307	52.1718	20.9025	30.1786	15.2656	3.92613
	LOX	382.199	1.06477	0.291721	3.64997	0.00026227	0.0156079	662.907	407.76	286.856	710.841	214.002	258.952	275.799	240.475
	PTAFR	268.447	1.2709	0.349179	3.63969	0.000272963	0.0160122	526.951	259.023	256.2	476.067	135.369	229.747	170.975	93.2455
	LIPG	262.055	1.05183	0.289872	3.6286	0.000284964	0.0164229	246.109	410.795	254.01	503.085	169.211	184.966	205.577	122.691
	CTSC	6207.53	1.07034	0.296301	3.61233	0.000303459	0.0170113	7658.16	9132.6	5854.27	10995.2	4411.42	5172.23	4376.14	2060.23
	S100A9	24.1384	2.23979	0.625757	3.57933	0.000344474	0.0187973	76.4129	47.5551	18.6128	16.7695	12.9396	5.84103	7.12395	7.85225
	ELFN2	24.3454	1.43369	0.401317	3.57247	0.000353627	0.0189818	45.6493	22.2598	35.0358	39.1288	13.935	12.6556	16.2833	9.81531
	LOC114117768	215.756	1.01152	0.282889	3.57566	0.000349345	0.0189818	184.582	311.638	266.053	391.288	163.239	143.105	169.957	96.1901
	LOC114115621	72.8964	3.40377	0.960995	3.54192	0.000397224	0.0207124	195.498	40.4724	279.192	17.7011	0	13.6291	10.1771	26.5013
	IL20RA	260.467	1.22794	0.348128	3.52725	0.000419895	0.0217564	280.842	338.956	368.971	471.409	72.661	180.098	242.214	128.581
	PILRA	197.355	1.5587	0.443448	3.51495	0.000439844	0.0224361	136.948	374.37	251.82	415.511	94.5589	141.158	126.196	38.2797
	LOC105608356	30.3359	1.20126	0.342145	3.51098	0.000446453	0.0226327	34.7331	45.5315	45.9845	42.8554	13.935	13.6291	24.425	21.5937
	LOC105603554	33.991	1.24889	0.355994	3.50819	0.000451164	0.0226971	63.512	45.5315	45.9845	36.3339	20.9025	20.4436	26.4604	12.7599
	IL1RN	495.449	1.83314	0.525826	3.48621	0.000489918	0.0240243	1896.43	309.614	331.746	557.12	272.728	173.284	238.143	184.528
	GSTA1	103.445	2.56386	0.735439	3.48617	0.000489994	0.0240243	114.123	40.4724	148.902	404.331	21.8979	60.3573	32.5666	4.90766
	IL6	12.5087	2.88885	0.835897	3.45599	0.00054828	0.02573	53.5883	8.09448	8.75896	17.7011	1.99071	2.92051	4.07083	2.94459
	LOC101119153	21.0943	1.79953	0.521092	3.45339	0.000553584	0.0258313	24.8094	47.5551	18.6128	40.0605	6.9675	13.6291	12.2125	4.90766
	SFTPB	83.5832	1.52769	0.444972	3.43324	0.000596422	0.026839	115.116	161.89	77.7358	141.609	32.8468	53.5428	70.2218	15.7045
	LOC114115225	140.445	1.40096	0.409914	3.4177	0.000631525	0.0278264	137.94	142.665	145.618	388.493	71.6657	58.4103	113.983	64.7811
	LOC101104705	13.5952	4.3754	1.28083	3.41608	0.000635305	0.0278264	83.3595	6.07086	2.18974	12.1113	0.995357	0	3.05312	0.981531
	LOC114118509	16.0658	2.45981	0.720761	3.4128	0.00064299	0.0280881	18.8551	57.6732	16.423	15.8379	7.96285	4.86752	1.01771	5.88919
	EMILIN2	961.297	1.19141	0.349255	3.4113	0.000646538	0.0280936	1018.18	1423.62	954.727	1951.78	587.261	867.393	610.624	276.792
	LOC114113820	33.5344	2.02079	0.598688	3.37536	0.000737201	0.0308541	47.634	33.3897	55.8384	78.2577	4.97678	6.81453	31.5489	9.81531
	LOC101102254	77.5335	2.72564	0.808537	3.37107	0.000748761	0.0309783	61.5273	21.248	33.941	422.032	22.8932	18.4966	24.425	15.7045
	LOC105601985	148.811	1.36485	0.405048	3.3696	0.000752771	0.031066	328.476	112.311	132.479	284.15	109.489	98.324	72.2572	53.0027
	TSPAN32	70.0729	1.0712	0.319555	3.35217	0.000801801	0.031965	100.23	83.9803	74.4512	121.113	39.8143	45.7547	28.4958	66.7441
	LOC101104414	108.366	1.04737	0.312993	3.34631	0.000818936	0.0325691	143.894	170.996	99.6332	169.558	65.6936	93.4565	83.452	40.2428
	LOC114118072	13.2695	3.82554	1.14877	3.33011	0.000868125	0.0335505	5.95425	13.1535	5.47435	74.5311	1.99071	0	4.07083	0.981531
	SDS	1128.05	1.765	0.53051	3.32699	0.000877905	0.0337695	3946.68	1668.48	688.673	668.917	459.855	274.528	636.067	681.183
	ADA2	309.653	1.15217	0.347317	3.31736	0.000908737	0.0344712	268.934	392.582	353.643	693.139	222.96	218.065	222.878	105.024
	LOC114110036	201.989	1.14182	0.344588	3.31357	0.000921143	0.0347013	265.957	137.606	245.251	463.025	129.396	148.946	109.912	115.821
	LOC101102057	106.281	2.29396	0.692681	3.31171	0.000927278	0.0347275	456.493	47.5551	62.4076	139.746	44.7911	45.7547	41.726	11.7784
	LOC101114456	213.203	2.31618	0.699516	3.31111	0.000929251	0.0347275	416.798	108.264	106.202	789.098	116.457	102.218	50.8853	15.7045
	DMBT1	6193.67	1.57671	0.476323	3.31016	0.00093241	0.0347275	4408.13	6699.2	4462.69	21538.6	3020.91	2062.86	3849.99	3507.01
	LYZ	469.522	1.35816	0.410551	3.30815	0.000939131	0.0348987	605.349	410.795	985.383	700.592	271.732	290.104	399.959	92.2639
	CLCA2	11.1241	2.10322	0.64102	3.28105	0.00103422	0.0373341	25.8018	18.2126	14.2333	13.9746	6.9675	5.84103	1.01771	2.94459
	SLAMF8	344.132	1.07591	0.327885	3.28138	0.00103302	0.0373341	275.88	529.177	431.379	630.72	279.695	248.244	240.179	117.784
	CLEC6A	19.4656	3.03918	0.925782	3.28283	0.00102772	0.0373341	101.222	9.10629	9.85383	18.6328	5.97214	4.86752	5.08853	0.981531
	MMP25	278.713	1.12389	0.345378	3.25409	0.00113756	0.0390888	273.896	452.279	261.674	540.351	181.155	212.224	218.807	89.3194
	LOC101103909	76.7115	1.75709	0.540096	3.25328	0.00114079	0.0391179	36.7179	108.264	229.923	98.7537	41.805	42.8342	39.6906	15.7045
	ASGR1	69.867	4.25134	1.31539	3.23201	0.00122923	0.0409602	337.408	86.0039	3.28461	104.344	8.95821	0	8.14166	10.7968
	NCR1	14.0217	1.59945	0.496193	3.22343	0.00126665	0.0416927	18.8551	19.2244	29.5615	16.7695	3.98143	7.78804	8.14166	7.85225
	LOC101107171	28444.4	1.57871	0.492086	3.2082	0.00133568	0.0435288	15092	48359.5	35715.8	71314.2	21352.4	10111.8	20368.4	5241.38
	OSM	21.9181	2.53602	0.793043	3.19783	0.00138467	0.0448585	98.2452	7.08267	15.3282	28.8808	5.97214	5.84103	7.12395	6.87072
	OVAR-DRB1	12927	1.05532	0.331266	3.18572	0.00144396	0.0453568	11473.8	17690.5	14365.8	26289	8991.06	10241.3	10231	4133.23
	LOC105603182	10.9303	1.86542	0.587188	3.17688	0.00148871	0.0463985	14.8856	10.1181	24.0871	19.5644	2.98607	5.84103	4.07083	5.88919
	FCRL6	55.3899	2.253	0.709473	3.1756	0.00149527	0.0465117	90.3062	65.7677	85.3999	124.84	20.9025	9.73505	1.01771	45.1504
	AQP9	64.9244	1.11794	0.352765	3.16907	0.00152925	0.0471256	144.887	72.8503	67.8819	69.8729	47.7771	28.2316	42.7437	45.1504
	CHI3L1	550.135	1.07107	0.340077	3.14949	0.00163557	0.0496566	1055.89	707.255	418.24	800.278	402.124	192.754	332.79	491.747
	TFEC	137.081	1.18736	0.37722	3.14766	0.0016458	0.0497998	279.85	208.433	98.5383	175.148	120.438	68.1453	50.8853	95.2085

## Sheet: DAVID - Up-regulated GO BPs
GO (biological processes) enrichment analysis results of up-regulated genes in High diarrhoea.
Category	Term	Count	%	PValue	Genes	List Total	Pop Hits	Pop Total	Fold Enrichment	Bonferroni	Benjamini	FDR
GOTERM_BP_FAT	GO:0006952~defense response	19	20.8791	2.53022e-09	CD86, BST-2A, BST-2B, CCL22, PRF1, LOC101103771, LYZ, TSPAN32, LOC101103238, TLR1, IL1RL1, IL6, CLEC7A, MRC1, LOC101121216, CHI3L1, CD14, S100A9, LOC443320	51	725	10433	5.36111	2.76047e-06	2.76047e-06	2.72252e-06
GOTERM_BP_FAT	GO:0009605~response to external stimulus	21	23.0769	2.00669e-07	CD86, BST-2A, BST-2B, CCL22, CSF3R, LOC100101238, PRF1, LOC101103771, LYZ, TSPAN32, LOC101103238, TLR1, IL1RL1, IL6, CLEC7A, MRC1, C3AR1, CHI3L1, CD14, S100A9, LOC443320	51	1193	10433	3.60096	0.000218906	7.02255e-05	6.926e-05
GOTERM_BP_FAT	GO:0051707~response to other organism	14	15.3846	2.68019e-07	CD86, BST-2A, BST-2B, PRF1, LOC101103771, LYZ, TSPAN32, LOC101103238, TLR1, IL6, CLEC7A, MRC1, CD14, LOC443320	51	481	10433	5.95418	0.000292366	7.02255e-05	6.926e-05
GOTERM_BP_FAT	GO:0043207~response to external biotic stimulus	14	15.3846	2.74509e-07	CD86, BST-2A, BST-2B, PRF1, LOC101103771, LYZ, TSPAN32, LOC101103238, TLR1, IL6, CLEC7A, MRC1, CD14, LOC443320	51	482	10433	5.94183	0.000299444	7.02255e-05	6.926e-05
GOTERM_BP_FAT	GO:0006955~immune response	16	17.5824	3.2184e-07	CD86, CCL22, LOC101114861, LOC100101238, OSM, PRF1, LOC101103238, TLR1, IL1RL1, IL6, OVAR-DRB1, CLEC7A, MRC1, CD14, S100A9, CTSC	51	673	10433	4.86344	0.000351066	7.02255e-05	6.926e-05
GOTERM_BP_FAT	GO:0009607~response to biotic stimulus	14	15.3846	5.99261e-07	CD86, BST-2A, BST-2B, PRF1, LOC101103771, LYZ, TSPAN32, LOC101103238, TLR1, IL6, CLEC7A, MRC1, CD14, LOC443320	51	516	10433	5.55031	0.00065358	0.000108966	0.000107467
GOTERM_BP_FAT	GO:0098542~defense response to other organism	10	10.989	1.20916e-05	LOC101103238, CD86, BST-2A, IL6, BST-2B, PRF1, LOC101103771, LYZ, TSPAN32, LOC443320	51	305	10433	6.70717	0.0131054	0.00188457	0.00185866
GOTERM_BP_FAT	GO:0070887~cellular response to chemical stimulus	19	20.8791	2.05951e-05	CD86, IL1RN, CCL22, CSF3R, AQP9, LOC100101238, OSM, IL20RA, LOC101103771, LOC101103238, IL6, P2RY6, LRG1, MRC1, C3AR1, CHI3L1, CD14, CD68, S100A9	51	1321	10433	2.94232	0.0222189	0.00280865	0.00277004
GOTERM_BP_FAT	GO:0006954~inflammatory response	9	9.89011	5.70649e-05	LOC101103238, TLR1, IL1RL1, IL6, CCL22, LOC101121216, CHI3L1, CD14, S100A9	51	286	10433	6.43747	0.060361	0.00691753	0.00682242
GOTERM_BP_FAT	GO:0009617~response to bacterium	8	8.79121	0.000160414	LOC101103238, CD86, TLR1, IL6, MRC1, CD14, LYZ, LOC443320	51	247	10433	6.6257	0.160565	0.0175012	0.0172605
GOTERM_BP_FAT	GO:0071216~cellular response to biotic stimulus	6	6.59341	0.000195948	CD86, TLR1, IL6, CLEC7A, MRC1, CD14	51	113	10433	10.8621	0.19249	0.0194345	0.0191673
GOTERM_BP_FAT	GO:0048584~positive regulation of response to stimulus	15	16.4835	0.000769449	CD86, OSM, IL20RA, PLAUR, LOC101103771, SCIMP, TLR1, IL1RL1, IL6, LRG1, C3AR1, CHI3L1, CD14, S100A9, CTSC	51	1154	10433	2.65904	0.5682	0.0683582	0.0674184
GOTERM_BP_FAT	GO:0002237~response to molecule of bacterial origin	6	6.59341	0.000814534	LOC101103238, CD86, TLR1, IL6, MRC1, CD14	51	154	10433	7.97021	0.588941	0.0683582	0.0674184
GOTERM_BP_FAT	GO:0002252~immune effector process	9	9.89011	0.00094112	LOC101103238, CD86, BST-2A, IL6, BST-2B, CLEC7A, PRF1, TSPAN32, CTSC	51	432	10433	4.26185	0.642008	0.0733402	0.0723318
GOTERM_BP_FAT	GO:0071219~cellular response to molecule of bacterial origin	5	5.49451	0.00116549	CD86, TLR1, IL6, MRC1, CD14	51	97	10433	10.5448	0.719811	0.0842626	0.083104
GOTERM_BP_FAT	GO:0060326~cell chemotaxis	6	6.59341	0.00123575	LOC101103238, CSF3R, CCL22, LOC100101238, C3AR1, S100A9	51	169	10433	7.26279	0.740509	0.0842626	0.083104
GOTERM_BP_FAT	GO:0031349~positive regulation of defense response	6	6.59341	0.0014798	CD86, TLR1, IL1RL1, IL6, CD14, S100A9	51	176	10433	6.97393	0.80124	0.0949684	0.0936627
GOTERM_BP_FAT	GO:0031347~regulation of defense response	8	8.79121	0.00214204	LOC101103238, CD86, TLR1, IL1RL1, IL6, CD14, S100A9, TSPAN32	51	382	10433	4.28416	0.903622	0.129832	0.128047
GOTERM_BP_FAT	GO:0019835~cytolysis	3	3.2967	0.00258778	PRF1, LYZ, LOC443320	51	16	10433	38.3566	0.940806	0.145276	0.143279
GOTERM_BP_FAT	GO:0010033~response to organic substance	15	16.4835	0.00266317	CD86, IL1RN, AQP9, OSM, IL20RA, LOC101103238, TLR1, IL6, P2RY6, LRG1, CLEC7A, MRC1, CHI3L1, CD14, CD68	51	1311	10433	2.3406	0.945491	0.145276	0.143279
GOTERM_BP_FAT	GO:0032496~response to lipopolysaccharide	5	5.49451	0.00410618	LOC101103238, CD86, IL6, MRC1, CD14	51	137	10433	7.46601	0.988769	0.213326	0.210393
GOTERM_BP_FAT	GO:0071345~cellular response to cytokine stimulus	6	6.59341	0.00497669	IL1RN, IL6, MRC1, OSM, IL20RA, CHI3L1	51	233	10433	5.26786	0.995674	0.246799	0.243405
GOTERM_BP_FAT	GO:0045087~innate immune response	6	6.59341	0.00713353	CD86, TLR1, CLEC7A, MRC1, CD14, S100A9	51	254	10433	4.83233	0.999595	0.338378	0.333725
GOTERM_BP_FAT	GO:0071310~cellular response to organic substance	12	13.1868	0.00825206	CD86, IL1RN, IL6, P2RY6, LRG1, MRC1, AQP9, OSM, IL20RA, CHI3L1, CD14, CD68	51	1028	10433	2.38796	0.999881	0.375125	0.369967
GOTERM_BP_FAT	GO:0071222~cellular response to lipopolysaccharide	4	4.3956	0.00908276	CD86, IL6, MRC1, CD14	51	90	10433	9.09194	0.999952	0.396372	0.390922
GOTERM_BP_FAT	GO:0034097~response to cytokine	6	6.59341	0.01017	IL1RN, IL6, MRC1, OSM, IL20RA, CHI3L1	51	277	10433	4.43109	0.999986	0.42675	0.420883
GOTERM_BP_FAT	GO:0051607~defense response to virus	5	5.49451	0.0112586	CD86, BST-2A, IL6, BST-2B, PRF1	51	183	10433	5.58931	0.999996	0.45493	0.448675
GOTERM_BP_FAT	GO:0044419~interspecies interaction between organisms	7	7.69231	0.012228	LOC101103238, CD86, BST-2A, IL6, BST-2B, PRF1, TSPAN32	51	404	10433	3.54451	0.999999	0.460025	0.4537
GOTERM_BP_FAT	GO:0044403~symbiosis, encompassing mutualism through parasitism	7	7.69231	0.012228	LOC101103238, CD86, BST-2A, IL6, BST-2B, PRF1, TSPAN32	51	404	10433	3.54451	0.999999	0.460025	0.4537
GOTERM_BP_FAT	GO:0001816~cytokine production	7	7.69231	0.0141254	LOC101103238, TLR1, IL1RL1, IL6, C3AR1, CHI3L1, CD14	51	417	10433	3.43401	1	0.503621	0.496696
GOTERM_BP_FAT	GO:0071727~cellular response to triacyl bacterial lipopeptide	2	2.1978	0.01431	TLR1, CD14	51	3	10433	136.379	1	0.503621	0.496696
GOTERM_BP_FAT	GO:0030593~neutrophil chemotaxis	3	3.2967	0.0156342	CSF3R, C3AR1, S100A9	51	40	10433	15.3426	1	0.522631	0.515445
GOTERM_BP_FAT	GO:0046903~secretion	8	8.79121	0.0176592	TLR1, IL1RL1, IL1RN, LOC101107171, IL6, OSM, CHI3L1, S100A9	51	567	10433	2.88633	1	0.522631	0.515445
GOTERM_BP_FAT	GO:2001235~positive regulation of apoptotic signaling pathway	4	4.3956	0.0179702	IL20RA, PLAUR, S100A9, CTSC	51	116	10433	7.05409	1	0.522631	0.515445
GOTERM_BP_FAT	GO:0009967~positive regulation of signal transduction	10	10.989	0.0186785	IL6, LRG1, OSM, IL20RA, PLAUR, CHI3L1, LOC101103771, S100A9, SCIMP, CTSC	51	853	10433	2.39823	1	0.522631	0.515445
GOTERM_BP_FAT	GO:0071725~response to triacyl bacterial lipopeptide	2	2.1978	0.0190353	TLR1, CD14	51	4	10433	102.284	1	0.522631	0.515445
GOTERM_BP_FAT	GO:0071220~cellular response to bacterial lipoprotein	2	2.1978	0.0190353	TLR1, CD14	51	4	10433	102.284	1	0.522631	0.515445
GOTERM_BP_FAT	GO:0071221~cellular response to bacterial lipopeptide	2	2.1978	0.0190353	TLR1, CD14	51	4	10433	102.284	1	0.522631	0.515445
GOTERM_BP_FAT	GO:0006935~chemotaxis	6	6.59341	0.0191615	LOC101103238, CSF3R, CCL22, LOC100101238, C3AR1, S100A9	51	325	10433	3.77665	1	0.522631	0.515445
GOTERM_BP_FAT	GO:0042330~taxis	6	6.59341	0.0191615	LOC101103238, CSF3R, CCL22, LOC100101238, C3AR1, S100A9	51	325	10433	3.77665	1	0.522631	0.515445
GOTERM_BP_FAT	GO:1990266~neutrophil migration	3	3.2967	0.0212124	CSF3R, C3AR1, S100A9	51	47	10433	13.0576	1	0.557334	0.549672
GOTERM_BP_FAT	GO:0045321~leukocyte activation	7	7.69231	0.0214556	CD86, TLR1, IL1RL1, IL6, CLEC7A, PRF1, TSPAN32	51	458	10433	3.12659	1	0.557334	0.549672
GOTERM_BP_FAT	GO:0032642~regulation of chemokine production	3	3.2967	0.0220677	LOC101103238, IL1RL1, IL6	51	48	10433	12.7855	1	0.559904	0.552206
GOTERM_BP_FAT	GO:0070339~response to bacterial lipopeptide	2	2.1978	0.0237384	TLR1, CD14	51	5	10433	81.8275	1	0.588603	0.580511
GOTERM_BP_FAT	GO:0070555~response to interleukin-1	3	3.2967	0.0247181	IL1RN, IL6, CHI3L1	51	51	10433	12.0334	1	0.594062	0.585894
GOTERM_BP_FAT	GO:0009615~response to virus	5	5.49451	0.0250475	CD86, BST-2A, IL6, BST-2B, PRF1	51	233	10433	4.38988	1	0.594062	0.585894
GOTERM_BP_FAT	GO:0033993~response to lipid	6	6.59341	0.0265693	LOC101103238, CD86, IL1RN, IL6, MRC1, CD14	51	354	10433	3.46726	1	0.603205	0.594912
GOTERM_BP_FAT	GO:0032493~response to bacterial lipoprotein	2	2.1978	0.0284193	TLR1, CD14	51	6	10433	68.1895	1	0.603205	0.594912
GOTERM_BP_FAT	GO:0071621~granulocyte chemotaxis	3	3.2967	0.0284434	CSF3R, C3AR1, S100A9	51	55	10433	11.1583	1	0.603205	0.594912
GOTERM_BP_FAT	GO:0050729~positive regulation of inflammatory response	3	3.2967	0.0284434	IL1RL1, IL6, S100A9	51	55	10433	11.1583	1	0.603205	0.594912
GOTERM_BP_FAT	GO:0010647~positive regulation of cell communication	10	10.989	0.0289541	IL6, LRG1, OSM, IL20RA, PLAUR, CHI3L1, LOC101103771, S100A9, SCIMP, CTSC	51	920	10433	2.22357	1	0.603205	0.594912
GOTERM_BP_FAT	GO:0002682~regulation of immune system process	9	9.89011	0.0291447	LOC101103238, CD86, TLR1, IL1RL1, IL6, CSF3R, C3AR1, CD14, TSPAN32	51	772	10433	2.38487	1	0.603205	0.594912
GOTERM_BP_FAT	GO:0019221~cytokine-mediated signaling pathway	4	4.3956	0.0293058	IL1RN, IL6, OSM, IL20RA	51	140	10433	5.84482	1	0.603205	0.594912
GOTERM_BP_FAT	GO:0023056~positive regulation of signaling	10	10.989	0.0298562	IL6, LRG1, OSM, IL20RA, PLAUR, CHI3L1, LOC101103771, S100A9, SCIMP, CTSC	51	925	10433	2.21155	1	0.603205	0.594912
GOTERM_BP_FAT	GO:0097530~granulocyte migration	3	3.2967	0.0333945	CSF3R, C3AR1, S100A9	51	60	10433	10.2284	1	0.645761	0.636882
GOTERM_BP_FAT	GO:0016032~viral process	6	6.59341	0.033604	CD86, BST-2A, IL6, BST-2B, PRF1, TSPAN32	51	377	10433	3.25573	1	0.645761	0.636882
GOTERM_BP_FAT	GO:0001819~positive regulation of cytokine production	5	5.49451	0.0342032	TLR1, IL1RL1, IL6, C3AR1, CD14	51	257	10433	3.97993	1	0.645761	0.636882
GOTERM_BP_FAT	GO:0044764~multi-organism cellular process	6	6.59341	0.0346	CD86, BST-2A, IL6, BST-2B, PRF1, TSPAN32	51	380	10433	3.23003	1	0.645761	0.636882
GOTERM_BP_FAT	GO:0001817~regulation of cytokine production	6	6.59341	0.0352742	LOC101103238, TLR1, IL1RL1, IL6, C3AR1, CD14	51	382	10433	3.21312	1	0.645761	0.636882
GOTERM_BP_FAT	GO:0032103~positive regulation of response to external stimulus	4	4.3956	0.0355139	IL1RL1, IL6, C3AR1, S100A9	51	151	10433	5.41904	1	0.645761	0.636882
GOTERM_BP_FAT	GO:1902531~regulation of intracellular signal transduction	10	10.989	0.039336	IL1RL1, IL6, OSM, IL20RA, PLAUR, CHI3L1, LOC101103771, CLIC2, S100A9, SCIMP	51	972	10433	2.10462	1	0.699379	0.689764
GOTERM_BP_FAT	GO:0002224~toll-like receptor signaling pathway	3	3.2967	0.0397448	CD86, TLR1, CD14	51	66	10433	9.29857	1	0.699379	0.689764
GOTERM_BP_FAT	GO:0001775~cell activation	7	7.69231	0.0405584	CD86, TLR1, IL1RL1, IL6, CLEC7A, PRF1, TSPAN32	51	532	10433	2.69169	1	0.702369	0.692713
GOTERM_BP_FAT	GO:0009306~protein secretion	5	5.49451	0.0412667	TLR1, IL1RL1, IL1RN, IL6, CHI3L1	51	273	10433	3.74668	1	0.703468	0.693796
GOTERM_BP_FAT	GO:1902533~positive regulation of intracellular signal transduction	7	7.69231	0.0506838	IL6, OSM, IL20RA, CHI3L1, LOC101103771, S100A9, SCIMP	51	562	10433	2.54801	1	0.850708	0.839012
GOTERM_BP_FAT	GO:0045766~positive regulation of angiogenesis	3	3.2967	0.0549026	LRG1, C3AR1, CHI3L1	51	79	10433	7.76843	1	0.907556	0.895078
GOTERM_BP_FAT	GO:1901701~cellular response to oxygen-containing compound	6	6.59341	0.0612639	CD86, IL6, P2RY6, MRC1, AQP9, CD14	51	446	10433	2.75204	1	0.971106	0.957755
GOTERM_BP_FAT	GO:0043065~positive regulation of apoptotic process	5	5.49451	0.0623152	IL6, IL20RA, PLAUR, S100A9, CTSC	51	313	10433	3.26787	1	0.971106	0.957755
GOTERM_BP_FAT	GO:0002221~pattern recognition receptor signaling pathway	3	3.2967	0.0624844	CD86, TLR1, CD14	51	85	10433	7.22007	1	0.971106	0.957755
GOTERM_BP_FAT	GO:0002758~innate immune response-activating signal transduction	3	3.2967	0.0637812	CD86, TLR1, CD14	51	86	10433	7.13611	1	0.971106	0.957755
GOTERM_BP_FAT	GO:0002274~myeloid leukocyte activation	3	3.2967	0.0637812	TLR1, IL1RL1, TSPAN32	51	86	10433	7.13611	1	0.971106	0.957755
GOTERM_BP_FAT	GO:0043068~positive regulation of programmed cell death	5	5.49451	0.0640877	IL6, IL20RA, PLAUR, S100A9, CTSC	51	316	10433	3.23685	1	0.971106	0.957755
GOTERM_BP_FAT	GO:1904018~positive regulation of vasculature development	3	3.2967	0.0664022	LRG1, C3AR1, CHI3L1	51	88	10433	6.97393	1	0.992394	0.97875
GOTERM_BP_FAT	GO:0051240~positive regulation of multicellular organismal process	9	9.89011	0.0677094	TLR1, IL1RL1, IL6, LRG1, LIPG, C3AR1, CHI3L1, CD14, S100A9	51	915	10433	2.01215	1	0.998256	0.984531
GOTERM_BP_FAT	GO:0010942~positive regulation of cell death	5	5.49451	0.0701881	IL6, IL20RA, PLAUR, S100A9, CTSC	51	326	10433	3.13756	1	1	0.987156
GOTERM_BP_FAT	GO:0002218~activation of innate immune response	3	3.2967	0.0717506	CD86, TLR1, CD14	51	92	10433	6.67072	1	1	0.987156
GOTERM_BP_FAT	GO:0080134~regulation of response to stress	8	8.79121	0.0718931	LOC101103238, CD86, TLR1, IL1RL1, IL6, CD14, S100A9, TSPAN32	51	768	10433	2.13092	1	1	0.987156
GOTERM_BP_FAT	GO:0097529~myeloid leukocyte migration	3	3.2967	0.0731092	CSF3R, C3AR1, S100A9	51	93	10433	6.59899	1	1	0.987156
GOTERM_BP_FAT	GO:0006953~acute-phase response	2	2.1978	0.0740356	IL6, LOC101121216	51	16	10433	25.5711	1	1	0.987156
GOTERM_BP_FAT	GO:0042832~defense response to protozoan	2	2.1978	0.0740356	IL6, TSPAN32	51	16	10433	25.5711	1	1	0.987156
GOTERM_BP_FAT	GO:0009966~regulation of signal transduction	13	14.2857	0.077495	IL1RN, OSM, IL20RA, PLAUR, LOC101103771, SCIMP, IL1RL1, IL6, LRG1, CHI3L1, CLIC2, S100A9, CTSC	51	1621	10433	1.64059	1	1	0.987156
GOTERM_BP_FAT	GO:0070741~response to interleukin-6	2	2.1978	0.0784801	IL6, CHI3L1	51	17	10433	24.0669	1	1	0.987156
GOTERM_BP_FAT	GO:0050679~positive regulation of epithelial cell proliferation	3	3.2967	0.0800262	MMP12, IL6, LRG1	51	98	10433	6.2623	1	1	0.987156
GOTERM_BP_FAT	GO:0032101~regulation of response to external stimulus	6	6.59341	0.0802493	LOC101103238, IL1RL1, IL6, C3AR1, S100A9, TSPAN32	51	483	10433	2.54123	1	1	0.987156
GOTERM_BP_FAT	GO:0002684~positive regulation of immune system process	6	6.59341	0.0802493	CD86, TLR1, IL1RL1, IL6, C3AR1, CD14	51	483	10433	2.54123	1	1	0.987156
GOTERM_BP_FAT	GO:0032940~secretion by cell	6	6.59341	0.0824744	TLR1, IL1RL1, IL1RN, IL6, OSM, CHI3L1	51	487	10433	2.52035	1	1	0.987156
GOTERM_BP_FAT	GO:0001562~response to protozoan	2	2.1978	0.0829037	IL6, TSPAN32	51	18	10433	22.7298	1	1	0.987156
GOTERM_BP_FAT	GO:1901700~response to oxygen-containing compound	7	7.69231	0.0838579	LOC101103238, CD86, IL6, P2RY6, MRC1, AQP9, CD14	51	640	10433	2.23747	1	1	0.987156
GOTERM_BP_FAT	GO:0042517~positive regulation of tyrosine phosphorylation of Stat3 protein	2	2.1978	0.0916885	IL6, OSM	51	20	10433	20.4569	1	1	0.987156
GOTERM_BP_FAT	GO:0009620~response to fungus	2	2.1978	0.0916885	CLEC7A, LOC101103771	51	20	10433	20.4569	1	1	0.987156

## Sheet: DAVID - Down-regulated GO BPs
GO (biological processes) enrichment analysis results of down-regulated genes in High diarrhoea.
Category	Term	Count	%	PValue	Genes	List Total	Pop Hits	Pop Total	Fold Enrichment	Bonferroni	Benjamini	FDR
GOTERM_BP_FAT	GO:0003012~muscle system process	12	11.215	1.52394e-09	CHRNA1, CACNB2, MYOM1, SYNM, CAV3, DMPK, ACTN2, TACR2, LMOD1, ATP1A2, FBXO32, PRKG1	54	184	10433	12.6002	2.1838e-06	2.18381e-06	2.15485e-06
GOTERM_BP_FAT	GO:0006936~muscle contraction	11	10.2804	3.42252e-09	CHRNA1, CACNB2, MYOM1, SYNM, CAV3, DMPK, ACTN2, TACR2, LMOD1, ATP1A2, PRKG1	54	151	10433	14.0744	4.90445e-06	2.45223e-06	2.41972e-06
GOTERM_BP_FAT	GO:0051146~striated muscle cell differentiation	8	7.47664	1.02147e-05	ACTA1, CAV3, DMPK, ACTN2, MYO18B, LDB3, MYH11, RBM24	54	151	10433	10.236	0.0145311	0.00487922	0.00481452
GOTERM_BP_FAT	GO:0055002~striated muscle cell development	6	5.60748	3.01672e-05	ACTA1, CAV3, ACTN2, MYO18B, LDB3, MYH11	54	72	10433	16.1003	0.0423092	0.0108074	0.0106641
GOTERM_BP_FAT	GO:0055001~muscle cell development	6	5.60748	5.02669e-05	ACTA1, CAV3, ACTN2, MYO18B, LDB3, MYH11	54	80	10433	14.4903	0.069501	0.0119182	0.0117602
GOTERM_BP_FAT	GO:0003008~system process	15	14.0187	5.38586e-05	CHRNA1, EPM2A, MYOM1, SYNM, DMPK, CAV3, ACTN2, TACR2, LMOD1, ATP1A2, ATP2B2, FBXO32, FOXP2, CACNB2, PRKG1	54	841	10433	3.44596	0.0742782	0.0119182	0.0117602
GOTERM_BP_FAT	GO:0006941~striated muscle contraction	6	5.60748	6.00158e-05	CHRNA1, CACNB2, SYNM, CAV3, DMPK, ATP1A2	54	83	10433	13.9665	0.0824106	0.0119182	0.0117602
GOTERM_BP_FAT	GO:0061061~muscle structure development	10	9.34579	6.65359e-05	CHRNA1, ACTA1, CAV3, DMPK, ACTN2, MYO18B, LDB3, MYH11, RBM24, FOXP2	54	356	10433	5.42707	0.0909444	0.0119182	0.0117602
GOTERM_BP_FAT	GO:0090257~regulation of muscle system process	6	5.60748	8.3848e-05	CAV3, DMPK, TACR2, ATP1A2, FBXO32, PRKG1	54	89	10433	13.025	0.113221	0.0133505	0.0131735
GOTERM_BP_FAT	GO:0042692~muscle cell differentiation	8	7.47664	0.000120501	ACTA1, CAV3, DMPK, ACTN2, MYO18B, LDB3, MYH11, RBM24	54	222	10433	6.9623	0.1586	0.0172678	0.0170388
GOTERM_BP_FAT	GO:0010959~regulation of metal ion transport	7	6.54206	0.000244128	CACNB2, CAV3, DMPK, ACTN2, KCNIP4, ATP2B2, KCNN2	54	175	10433	7.72815	0.295226	0.0318033	0.0313816
GOTERM_BP_FAT	GO:0030239~myofibril assembly	4	3.73832	0.000370733	ACTA1, CAV3, ACTN2, LDB3	54	28	10433	27.6005	0.412195	0.0428359	0.0422679
GOTERM_BP_FAT	GO:0035051~cardiocyte differentiation	5	4.6729	0.000401947	CAV3, ACTN2, HAND2, MYO18B, MYH11	54	69	10433	14.0003	0.437917	0.0428359	0.0422679
GOTERM_BP_FAT	GO:0090066~regulation of anatomical structure size	8	7.47664	0.000428016	EPHA7, CAV3, ACTN2, LMOD1, ATP2B2, ATP1A2, WASF1, PRKG1	54	273	10433	5.66165	0.458536	0.0428359	0.0422679
GOTERM_BP_FAT	GO:0006937~regulation of muscle contraction	5	4.6729	0.000448387	CAV3, DMPK, TACR2, ATP1A2, PRKG1	54	71	10433	13.6059	0.47412	0.0428359	0.0422679
GOTERM_BP_FAT	GO:0055013~cardiac muscle cell development	4	3.73832	0.00050324	CAV3, ACTN2, MYO18B, MYH11	54	31	10433	24.9295	0.513892	0.0450714	0.0444738
GOTERM_BP_FAT	GO:0055006~cardiac cell development	4	3.73832	0.000606466	CAV3, ACTN2, MYO18B, MYH11	54	33	10433	23.4186	0.580767	0.0511215	0.0504437
GOTERM_BP_FAT	GO:0014706~striated muscle tissue development	7	6.54206	0.000804968	CHRNA1, ACTA1, CAV3, ACTN2, MYO18B, MYH11, FOXP2	54	219	10433	6.17546	0.684622	0.0640844	0.0632347
GOTERM_BP_FAT	GO:0030001~metal ion transport	8	7.47664	0.000928286	CACNB2, CAV3, DMPK, ACTN2, KCNIP4, ATP2B2, ATP1A2, KCNN2	54	311	10433	4.96987	0.735748	0.0695216	0.0685999
GOTERM_BP_FAT	GO:0043269~regulation of ion transport	7	6.54206	0.000970295	CACNB2, CAV3, DMPK, ACTN2, KCNIP4, ATP2B2, KCNN2	54	227	10433	5.95782	0.7512	0.0695216	0.0685999
GOTERM_BP_FAT	GO:0044057~regulation of system process	7	6.54206	0.00103863	CACNB2, CAV3, DMPK, TACR2, ATP1A2, FBXO32, PRKG1	54	230	10433	5.88011	0.774431	0.070874	0.0699343
GOTERM_BP_FAT	GO:0060537~muscle tissue development	7	6.54206	0.0011607	CHRNA1, ACTA1, CAV3, ACTN2, MYO18B, MYH11, FOXP2	54	235	10433	5.755	0.810667	0.0756037	0.0746013
GOTERM_BP_FAT	GO:0042391~regulation of membrane potential	6	5.60748	0.00207235	CHRNA1, CACNB2, CAV3, DMPK, ACTN2, KCNQ3	54	179	10433	6.4761	0.948838	0.129116	0.127404
GOTERM_BP_FAT	GO:0031290~retinal ganglion cell axon guidance	3	2.80374	0.00254857	EPHA7, SLIT1, BMPR1B	54	15	10433	38.6407	0.974184	0.146505	0.144562
GOTERM_BP_FAT	GO:0006812~cation transport	8	7.47664	0.00255591	CACNB2, CAV3, DMPK, ACTN2, KCNIP4, ATP2B2, ATP1A2, KCNN2	54	371	10433	4.16612	0.974455	0.146505	0.144562
GOTERM_BP_FAT	GO:0055007~cardiac muscle cell differentiation	4	3.73832	0.00269548	CAV3, ACTN2, MYO18B, MYH11	54	55	10433	14.0512	0.979096	0.148562	0.146592
GOTERM_BP_FAT	GO:0006813~potassium ion transport	4	3.73832	0.00298489	ACTN2, KCNIP4, ATP1A2, KCNN2	54	57	10433	13.5582	0.986209	0.156656	0.154579
GOTERM_BP_FAT	GO:0032989~cellular component morphogenesis	12	11.215	0.00324706	ACTA1, EPHA7, CAV3, ACTN2, SLIT1, DACT3, ATP2B2, LDB3, BMPR1B, WASF1, SRCIN1, CAP2	54	854	10433	2.71481	0.990539	0.156656	0.154579
GOTERM_BP_FAT	GO:0048468~cell development	15	14.0187	0.00326162	EPHA7, CAV3, ACTN2, ATP2B2, LDB3, SRCIN1, ACTA1, FRZB, HAND2, MYO18B, SLIT1, DACT3, MYH11, BMPR1B, PRKG1	54	1258	10433	2.3037	0.990735	0.156656	0.154579
GOTERM_BP_FAT	GO:0003009~skeletal muscle contraction	3	2.80374	0.00327962	CHRNA1, SYNM, DMPK	54	17	10433	34.0948	0.990972	0.156656	0.154579
GOTERM_BP_FAT	GO:0032535~regulation of cellular component size	6	5.60748	0.00342314	EPHA7, CAV3, ACTN2, LMOD1, ATP2B2, WASF1	54	201	10433	5.76727	0.992655	0.158237	0.156139
GOTERM_BP_FAT	GO:0045214~sarcomere organization	3	2.80374	0.00409694	CAV3, ACTN2, LDB3	54	19	10433	30.5058	0.997214	0.183466	0.181034
GOTERM_BP_FAT	GO:0015672~monovalent inorganic cation transport	5	4.6729	0.00574782	CAV3, ACTN2, KCNIP4, ATP1A2, KCNN2	54	142	10433	6.80295	0.999741	0.249595	0.246285
GOTERM_BP_FAT	GO:0050808~synapse organization	5	4.6729	0.00633596	CHRNA1, EPHA7, DMPK, ATP2B2, CBLN2	54	146	10433	6.61657	0.999889	0.267042	0.263502
GOTERM_BP_FAT	GO:0050881~musculoskeletal movement	3	2.80374	0.00704911	CHRNA1, SYNM, DMPK	54	25	10433	23.1844	0.99996	0.280594	0.276873
GOTERM_BP_FAT	GO:0050879~multicellular organismal movement	3	2.80374	0.00704911	CHRNA1, SYNM, DMPK	54	25	10433	23.1844	0.99996	0.280594	0.276873
GOTERM_BP_FAT	GO:0040007~growth	9	8.41121	0.00783811	CHRNA1, EPHA7, FRZB, SLIT1, DACT3, BMPR1B, ACACB, FOXP2, RERG	54	573	10433	3.03461	0.999987	0.303568	0.299543
GOTERM_BP_FAT	GO:0006940~regulation of smooth muscle contraction	3	2.80374	0.00879601	TACR2, ATP1A2, PRKG1	54	28	10433	20.7004	0.999997	0.331702	0.327304
GOTERM_BP_FAT	GO:0022411~cellular component disassembly	6	5.60748	0.00986194	MYOM1, ACTN2, MAP1A, LMOD1, MYH11, PRKG1	54	259	10433	4.47576	0.999999	0.359152	0.35439
GOTERM_BP_FAT	GO:0008016~regulation of heart contraction	4	3.73832	0.0100252	CACNB2, CAV3, DMPK, ATP1A2	54	88	10433	8.78199	0.999999	0.359152	0.35439
GOTERM_BP_FAT	GO:0031032~actomyosin structure organization	4	3.73832	0.0103382	ACTA1, CAV3, ACTN2, LDB3	54	89	10433	8.68331	1	0.361331	0.35654
GOTERM_BP_FAT	GO:0030308~negative regulation of cell growth	4	3.73832	0.0123352	EPHA7, FRZB, DACT3, RERG	54	95	10433	8.13489	1	0.420865	0.415285
GOTERM_BP_FAT	GO:0048747~muscle fiber development	3	2.80374	0.0128036	ACTA1, MYO18B, MYH11	54	34	10433	17.0474	1	0.426688	0.42103
GOTERM_BP_FAT	GO:0086012~membrane depolarization during cardiac muscle cell action potential	2	1.86916	0.0151643	CACNB2, CAV3	54	3	10433	128.802	1	0.482911	0.476508
GOTERM_BP_FAT	GO:0006811~ion transport	8	7.47664	0.0151832	CACNB2, CAV3, DMPK, ACTN2, KCNIP4, ATP2B2, ATP1A2, KCNN2	54	518	10433	2.98384	1	0.482911	0.476508
GOTERM_BP_FAT	GO:0098655~cation transmembrane transport	5	4.6729	0.0155862	CAV3, ACTN2, KCNIP4, ATP1A2, KCNN2	54	190	10433	5.08431	1	0.482911	0.476508
GOTERM_BP_FAT	GO:1901379~regulation of potassium ion transmembrane transport	3	2.80374	0.0158387	ACTN2, KCNIP4, KCNN2	54	38	10433	15.2529	1	0.482911	0.476508
GOTERM_BP_FAT	GO:0030029~actin filament-based process	7	6.54206	0.0164005	CACNB2, ACTA1, CAV3, ACTN2, LMOD1, LDB3, WASF1	54	406	10433	3.3311	1	0.486667	0.480214
GOTERM_BP_FAT	GO:0010830~regulation of myotube differentiation	3	2.80374	0.0166411	CAV3, DMPK, RBM24	54	39	10433	14.8618	1	0.486667	0.480214
GOTERM_BP_FAT	GO:0048738~cardiac muscle tissue development	4	3.73832	0.0178045	CAV3, ACTN2, MYO18B, MYH11	54	109	10433	7.09004	1	0.505056	0.498359
GOTERM_BP_FAT	GO:0006942~regulation of striated muscle contraction	3	2.80374	0.0182969	CAV3, DMPK, ATP1A2	54	41	10433	14.1369	1	0.505056	0.498359
GOTERM_BP_FAT	GO:0098779~mitophagy in response to mitochondrial depolarization	4	3.73832	0.0186797	MYOM1, MAP1A, MYH11, PRKG1	54	111	10433	6.9623	1	0.505056	0.498359
GOTERM_BP_FAT	GO:0098780~response to mitochondrial depolarisation	4	3.73832	0.0186797	MYOM1, MAP1A, MYH11, PRKG1	54	111	10433	6.9623	1	0.505056	0.498359
GOTERM_BP_FAT	GO:0000423~macromitophagy	4	3.73832	0.0200367	MYOM1, MAP1A, MYH11, PRKG1	54	114	10433	6.77908	1	0.524604	0.517648
GOTERM_BP_FAT	GO:0048739~cardiac muscle fiber development	2	1.86916	0.0201687	MYO18B, MYH11	54	4	10433	96.6019	1	0.524604	0.517648
GOTERM_BP_FAT	GO:1903522~regulation of blood circulation	4	3.73832	0.0205009	CACNB2, CAV3, DMPK, ATP1A2	54	115	10433	6.72013	1	0.524604	0.517648
GOTERM_BP_FAT	GO:0043266~regulation of potassium ion transport	3	2.80374	0.0209055	ACTN2, KCNIP4, KCNN2	54	44	10433	13.173	1	0.525571	0.518603
GOTERM_BP_FAT	GO:1904062~regulation of cation transmembrane transport	4	3.73832	0.0229109	CAV3, ACTN2, KCNIP4, KCNN2	54	120	10433	6.44012	1	0.559533	0.552114
GOTERM_BP_FAT	GO:0007015~actin filament organization	5	4.6729	0.0230373	ACTA1, CAV3, ACTN2, LMOD1, WASF1	54	214	10433	4.51411	1	0.559533	0.552114
GOTERM_BP_FAT	GO:0000422~mitophagy	4	3.73832	0.0249457	MYOM1, MAP1A, MYH11, PRKG1	54	124	10433	6.23238	1	0.586018	0.578249
GOTERM_BP_FAT	GO:0061726~mitochondrion disassembly	4	3.73832	0.0249457	MYOM1, MAP1A, MYH11, PRKG1	54	124	10433	6.23238	1	0.586018	0.578249
GOTERM_BP_FAT	GO:0034220~ion transmembrane transport	5	4.6729	0.0266874	CAV3, ACTN2, KCNIP4, ATP1A2, KCNN2	54	224	10433	4.31258	1	0.615747	0.607583
GOTERM_BP_FAT	GO:0016236~macroautophagy	5	4.6729	0.0270705	EPM2A, MYOM1, MAP1A, MYH11, PRKG1	54	225	10433	4.29342	1	0.615747	0.607583
GOTERM_BP_FAT	GO:0007507~heart development	6	5.60748	0.0285486	CAV3, ACTN2, HAND2, MYO18B, MYH11, ACACB	54	340	10433	3.40948	1	0.629624	0.621275
GOTERM_BP_FAT	GO:0001508~action potential	3	2.80374	0.0285593	CHRNA1, CACNB2, CAV3	54	52	10433	11.1464	1	0.629624	0.621275
GOTERM_BP_FAT	GO:0007010~cytoskeleton organization	9	8.41121	0.0293876	ACTA1, SYNM, CAV3, ACTN2, MAP1A, LMOD1, LDB3, WASF1, CAP2	54	728	10433	2.38851	1	0.629642	0.621294
GOTERM_BP_FAT	GO:0008015~blood circulation	5	4.6729	0.0294389	CACNB2, CAV3, DMPK, ATP1A2, PRKG1	54	231	10433	4.1819	1	0.629642	0.621294
GOTERM_BP_FAT	GO:0086010~membrane depolarization during action potential	2	1.86916	0.0301028	CACNB2, CAV3	54	6	10433	64.4012	1	0.634373	0.625962
GOTERM_BP_FAT	GO:0003013~circulatory system process	5	4.6729	0.0306682	CACNB2, CAV3, DMPK, ATP1A2, PRKG1	54	234	10433	4.12828	1	0.636348	0.62791
GOTERM_BP_FAT	GO:0016049~cell growth	5	4.6729	0.0310847	EPHA7, FRZB, SLIT1, DACT3, RERG	54	235	10433	4.11072	1	0.636348	0.62791
GOTERM_BP_FAT	GO:0051153~regulation of striated muscle cell differentiation	3	2.80374	0.0327458	CAV3, DMPK, RBM24	54	56	10433	10.3502	1	0.657961	0.649237
GOTERM_BP_FAT	GO:1903008~organelle disassembly	4	3.73832	0.0334199	MYOM1, MAP1A, MYH11, PRKG1	54	139	10433	5.55982	1	0.657961	0.649237
GOTERM_BP_FAT	GO:0030036~actin cytoskeleton organization	6	5.60748	0.0335179	ACTA1, CAV3, ACTN2, LMOD1, LDB3, WASF1	54	355	10433	3.26541	1	0.657961	0.649237
GOTERM_BP_FAT	GO:0014819~regulation of skeletal muscle contraction	2	1.86916	0.0350328	CAV3, DMPK	54	7	10433	55.2011	1	0.678405	0.66941
GOTERM_BP_FAT	GO:0045926~negative regulation of growth	4	3.73832	0.0365388	EPHA7, FRZB, DACT3, RERG	54	144	10433	5.36677	1	0.698135	0.688878
GOTERM_BP_FAT	GO:0060485~mesenchyme development	4	3.73832	0.0371801	ACTA1, FRZB, HAND2, DACT3	54	145	10433	5.32976	1	0.70104	0.691745
GOTERM_BP_FAT	GO:0050803~regulation of synapse structure or activity	4	3.73832	0.0378271	EPHA7, DMPK, ATP2B2, CBLN2	54	146	10433	5.29325	1	0.703978	0.694644
GOTERM_BP_FAT	GO:0034765~regulation of ion transmembrane transport	4	3.73832	0.041831	CAV3, ACTN2, KCNIP4, KCNN2	54	152	10433	5.08431	1	0.768511	0.758321
GOTERM_BP_FAT	GO:1902589~single-organism organelle organization	11	10.2804	0.0465771	ACTA1, MYOM1, SYNM, CAV3, ACTN2, MAP1A, LMOD1, LDB3, MYH11, WASF1, PRKG1	54	1095	10433	1.94086	1	0.844874	0.833672
GOTERM_BP_FAT	GO:0034762~regulation of transmembrane transport	4	3.73832	0.0474898	CAV3, ACTN2, KCNIP4, KCNN2	54	160	10433	4.83009	1	0.850661	0.839383
GOTERM_BP_FAT	GO:0045595~regulation of cell differentiation	10	9.34579	0.0579195	FNDC5, EPHA7, CAV3, DMPK, FRZB, HAND2, DACT3, BMPR1B, SRCIN1, RBM24	54	984	10433	1.96345	1	1	0.98743
GOTERM_BP_FAT	GO:0050807~regulation of synapse organization	3	2.80374	0.0608775	EPHA7, DMPK, CBLN2	54	79	10433	7.33685	1	1	0.98743
GOTERM_BP_FAT	GO:0009612~response to mechanical stimulus	3	2.80374	0.0636139	CAV3, ATP2B2, FOXP2	54	81	10433	7.15569	1	1	0.98743
GOTERM_BP_FAT	GO:0032956~regulation of actin cytoskeleton organization	4	3.73832	0.0640339	CAV3, ACTN2, LMOD1, WASF1	54	181	10433	4.2697	1	1	0.98743
GOTERM_BP_FAT	GO:0051647~nucleus localization	2	1.86916	0.0641003	CAV3, SLIT1	54	13	10433	29.7236	1	1	0.98743
GOTERM_BP_FAT	GO:0048667~cell morphogenesis involved in neuron differentiation	5	4.6729	0.066067	EPHA7, SLIT1, ATP2B2, BMPR1B, SRCIN1	54	301	10433	3.20936	1	1	0.98743
GOTERM_BP_FAT	GO:0009725~response to hormone	5	4.6729	0.0686591	ACTN2, ATP1A2, SLC2A4, FBXO32, RERG	54	305	10433	3.16727	1	1	0.98743
GOTERM_BP_FAT	GO:0045932~negative regulation of muscle contraction	2	1.86916	0.0688606	ATP1A2, PRKG1	54	14	10433	27.6005	1	1	0.98743
GOTERM_BP_FAT	GO:0010721~negative regulation of cell development	4	3.73832	0.0691938	EPHA7, CAV3, FRZB, DACT3	54	187	10433	4.1327	1	1	0.98743
GOTERM_BP_FAT	GO:0007612~learning	3	2.80374	0.070633	EPM2A, ATP1A2, FOXP2	54	86	10433	6.73966	1	1	0.98743
GOTERM_BP_FAT	GO:0046716~muscle cell cellular homeostasis	2	1.86916	0.0735972	CHRNA1, CAV3	54	15	10433	25.7605	1	1	0.98743
GOTERM_BP_FAT	GO:0048666~neuron development	7	6.54206	0.074293	EPHA7, HAND2, SLIT1, ATP2B2, BMPR1B, SRCIN1, PRKG1	54	584	10433	2.3158	1	1	0.98743
GOTERM_BP_FAT	GO:0006914~autophagy	5	4.6729	0.0781448	EPM2A, MYOM1, MAP1A, MYH11, PRKG1	54	319	10433	3.02827	1	1	0.98743
GOTERM_BP_FAT	GO:0032970~regulation of actin filament-based process	4	3.73832	0.0791301	CAV3, ACTN2, LMOD1, WASF1	54	198	10433	3.90311	1	1	0.98743
GOTERM_BP_FAT	GO:0008361~regulation of cell size	3	2.80374	0.0808615	EPHA7, CAV3, ATP2B2	54	93	10433	6.23238	1	1	0.98743
GOTERM_BP_FAT	GO:0010927~cellular component assembly involved in morphogenesis	4	3.73832	0.0828916	ACTA1, CAV3, ACTN2, LDB3	54	202	10433	3.82582	1	1	0.98743
GOTERM_BP_FAT	GO:0060047~heart contraction	3	2.80374	0.085379	CACNB2, CAV3, ATP1A2	54	96	10433	6.03762	1	1	0.98743
GOTERM_BP_FAT	GO:0044092~negative regulation of molecular function	6	5.60748	0.0854668	CAV3, ACTN2, HAND2, DUSP26, ACACB, SRCIN1	54	464	10433	2.49832	1	1	0.98743
GOTERM_BP_FAT	GO:0001558~regulation of cell growth	4	3.73832	0.0857632	EPHA7, FRZB, DACT3, RERG	54	205	10433	3.76983	1	1	0.98743
GOTERM_BP_FAT	GO:0030832~regulation of actin filament length	3	2.80374	0.0869018	ACTN2, LMOD1, WASF1	54	97	10433	5.97537	1	1	0.98743
GOTERM_BP_FAT	GO:0008064~regulation of actin polymerization or depolymerization	3	2.80374	0.0869018	ACTN2, LMOD1, WASF1	54	97	10433	5.97537	1	1	0.98743
GOTERM_BP_FAT	GO:0003015~heart process	3	2.80374	0.0884328	CACNB2, CAV3, ATP1A2	54	98	10433	5.9144	1	1	0.98743
GOTERM_BP_FAT	GO:0051147~regulation of muscle cell differentiation	3	2.80374	0.089972	CAV3, DMPK, RBM24	54	99	10433	5.85466	1	1	0.98743
GOTERM_BP_FAT	GO:0050877~neurological system process	6	5.60748	0.0922676	EPM2A, CHRNA1, CACNB2, ATP2B2, ATP1A2, FOXP2	54	475	10433	2.44047	1	1	0.98743
GOTERM_BP_FAT	GO:0051924~regulation of calcium ion transport	3	2.80374	0.096208	CACNB2, CAV3, ATP2B2	54	103	10433	5.62729	1	1	0.98743
GOTERM_BP_FAT	GO:0006469~negative regulation of protein kinase activity	3	2.80374	0.096208	CAV3, DUSP26, SRCIN1	54	103	10433	5.62729	1	1	0.98743
GOTERM_BP_FAT	GO:0055085~transmembrane transport	5	4.6729	0.096638	CAV3, ACTN2, KCNIP4, ATP1A2, KCNN2	54	344	10433	2.80819	1	1	0.98743

## Sheet: DAVID - Up-regulated KEGGs
KEGG enrichment analysis results of up-regulated genes in high diarrhoea.
Category	Term	Count	%	PValue	Genes	List Total	Pop Hits	Pop Total	Fold Enrichment	Bonferroni	Benjamini	FDR
KEGG_PATHWAY	oas04145:Phagosome	11	12.0879	1.23123e-07	MSR1, OVAR-DRB1, FCGR3A, LOC101102057, CLEC7A, LOC101114861, LOC101108558, MRC1, LOC101106730, CD14, FCGR2B	50	178	7729	9.5527	1.18197e-05	1.18198e-05	1.05886e-05
KEGG_PATHWAY	oas05152:Tuberculosis	10	10.989	3.21526e-06	TLR1, IL6, OVAR-DRB1, FCGR3A, LOC101102057, CLEC7A, MRC1, LOC101106730, CD14, FCGR2B	50	197	7729	7.8467	0.000308618	0.000154333	0.000138256
KEGG_PATHWAY	oas05332:Graft-versus-host disease	6	6.59341	3.21711e-05	CD86, LOC101113279, IL6, OVAR-DRB1, LOC101108558, PRF1	50	59	7729	15.72	0.00308371	0.00102948	0.000922239
KEGG_PATHWAY	oas05150:Staphylococcus aureus infection	6	6.59341	7.9031e-05	OVAR-DRB1, FCGR3A, PTAFR, C3AR1, LOC101106730, FCGR2B	50	71	7729	13.0631	0.00755856	0.00189674	0.00169917
KEGG_PATHWAY	oas05330:Allograft rejection	5	5.49451	0.000685148	CD86, LOC101113279, OVAR-DRB1, LOC101108558, PRF1	50	64	7729	12.0766	0.0636788	0.0131548	0.0117845
KEGG_PATHWAY	oas04940:Type I diabetes mellitus	5	5.49451	0.000862019	CD86, LOC101113279, OVAR-DRB1, LOC101108558, PRF1	50	68	7729	11.3662	0.0794551	0.0137923	0.0123556
KEGG_PATHWAY	oas05320:Autoimmune thyroid disease	5	5.49451	0.00130853	CD86, LOC101113279, OVAR-DRB1, LOC101108558, PRF1	50	76	7729	10.1697	0.118121	0.0179455	0.0160762
KEGG_PATHWAY	oas04514:Cell adhesion molecules (CAMs)	6	6.59341	0.00344537	CD86, OVAR-DRB1, LOC101102254, LOC101108558, SIGLEC1, CLDN1	50	162	7729	5.72519	0.28203	0.0413445	0.0370378
KEGG_PATHWAY	oas05323:Rheumatoid arthritis	5	5.49451	0.00397927	LOC101103238, CD86, IL6, OVAR-DRB1, MMP1	50	103	7729	7.50388	0.318032	0.0424456	0.0380242
KEGG_PATHWAY	oas04650:Natural killer cell mediated cytotoxicity	5	5.49451	0.00588656	NCR1, LOC101113279, FCGR3A, LOC101102254, PRF1	50	115	7729	6.72087	0.432651	0.056511	0.0506244
KEGG_PATHWAY	oas05416:Viral myocarditis	4	4.3956	0.0130594	CD86, OVAR-DRB1, LOC101108558, PRF1	50	78	7729	7.92718	0.7169	0.113973	0.1021
KEGG_PATHWAY	oas05133:Pertussis	4	4.3956	0.0154291	LOC101103238, IL6, LOC101114456, CD14	50	83	7729	7.44964	0.775244	0.123433	0.110575
KEGG_PATHWAY	oas04640:Hematopoietic cell lineage	4	4.3956	0.0180267	IL6, CSF3R, LOC101114861, CD14	50	88	7729	7.02636	0.825591	0.13312	0.119254
KEGG_PATHWAY	oas04620:Toll-like receptor signaling pathway	4	4.3956	0.0285824	CD86, TLR1, IL6, CD14	50	105	7729	5.88876	0.938202	0.195994	0.175578
KEGG_PATHWAY	oas04380:Osteoclast differentiation	4	4.3956	0.0417949	FCGR3A, LOC101106730, FCGR2B, LOC100192427	50	122	7729	5.0682	0.983404	0.267487	0.239624
KEGG_PATHWAY	oas04672:Intestinal immune network for IgA production	3	3.2967	0.0503888	CD86, IL6, OVAR-DRB1	50	57	7729	8.13579	0.993011	0.292826	0.262324
KEGG_PATHWAY	oas05162:Measles	4	4.3956	0.0536446	IL6, LOC101102057, LOC101106730, FCGR2B	50	135	7729	4.58015	0.994974	0.292826	0.262324
KEGG_PATHWAY	oas04060:Cytokine-cytokine receptor interaction	5	5.49451	0.0549049	IL6, CSF3R, OSM, IL20RA, LOC101119572	50	227	7729	3.40485	0.995578	0.292826	0.262324
KEGG_PATHWAY	oas04630:Jak-STAT signaling pathway	4	4.3956	0.0888068	IL6, CSF3R, OSM, IL20RA	50	167	7729	3.70251	0.999867	0.41158	0.368707
KEGG_PATHWAY	oas04610:Complement and coagulation cascades	3	3.2967	0.0891809	LOC101114456, C3AR1, PLAUR	50	79	7729	5.87013	0.999873	0.41158	0.368707
KEGG_PATHWAY	oas05202:Transcriptional misregulation in cancer	4	4.3956	0.0900331	CD86, LOC101113279, IL6, CD14	50	168	7729	3.68048	0.999883	0.41158	0.368707
KEGG_PATHWAY	oas04062:Chemokine signaling pathway	4	4.3956	0.0950099	LOC101103238, CCL22, LOC101114790, LOC101119572	50	172	7729	3.59488	0.999931	0.414589	0.371402

## Sheet: DAVID - Down-regulated KEGGs
KEGG enrichment analysis results of down-regulated genes in high diarrhoea.
Category	Term	Count	%	PValue	Genes	List Total	Pop Hits	Pop Total	Fold Enrichment	Bonferroni	Benjamini	FDR
KEGG_PATHWAY	oas04970:Salivary secretion	4	3.73832	0.00476717	ATP2B2, ATP1A2, PRKG1, RYR3	30	92	7729	11.2014	0.304533	0.337625	0.315412
KEGG_PATHWAY	oas04261:Adrenergic signaling in cardiomyocytes	4	3.73832	0.0153542	CACNB2, TPM2, ATP2B2, ATP1A2	30	141	7729	7.30875	0.69148	0.337625	0.315412
KEGG_PATHWAY	oas04921:Oxytocin signaling pathway	4	3.73832	0.0180981	CACNB2, MYL9, RYR3, KCNJ3	30	150	7729	6.87022	0.75044	0.337625	0.315412
KEGG_PATHWAY	oas04022:cGMP-PKG signaling pathway	4	3.73832	0.0225178	ATP2B2, ATP1A2, MYL9, PRKG1	30	163	7729	6.32229	0.822877	0.337625	0.315412
KEGG_PATHWAY	oas04260:Cardiac muscle contraction	3	2.80374	0.0287926	CACNB2, TPM2, ATP1A2	30	71	7729	10.8859	0.89143	0.337625	0.315412
KEGG_PATHWAY	oas05410:Hypertrophic cardiomyopathy (HCM)	3	2.80374	0.0358643	CACNB2, DES, TPM2	30	80	7729	9.66125	0.937698	0.337625	0.315412
KEGG_PATHWAY	oas05414:Dilated cardiomyopathy	3	2.80374	0.037519	CACNB2, DES, TPM2	30	82	7729	9.42561	0.945323	0.337625	0.315412
KEGG_PATHWAY	oas04976:Bile secretion	3	2.80374	0.0400555	ATP1A2, KCNN2, LOC101112460	30	85	7729	9.09294	0.955259	0.337625	0.315412
KEGG_PATHWAY	oas04530:Tight junction	3	2.80374	0.0400555	ACTN2, MYH11, MYL9	30	85	7729	9.09294	0.955259	0.337625	0.315412
KEGG_PATHWAY	oas04713:Circadian entrainment	3	2.80374	0.0444243	PRKG1, RYR3, KCNJ3	30	90	7729	8.58778	0.968366	0.337625	0.315412
KEGG_PATHWAY	oas04725:Cholinergic synapse	3	2.80374	0.0605064	KCNQ3, KCNQ5, KCNJ3	30	107	7729	7.22336	0.991292	0.418044	0.390541

## Sheet: Gene List for GSEA analysis
	Gene	baseMean	log2FoldChange	lfcSE	stat	pvalue	padj	HD1	HD2	HD3	HD4	LD1	LD2	LD3	LD4
1	LOC114109557	290.08	-10.9128	1.08351	-10.0717	7.37114e-24	1.21071e-19	382.064	992.586	452.181	492.837	0	0.973505	0	0
2	LOC101104700	1399.48	-1.11383	0.138055	-8.068	7.14618e-16	5.8688e-12	1961.93	2004.4	1887.56	1803.65	940.612	701.897	869.122	1026.68
3	LOC114112166	49.5174	3.03354	0.398588	7.61071	2.72595e-14	1.49246e-10	8.93138	14.1653	8.75896	11.1797	127.406	57.4368	94.6467	73.6149
4	LOC101119572	470.48	-1.58057	0.216274	-7.30819	2.70771e-13	1.11185e-09	1022.15	554.472	620.791	623.266	226.941	237.535	240.179	238.512
5	PPARGC1A	280.208	0.915129	0.128865	7.10144	1.23466e-12	4.05587e-09	207.406	206.409	193.792	169.558	390.18	357.276	346.02	371.019
6	LOC114118422	27.3352	-5.42647	0.768201	-7.06386	1.61937e-12	4.43302e-09	40.6874	81.9566	48.1743	42.8554	1.99071	0	2.03541	0.981531
7	DYNC1I1	112.587	1.60226	0.233295	6.86797	6.51228e-12	1.52806e-08	47.634	52.6141	71.1665	52.1718	187.127	202.489	135.355	152.137
8	FOXP2	111.466	1.19184	0.182171	6.54243	6.0527e-11	1.2427e-07	68.4739	67.7913	71.1665	64.2831	158.262	156.734	131.284	173.731
9	LOC114118015	250.222	-2.42105	0.382453	-6.33031	2.44675e-10	4.46531e-07	642.067	174.031	478.458	392.22	96.5496	50.6222	82.4343	85.3932
10	FMOD	441.164	1.08903	0.172724	6.30507	2.88069e-10	4.73153e-07	282.827	334.909	245.251	265.517	526.544	701.897	508.853	663.515
11	C3AR1	315.832	-1.72673	0.27654	-6.24406	4.26344e-10	6.36609e-07	531.913	401.689	384.299	622.335	181.155	173.284	147.568	84.4117
12	BST-2A	301.116	-1.65494	0.269588	-6.13878	8.31583e-10	1.13823e-06	666.876	341.992	409.481	409.921	132.382	106.112	154.691	187.472
13	LOC114114996	626.899	3.11397	0.516832	6.02511	1.68994e-09	2.13517e-06	47.634	151.772	107.297	212.414	308.561	1057.23	1441.07	1689.22
14	CD86	798.446	-1.03576	0.173078	-5.98432	2.17296e-09	2.42096e-06	1178.94	934.913	975.529	1203.68	565.363	544.189	593.323	391.631
15	LOC101112291	3108.61	9.48883	1.58636	5.9815	2.21093e-09	2.42096e-06	0.992375	5.05905	9.85383	18.6328	6229.94	10070.9	1.01771	8532.45
16	HAVCR2	295.204	-0.867815	0.146019	-5.94318	2.79553e-09	2.86979e-06	360.232	388.535	367.876	408.989	197.081	254.085	195.4	189.436
17	LOC101114861	136.504	-1.39525	0.239124	-5.83485	5.38402e-09	5.20191e-06	152.826	201.35	181.748	255.269	60.7168	89.5624	66.151	84.4117
18	LOC101107908	10055.7	-0.672334	0.115544	-5.81886	5.92503e-09	5.3599e-06	13735.5	11498.2	12673.1	11522.5	7448.26	8353.64	8413.38	6801.03
19	PRKG1	782.238	1.15888	0.19942	5.81127	6.20019e-09	5.3599e-06	484.279	444.185	618.602	389.425	919.71	1192.54	903.724	1305.44
20	SIGLEC1	270.814	-2.11634	0.365565	-5.78922	7.07138e-09	5.80737e-06	320.537	340.98	359.117	739.721	125.415	118.768	110.93	51.0396
21	LOC101105149	151.041	-1.72041	0.299414	-5.74591	9.14264e-09	7.15085e-06	135.955	280.271	258.389	252.474	46.7818	89.5624	72.2572	72.6333
22	LOC101104028	165.513	1.30557	0.22822	5.72066	1.0611e-08	7.92204e-06	95.268	106.24	102.918	77.326	249.835	293.025	165.886	233.604
23	FBXO32	1555.92	1.27115	0.226376	5.61521	1.96321e-08	1.40198e-05	1062.83	824.625	1141.95	617.677	1657.27	2236.14	2379.4	2527.44
24	SCIMP	352.523	-1.38879	0.248955	-5.57846	2.42661e-08	1.66071e-05	738.327	391.571	472.984	437.87	248.839	174.257	194.382	161.953
25	LOC114111034	59.4357	-1.27958	0.229725	-5.57006	2.54645e-08	1.67302e-05	89.3138	86.0039	76.6409	84.7791	39.8143	36.9932	30.5312	31.409
26	ADPGK	837.879	-0.543196	0.097827	-5.55262	2.81418e-08	1.71196e-05	978.482	1001.69	948.157	1046.23	672.861	686.321	746.997	622.291
27	LOC114109558	3805.45	-9.22825	1.66049	-5.55755	2.7359e-08	1.71196e-05	3478.28	15780.2	3752.12	7382.31	46.7818	3.89402	0	0
28	LOC101108558	544.802	-4.51308	0.815959	-5.53101	3.18384e-08	1.86766e-05	1001.31	1741.33	1169.32	263.654	35.8328	113.9	19.3364	13.7414
29	OPHN1	723.941	0.902532	0.16358	5.51738	3.44092e-08	1.94886e-05	441.607	551.437	590.135	436.007	831.123	1044.57	837.573	1059.07
30	LOC101121216	740.896	-2.05072	0.374741	-5.47235	4.44097e-08	2.43143e-05	1447.88	738.622	706.191	1881.91	343.398	365.064	289.029	155.082
31	CAND2	53.0329	1.94501	0.363167	5.35571	8.52223e-08	4.51541e-05	26.7941	21.248	20.8025	18.6328	64.6982	52.5693	100.753	118.765
32	MEIS2	396.704	0.896972	0.168386	5.32688	9.99153e-08	4.97306e-05	244.124	304.555	325.176	235.705	451.892	602.599	485.446	524.138
33	LOC114109654	109.991	2.44214	0.458072	5.33135	9.74854e-08	4.97306e-05	10.9161	28.3307	62.4076	35.4023	269.742	168.416	178.099	126.618
34	CD14	287.002	-1.69512	0.320324	-5.29187	1.21071e-07	5.84882e-05	551.761	339.968	304.374	558.052	119.443	200.542	139.426	82.4486
35	LOC101114399	22.6114	-6.49271	1.2305	-5.27649	1.31679e-07	6.17952e-05	23.817	99.1574	25.182	30.7441	1.99071	0	0	0
36	DUSP4	274.07	-0.757107	0.145264	-5.21192	1.86892e-07	8.52694e-05	328.476	376.393	358.022	314.894	169.211	220.012	208.63	216.918
37	THSD7A	108.53	1.09058	0.210674	5.17664	2.25917e-07	0.000100289	61.5273	74.874	79.9255	61.4882	169.211	139.211	119.072	162.934
38	LOC101115381	930.363	-2.36745	0.459465	-5.15263	2.5686e-07	0.000111024	3311.56	1096.8	632.835	1193.43	243.862	365.064	404.03	195.325
39	LOC114118889	78.1466	-2.05163	0.399841	-5.13111	2.88034e-07	0.000121307	124.047	105.228	83.2101	190.986	36.8282	22.3906	45.7968	16.686
40	LOC101103771	24.0615	-3.03656	0.596322	-5.09215	3.54031e-07	0.000145374	66.4891	51.6023	20.8025	32.6074	4.97678	1.94701	9.15936	4.90766
41	TNS1	4302.1	1.09394	0.215537	5.0754	3.86675e-07	0.000154906	2428.34	2851.28	3575.85	2125.07	4228.28	6886.57	5751.06	6570.37
42	TFF2	244.307	-1.3395	0.265322	-5.0486	4.45053e-07	0.00017	491.226	333.897	204.741	370.792	141.341	124.609	145.532	142.322
43	HOXC8	479.737	0.77026	0.152544	5.04941	4.43167e-07	0.00017	360.232	376.393	337.22	344.706	479.762	693.135	577.04	669.404
44	FRZB	243.385	1.43675	0.286418	5.01626	5.2687e-07	0.000196678	109.161	168.972	160.946	86.6424	281.686	486.752	281.905	371.019
45	LOC101117891	483.186	0.788819	0.157635	5.00409	5.61253e-07	0.000204857	310.613	396.63	377.73	332.595	508.627	701.897	570.934	666.46
46	LOC105612575	848.114	-1.75494	0.351634	-4.99081	6.01264e-07	0.000207697	1710.86	1109.96	713.855	1699.31	540.479	442.945	364.339	203.177
47	LOC101112460	450.921	1.66446	0.333215	4.99514	5.87942e-07	0.000207697	176.643	248.905	269.338	170.49	760.453	348.515	572.969	1060.05
48	CAP2	382.153	1.1065	0.221789	4.98899	6.06969e-07	0.000207697	253.056	282.295	266.053	168.627	382.217	608.44	529.208	567.325
49	MTUS2	82.3189	1.9212	0.385433	4.98451	6.21175e-07	0.000208221	29.7713	36.4252	42.6999	28.8808	146.317	194.701	59.027	120.728
50	ZNF385D	97.1225	1.42937	0.288235	4.95906	7.08336e-07	0.000232688	55.573	60.7086	65.6922	28.8808	109.489	154.787	152.656	149.193
51	ZSWIM5	78.5352	1.27986	0.259464	4.93273	8.1088e-07	0.000256129	50.6111	36.4252	52.5538	43.787	81.6193	114.874	140.444	107.968
52	LOC101103238	333.044	-1.45679	0.295133	-4.93604	7.97242e-07	0.000256129	463.439	557.507	452.181	479.794	294.626	172.31	112.965	131.525
53	DACT3	256.842	1.13407	0.231099	4.90729	9.23411e-07	0.00028617	155.803	168.972	181.748	136.951	221.965	401.084	387.746	400.465
54	CD68	1298.87	-1.15514	0.237927	-4.85503	1.20371e-06	0.000366129	1918.26	1840.48	1289.76	2122.27	957.533	943.326	805.006	514.322
55	METTL24	77.5997	1.0618	0.219462	4.83823	1.31002e-06	0.000386824	48.6264	52.6141	60.2178	40.0605	93.5635	117.794	105.842	102.079
56	XRN2	2072.06	-0.451971	0.0934426	-4.83689	1.31885e-06	0.000386824	2552.39	2508.28	2292.66	2222.89	1680.16	1904.18	1689.39	1726.51
57	CLEC4F	77.4456	-3.70931	0.770329	-4.81522	1.47036e-06	0.00042066	331.453	69.8149	131.384	42.8554	18.9118	0.973505	17.301	6.87072
58	LOC443162	1124.54	-1.5187	0.31553	-4.81319	1.48543e-06	0.00042066	2105.82	2256.34	1180.27	1126.35	366.291	501.355	810.095	649.774
59	LRG1	24.0734	-2.23963	0.46771	-4.7885	1.68032e-06	0.000467785	41.6798	48.5669	36.1307	32.6074	4.97678	15.5761	8.14166	4.90766
60	LOC101113279	980.332	-1.02607	0.216417	-4.7412	2.1246e-06	0.000581608	967.566	1402.37	1757.27	1132.87	716.657	624.017	725.625	516.285
61	TMEM158	204.897	0.872222	0.184193	4.73538	2.18646e-06	0.000588732	142.902	172.008	121.531	142.541	228.932	301.786	233.055	296.422
62	LOC114118056	149.611	2.98008	0.630963	4.72306	2.32318e-06	0.000615455	22.8246	54.6378	33.941	23.291	31.8514	255.058	493.588	281.699
63	LOC100101238	5367.72	-1.76799	0.375174	-4.71244	2.44768e-06	0.000638144	11914.5	7358.9	3980.95	9940.59	3357.34	2100.82	3049.05	1239.67
64	PDCD1LG2	411.817	-0.857032	0.182852	-4.68703	2.77194e-06	0.000711392	473.363	554.472	442.327	652.147	325.482	323.204	286.993	236.549
65	OLFML2B	230.471	1.17236	0.250676	4.67679	2.91396e-06	0.000725179	160.765	150.76	151.092	104.344	209.025	369.932	303.277	394.576
66	RPS29	16957.2	0.444086	0.094953	4.6769	2.91246e-06	0.000725179	12621	15444.3	15064.3	14341.6	19884.2	19192.6	20519	18590.2
67	FCGR3A	2061.57	-1.18588	0.25448	-4.65999	3.16223e-06	0.000752748	2682.39	3119.41	2128.43	3526.25	1339.75	1550.79	1406.47	739.093
68	PLAUR	173.945	-1.69053	0.362364	-4.6653	3.08171e-06	0.000752748	468.401	200.338	183.938	209.619	92.5682	76.9069	104.824	54.9658
69	PNCK	40.5863	1.82071	0.390645	4.66079	3.14993e-06	0.000752748	23.817	23.2716	15.3282	9.31639	43.7957	57.4368	71.2395	80.4856
70	LOC101107513	50.0945	-3.4983	0.751205	-4.65691	3.20985e-06	0.000753169	227.254	50.5905	18.6128	71.7362	3.98143	7.78804	5.08853	15.7045
71	SLAMF7	1035.31	-0.950488	0.204984	-4.63688	3.53714e-06	0.000806974	1024.13	1489.38	1183.55	1760.8	598.209	791.459	799.918	635.051
72	ICAM1	1882.74	-0.734352	0.158373	-4.63686	3.53742e-06	0.000806974	2628.8	2692.43	1928.07	2157.68	1357.67	1258.74	1677.18	1361.38
73	CLIC2	546.251	-1.0013	0.21771	-4.59922	4.24085e-06	0.000954191	874.283	645.535	521.158	872.946	426.013	318.336	307.347	404.391
74	CNTNAP1	279.356	0.679057	0.147869	4.5923	4.38394e-06	0.000973056	235.193	230.693	209.12	184.465	303.584	359.223	330.755	381.816
75	PRF1	1115.01	-1.30019	0.284577	-4.56886	4.90393e-06	0.00107396	1309.94	1389.22	1437.56	2207.05	454.878	794.38	884.387	442.671
76	ABCA6	647.8	-1.16983	0.256597	-4.55901	5.13954e-06	0.00109632	948.711	639.464	875.896	1123.56	430.99	505.249	412.171	246.364
77	PSMD3	1520.99	-0.393396	0.0862388	-4.5617	5.07404e-06	0.00109632	1860.7	1694.78	1671.87	1680.68	1284.01	1276.26	1420.72	1278.94
78	RARRES1	757.859	-1.43159	0.314973	-4.54512	5.49046e-06	0.00115616	1377.42	1148.4	595.609	1301.5	425.017	509.143	471.198	234.586
79	CSF3R	50.1455	-3.02811	0.667908	-4.53372	5.79534e-06	0.00120492	102.215	186.173	18.6128	50.3085	6.9675	9.73505	18.3187	8.83378
80	ZNF354C	115.439	0.902103	0.199485	4.52215	6.12138e-06	0.00124128	89.3138	70.8267	86.4947	75.4628	123.424	152.84	145.532	179.62
81	CD300H	54.3215	-1.68506	0.372424	-4.52456	6.05203e-06	0.00124128	62.5196	70.8267	72.2614	125.771	24.8839	34.0727	29.5135	14.723
82	PALD1	153.171	0.955769	0.211598	4.51691	6.27494e-06	0.0012569	99.2375	133.559	98.5383	85.7108	164.234	213.198	193.364	237.531
83	CASP6	434.728	-0.721714	0.160128	-4.5071	6.57182e-06	0.00128177	430.691	564.59	622.981	546.872	340.412	321.257	366.374	284.644
84	LOC101114790	193.359	-1.68564	0.374159	-4.50513	6.63319e-06	0.00128177	392.981	388.535	129.195	269.244	79.6285	122.662	102.788	61.8365
85	MRC1	685.967	-1.68516	0.373686	-4.50956	6.49614e-06	0.00128177	1834.9	620.24	636.119	1094.68	357.333	418.607	324.649	201.214
86	KLF11	662.799	0.782643	0.173953	4.49915	6.82241e-06	0.001303	410.843	467.456	574.807	496.564	713.671	1002.71	721.554	914.787
87	PSD	247.992	1.86723	0.41589	4.48972	7.13154e-06	0.00134639	118.093	167.961	108.392	32.6074	298.607	317.363	486.464	454.449
88	IL1RL1	1263.38	-1.3288	0.296753	-4.47781	7.5413e-06	0.00140757	1558.03	1821.26	1150.71	2698.96	586.265	991.028	781.599	519.23
89	ISLR2	74.2494	1.67312	0.374542	4.4671	7.92879e-06	0.00146326	43.6645	40.4724	38.3204	19.5644	103.517	177.178	96.6822	74.5964
90	DUSP26	60.526	1.79065	0.401369	4.46135	8.1445e-06	0.00148637	30.7636	25.2953	42.6999	10.248	102.522	69.1188	93.629	109.932
91	CD84	513.034	-0.871055	0.195373	-4.45843	8.2564e-06	0.00149024	696.647	675.889	629.55	651.216	273.723	295.945	466.11	415.188
92	LRRC59	3005.62	-0.572249	0.129178	-4.42993	9.42653e-06	0.00168294	3813.7	3678.94	3428.04	3455.45	2397.81	2876.71	2375.33	2019.01
93	MYL9	7562.03	1.34335	0.304479	4.41196	1.02437e-05	0.00180536	3953.62	6114.37	4670.72	2363.57	6924.7	13023.5	10213.7	13232
94	ITGAL	1803.51	-0.657503	0.14909	-4.41011	1.0332e-05	0.00180536	2172.31	1835.42	2129.52	2692.44	1411.42	1268.48	1336.25	1582.23
95	TLR1	248.258	-1.0078	0.228852	-4.40374	1.06401e-05	0.00183962	442.599	231.705	292.33	359.613	189.118	159.655	162.833	148.211
96	PTPRC	11165.5	-0.423678	0.0963451	-4.39751	1.09501e-05	0.00185471	13015	12416.9	11882.6	13858.1	8576.99	9422.55	10138.4	10013.6
97	NDRG4	208.585	0.919646	0.209132	4.39745	1.09532e-05	0.00185471	162.75	140.642	143.428	130.429	270.737	328.071	190.311	302.312
98	PDZRN4	238.935	1.43416	0.326984	4.38601	1.15447e-05	0.00193492	170.689	111.299	168.61	66.1464	286.663	422.501	261.551	424.022
99	LOC101119773	3472.9	-0.603842	0.137965	-4.37676	1.20454e-05	0.00193967	3444.53	4753.48	4495.54	4063.81	2910.42	2521.38	2548.34	3045.69
100	B4GALT4	212.294	-1.14853	0.262236	-4.37976	1.1881e-05	0.00193967	272.903	307.59	299.994	289.74	98.5403	97.3505	206.595	125.636
101	TNFSF13B	513.953	-0.67329	0.153653	-4.3819	1.17648e-05	0.00193967	731.381	583.815	521.158	690.344	396.152	411.793	348.056	428.929
102	SRCIN1	58.5782	1.52341	0.347986	4.3778	1.19883e-05	0.00193967	15.878	42.496	32.8461	29.8124	63.7028	93.4565	110.93	79.504
103	GCHFR	446.371	0.966737	0.221265	4.36914	1.24737e-05	0.00198912	220.307	421.925	274.812	291.603	542.469	564.633	713.413	541.805
104	SLAMF6	1284.22	-0.667488	0.153384	-4.35173	1.35066e-05	0.00210157	1781.31	1635.09	1574.42	1313.61	986.399	813.85	1156.12	1012.94
105	PIK3CG	531.101	-0.718544	0.165067	-4.35303	1.34267e-05	0.00210157	635.12	640.476	587.945	778.85	456.869	428.342	408.1	313.108
106	CCDC9B	341.395	1.13775	0.261511	4.35067	1.35722e-05	0.00210157	224.277	254.976	237.587	136.951	306.57	551.004	496.641	523.156
107	CTSH	1862.41	-0.772211	0.17757	-4.34877	1.36906e-05	0.00210157	2404.53	2547.74	1796.68	2647.72	1660.26	1325.91	1403.42	1113.06
108	SNAP25	90.0215	0.90603	0.208626	4.34284	1.40654e-05	0.00211948	70.4586	69.8149	60.2178	50.3085	113.471	129.476	101.771	124.654
109	VOPP1	176.474	1.0132	0.233242	4.34399	1.3992e-05	0.00211948	96.2604	137.606	147.807	86.6424	186.132	258.952	242.214	256.18
110	ME1	196.532	0.630274	0.145796	4.323	1.5392e-05	0.00229831	159.772	154.807	147.807	154.652	206.039	253.111	232.037	264.032
111	CLDN1	92.5782	-1.51882	0.351806	-4.3172	1.58019e-05	0.00233826	163.742	148.736	143.428	93.1639	36.8282	68.1453	61.0624	25.5198
112	PBLD	836.738	0.458971	0.106546	4.30772	1.64949e-05	0.00241901	703.594	791.236	691.958	632.583	994.361	1007.58	961.733	910.861
113	SORBS1	2313.38	0.90585	0.210536	4.3026	1.68805e-05	0.00245364	1633.45	1849.59	1836.1	1121.69	2218.65	3494.88	3097.9	3254.76
114	SSPN	521.666	0.706425	0.164309	4.29937	1.71283e-05	0.00246783	406.874	363.24	436.853	379.177	574.321	826.506	570.934	615.42
115	LOC105603392	93.0624	1.15677	0.269726	4.28868	1.79742e-05	0.0025567	61.5273	61.7204	65.6922	41.9238	89.5821	147.973	118.054	158.027
116	LOC101117706	201.165	-0.97278	0.226879	-4.28766	1.80565e-05	0.0025567	347.331	215.516	224.448	278.56	116.457	137.264	170.975	118.765
117	LGMN	2336.02	-0.834064	0.194617	-4.28566	1.82197e-05	0.00255777	3609.27	3064.77	2109.81	3188.07	1693.1	1761.07	1918.38	1343.72
118	DLAT	379.501	-0.742256	0.173553	-4.27682	1.89583e-05	0.0026389	574.585	388.535	434.663	502.153	274.718	329.045	284.958	247.346
119	SLCO2A1	706.854	-0.730249	0.171632	-4.25473	2.09297e-05	0.00281791	844.511	1124.12	754.365	804.936	498.674	541.269	618.766	468.19
120	SYNPO2	3671.6	1.14888	0.269861	4.25731	2.06899e-05	0.00281791	2377.73	2749.09	2584.99	1417.95	3291.65	6639.3	4587.82	5724.29
121	MMP12	34.8541	-3.70916	0.871343	-4.25683	2.07342e-05	0.00281791	175.65	40.4724	6.56922	36.3339	3.98143	2.92051	4.07083	8.83378
122	RBPMS	1080.49	0.765139	0.179833	4.25472	2.09306e-05	0.00281791	706.571	886.346	839.765	769.534	963.505	1584.87	1456.34	1436.96
123	HMOX1	799.264	-0.806696	0.190104	-4.24345	2.20108e-05	0.00284667	1042.99	859.027	861.663	1304.29	501.66	701.897	599.429	523.156
124	DBP	421.201	1.03992	0.244956	4.24535	2.18253e-05	0.00284667	242.14	299.496	333.935	227.32	419.045	503.302	819.254	525.119
125	ACACB	59.4566	1.17924	0.277873	4.24381	2.19755e-05	0.00284667	37.7103	40.4724	33.941	33.539	63.7028	85.6684	110.93	69.6887
126	HSPB1	4115.49	0.924177	0.217657	4.24602	2.17598e-05	0.00284667	2369.79	3349.09	3344.83	2299.28	3752.5	5795.27	5390.79	6622.39
127	WDFY4	1143.46	-0.809347	0.190589	-4.24656	2.17074e-05	0.00284667	1515.36	1052.28	1514.21	1742.16	1022.23	794.38	756.156	750.871
128	CCR5	728.417	-0.909323	0.215053	-4.22836	2.354e-05	0.00302066	852.45	884.322	857.283	1208.34	425.017	609.414	611.642	378.871
129	KCNIP4	110.291	1.41723	0.335718	4.22148	2.42707e-05	0.00309028	64.5044	59.6968	67.8819	48.4452	270.737	119.741	111.948	139.377
130	BFSP1	35.8961	1.38142	0.328108	4.21026	2.55081e-05	0.00322285	18.8551	16.189	25.182	19.5644	44.7911	40.8872	54.9562	66.7441
131	TMEM156	596.37	-0.684989	0.162837	-4.20659	2.59248e-05	0.00325049	611.303	755.822	741.227	832.885	500.664	366.038	445.756	517.267
132	BNC2	264.592	0.855707	0.203506	4.20483	2.61276e-05	0.00325111	178.628	223.61	209.12	142.541	402.124	354.356	269.692	336.665
133	CYS1	301.995	0.693811	0.165089	4.20266	2.63796e-05	0.00325779	218.323	227.657	280.287	197.507	359.324	404.004	319.56	409.299
134	PNPT1	1064.75	-0.441324	0.105099	-4.19914	2.67936e-05	0.00328422	1321.84	1192.92	1156.18	1234.42	860.984	962.796	815.183	973.679
135	CCL21	547.869	-0.790538	0.188397	-4.19613	2.71511e-05	0.00328871	815.732	640.476	503.64	817.047	383.212	449.759	404.03	369.056
136	CSRP1	5581.21	0.863691	0.206025	4.19216	2.76312e-05	0.00328871	3659.88	4520.77	4464.88	3189.93	4907.11	8735.26	7575.81	7596.07
137	KBTBD12	32.8323	1.70493	0.406676	4.19234	2.76087e-05	0.00328871	21.8323	19.2244	14.2333	6.52147	51.7586	60.3573	38.6729	50.0581
138	ACTN2	144.522	1.41198	0.336765	4.19278	2.75558e-05	0.00328871	90.3062	60.7086	121.531	43.787	174.187	283.29	181.152	201.214
139	CLEC7A	205.945	-1.14864	0.274571	-4.1834	2.87183e-05	0.00339352	290.766	260.035	266.053	318.621	140.345	192.754	92.6113	86.3748
140	LOC105605507	215.769	1.96754	0.470633	4.18063	2.907e-05	0.00341053	61.5273	94.0984	134.669	61.4882	314.533	364.091	105.842	589.9
141	PMM2	1126.65	-0.329549	0.0789716	-4.17301	3.00602e-05	0.0035017	1210.7	1275.89	1224.06	1308.02	1037.16	948.194	994.3	1014.9
142	MAGI1	656.297	0.540702	0.129905	4.1623	3.15055e-05	0.00364422	498.172	541.319	579.186	520.786	801.262	868.366	646.244	795.04
143	LOC101116002	122.221	-1.37106	0.329704	-4.15846	3.20394e-05	0.00368005	147.864	130.524	200.361	226.388	58.7261	99.2975	76.328	38.2797
144	MAP1A	877.282	1.15144	0.277279	4.15264	3.28663e-05	0.00374881	506.111	661.724	633.93	377.314	727.606	1488.49	1088.95	1534.13
145	P2RY6	128.96	-1.14825	0.277278	-4.14116	3.45557e-05	0.00391432	140.917	203.374	140.143	226.388	98.5403	98.324	64.1155	59.8734
146	ENOX1	105.097	1.51247	0.365416	4.13905	3.48746e-05	0.00392339	47.634	50.5905	40.5102	79.1893	248.839	154.787	92.6113	126.618
147	ADSSL1	315.263	0.919269	0.222833	4.12538	3.70128e-05	0.00413561	167.711	255.988	222.259	226.388	298.607	374.799	516.995	459.357
148	ROR2	207.203	0.886271	0.214948	4.12319	3.73654e-05	0.00414681	121.07	140.642	189.413	131.361	208.03	322.23	279.869	265.013
149	LOC105604171	407.681	-1.74904	0.424988	-4.11552	3.86311e-05	0.0042585	829.626	367.287	314.228	1002.44	234.904	259.926	104.824	148.211
150	TACR2	137.926	1.11973	0.272539	4.10853	3.98185e-05	0.00436012	93.2833	96.122	95.2537	63.3514	132.382	251.164	216.772	155.082
151	PGM5	2160.04	0.915537	0.223006	4.10544	4.03544e-05	0.00438319	1386.35	1738.29	1674.06	1188.77	1881.22	3517.27	3238.34	2656.02
152	SLC22A5	351.956	0.789461	0.192352	4.10425	4.05629e-05	0.00438319	302.674	223.61	315.323	190.986	428.003	480.911	457.968	416.169
153	2022-03-01	606.554	-0.706047	0.172599	-4.09068	4.30102e-05	0.00459045	841.534	749.751	584.661	831.954	535.502	471.176	458.986	378.871
154	SYNM	5743.76	1.44356	0.352904	4.09052	4.30398e-05	0.00459045	3355.22	4308.29	3445.56	1243.74	5327.15	9600.7	8193.56	10475.9
155	DES	15050.9	1.56356	0.382659	4.08603	4.38824e-05	0.00465012	8750.77	11164.3	7883.06	2640.26	14685.5	22376	22923.8	29983.8
156	PALLD	2139.91	0.781744	0.191512	4.08195	4.46587e-05	0.00468097	1565.97	1784.83	1709.09	1236.28	1945.92	3120.08	2745.77	3011.34
157	C1GALT1	1186.7	-0.526303	0.128995	-4.08004	4.50285e-05	0.00468097	1371.46	1467.12	1179.17	1584.72	1072.99	895.624	986.158	936.381
158	DAAM2	1439.45	0.736752	0.180554	4.08051	4.49365e-05	0.00468097	808.786	1167.63	1120.05	1222.31	1471.14	2138.79	1695.5	1891.41
159	STAT1	10615	-0.315367	0.0774246	-4.07321	4.63696e-05	0.00479007	11955.1	11711.7	12035.9	11380	9470.82	10331.8	9073.88	8960.4
160	DUSP3	1473.05	0.59783	0.147181	4.06186	4.86833e-05	0.00499764	1182.91	1296.13	1283.19	926.981	1603.52	1889.57	1956.03	1646.03
161	LOC105609393	3038.5	-0.519752	0.128016	-4.06007	4.9058e-05	0.00500483	3669.8	3289.4	3502.49	3857.92	2338.09	2725.81	2820.07	2104.4
162	LOC114117865	29.6415	1.84648	0.455682	4.05213	5.07541e-05	0.00514591	11.9085	17.2008	14.2333	8.38475	77.6378	36.9932	30.5312	40.2428
163	SCARB1	628.563	-0.745801	0.184668	-4.0386	5.37721e-05	0.00541845	688.708	776.059	671.155	1013.62	549.437	423.475	499.694	406.354
164	NPB	41.1902	1.89662	0.470681	4.02952	5.58908e-05	0.0055976	14.8856	24.2834	26.2769	4.65819	52.7539	60.3573	84.4697	61.8365
165	DMPK	1773.06	1.30553	0.324248	4.02633	5.66546e-05	0.00563971	1007.26	1348.74	1149.61	580.411	1391.51	2474.65	2611.44	3620.87
166	LOC105602517	60.4515	1.40537	0.34924	4.02409	5.71953e-05	0.00565924	27.7865	31.3661	43.7948	29.8124	127.406	62.3043	60.0447	101.098
167	MMP1	916.488	-1.91715	0.476824	-4.02068	5.80312e-05	0.00570756	2245.75	1137.27	788.306	1625.71	171.201	819.691	281.905	262.069
168	BST-2B	362.495	-1.50275	0.374094	-4.01703	5.89366e-05	0.00576211	719.472	240.811	367.876	815.184	222.96	146.026	218.807	168.823
169	RBPMS2	1282.81	1.04403	0.260605	4.00617	6.17103e-05	0.00599759	717.487	1038.12	959.106	637.241	1018.25	2033.65	1800.32	2058.27
170	PBX1	1058.25	0.460149	0.115044	3.99976	6.34071e-05	0.00600357	858.405	960.208	942.683	803.073	1143.67	1304.5	1122.53	1330.96
171	TMEM108	262.904	1.26148	0.315156	4.00273	6.26147e-05	0.00600357	124.047	133.559	162.041	199.371	323.491	431.263	198.453	531.008
172	RRAGD	73.6018	1.17539	0.293822	4.00034	6.32513e-05	0.00600357	64.5044	51.6023	32.8461	31.6757	90.5775	95.4035	121.107	101.098
173	PDZD2	278.036	0.641401	0.160466	3.99711	6.41209e-05	0.00600357	216.338	223.61	209.12	219.867	333.445	422.501	295.135	304.275
174	LOC114109120	107.26	-0.865341	0.216446	-3.99795	6.38925e-05	0.00600357	129.009	134.571	154.377	136.019	57.7307	72.0394	99.7353	74.5964
175	TC2N	466.454	-0.975877	0.244193	-3.99634	6.43305e-05	0.00600357	646.036	673.866	464.225	689.413	261.779	335.859	438.632	221.826
176	MSR1	560.224	-1.39063	0.347479	-4.00205	6.2796e-05	0.00600357	704.586	844.862	538.676	1156.16	391.175	440.998	247.303	158.027
177	RTN4RL1	70.6566	1.12803	0.282742	3.9896	6.61848e-05	0.00614172	33.7408	53.6259	41.6051	48.4452	71.6657	129.476	88.5405	98.1531
178	LOC100192427	90.1504	-2.26731	0.569136	-3.98378	6.7828e-05	0.00624114	143.894	97.1338	75.546	280.423	35.8328	16.5496	60.0447	11.7784
179	MYH11	20571.6	1.13176	0.284139	3.98312	6.8016e-05	0.00624114	13144	14992	16015.8	7418.64	18166.3	36697.2	26287.4	31851.7
180	WDR34	273.02	0.783953	0.196928	3.9809	6.86537e-05	0.00626465	212.368	189.209	194.887	205.892	385.203	251.164	316.507	428.929
181	EPM2A	58.5792	1.02297	0.257183	3.97762	6.96098e-05	0.0063168	28.7789	33.3897	44.8897	47.5136	70.6703	85.6684	74.2926	83.4302
182	WDR3	570.102	-0.547243	0.137822	-3.97065	7.1678e-05	0.00646875	816.725	625.299	621.886	643.763	443.929	507.196	469.163	432.855
183	SLC4A3	33.1246	1.19728	0.301902	3.96578	7.3157e-05	0.00656614	23.817	18.2126	20.8025	17.7011	38.8189	45.7547	48.8499	51.0396
184	CD72	113.477	-0.846065	0.21366	-3.95987	7.49894e-05	0.00669403	163.742	115.346	159.851	144.404	68.6796	71.0658	88.5405	96.1901
185	LOC101115117	717.922	0.487162	0.123221	3.95358	7.69913e-05	0.00683558	602.372	610.122	637.214	542.214	962.51	776.857	757.174	854.914
186	LOC105608561	129.207	0.988683	0.250228	3.95112	7.77853e-05	0.00686894	60.5349	100.169	96.3486	89.4373	126.41	162.575	184.205	213.974
187	TF	173.553	-0.997887	0.252903	-3.94573	7.95585e-05	0.00698796	336.415	207.421	163.136	218.004	112.475	122.662	127.213	101.098
188	LOC114109644	20.4771	-6.35233	1.61356	-3.93683	8.25633e-05	0.00721331	73.4358	0	30.6564	57.7616	0	0	0	1.96306
189	TMOD1	124.966	0.897657	0.228279	3.93228	8.4143e-05	0.00731243	100.23	84.9921	95.2537	68.9413	123.424	174.257	200.488	152.137
190	KCNAB1	344.439	0.621502	0.158154	3.92973	8.50429e-05	0.00735174	261.987	300.508	286.856	236.636	352.356	469.229	383.676	464.264
191	LOC114115617	113.654	-1.94503	0.496265	-3.91933	8.87942e-05	0.00751776	278.857	60.7086	277.002	105.275	68.6796	45.7547	36.6374	36.3167
192	EPHA7	81.9358	1.56515	0.399239	3.92033	8.84284e-05	0.00751776	68.4739	32.3779	48.1743	16.7695	123.424	102.218	110.93	153.119
193	ADAM8	203.011	-0.822543	0.209698	-3.92251	8.76304e-05	0.00751776	314.583	238.787	201.456	282.287	137.359	154.787	176.063	118.765
194	FHOD3	162.568	0.950166	0.242328	3.92099	8.81867e-05	0.00751776	93.2833	105.228	160.946	84.7791	240.876	232.668	192.347	190.417
195	FAT3	23.9251	1.44321	0.368414	3.91737	8.95198e-05	0.00754032	13.8933	8.09448	17.5179	12.1113	36.8282	34.0727	32.5666	36.3167
196	LOC101117600	474.318	-1.18613	0.303854	-3.90361	9.47674e-05	0.0079416	660.922	693.09	462.035	819.842	290.644	397.19	322.613	148.211
197	GSR	1809.98	-0.476788	0.122261	-3.89975	9.62912e-05	0.00802834	1842.84	2361.57	2027.7	2193.08	1441.28	1449.55	1721.96	1441.87
198	TARS	3751.68	-0.468158	0.120105	-3.89791	9.70278e-05	0.00804889	4741.57	4276.92	3622.92	4778.38	2952.23	3247.61	3067.37	3326.41
199	COPB2	2487.25	-0.332282	0.0853524	-3.89306	9.89886e-05	0.00817029	2997.97	2701.53	2593.75	2795.85	2162.91	2245.88	2317.32	2082.81
200	CAV3	27.9124	2.47562	0.637223	3.88501	0.000102327	0.00840363	8.93138	7.08267	16.423	1.86328	16.9211	58.4103	49.8676	63.7995
201	RBM24	144.365	1.3289	0.34224	3.88295	0.000103197	0.00843287	88.3214	99.1574	100.728	40.9921	140.345	179.125	214.736	291.515
202	FGD2	478.33	-0.854952	0.22039	-3.87926	0.000104773	0.00851929	429.699	583.815	675.535	775.124	362.31	396.216	339.914	264.032
203	PFN2	710.556	0.630001	0.162556	3.87559	0.000106366	0.00857695	483.287	644.523	540.866	562.71	691.773	1028.02	852.838	880.434
204	RYR3	111.066	1.25515	0.323891	3.87522	0.000106526	0.00857695	37.7103	77.9094	72.2614	74.5311	204.048	177.178	96.6822	148.211
205	INPP5A	1011.06	0.722873	0.186753	3.87075	0.0001085	0.00869327	653.975	864.086	847.429	686.618	903.784	1394.06	1326.07	1412.42
206	LRRC28	737.976	0.434966	0.112872	3.85363	0.000116382	0.00927945	624.204	595.956	697.432	593.454	832.118	921.909	761.245	877.489
207	LCP1	3633.73	-0.678622	0.176566	-3.84345	0.000121315	0.00962605	5867.92	3717.39	3903.21	4402.93	2806.91	2358.8	3059.23	2953.43
208	SRGAP2	637.775	-0.449745	0.117127	-3.83979	0.00012314	0.00972393	648.021	746.716	746.701	804.004	516.59	588.97	551.597	499.599
209	PLA1A	105.19	1.39718	0.365383	3.82388	0.00013137	0.0101529	57.5578	79.933	71.1665	23.291	114.466	183.992	164.869	146.248
210	DNASE2	444.098	-0.641694	0.167837	-3.82333	0.000131664	0.0101529	544.814	569.649	464.225	586.001	413.073	340.727	365.357	268.94
211	CFL2	1079.69	0.718961	0.187996	3.82433	0.000131127	0.0101529	827.641	999.669	754.365	682.891	1049.11	1532.3	1216.16	1575.36
212	LOC105603471	79.6392	1.11772	0.292023	3.8275	0.00012945	0.0101529	32.7484	45.5315	61.3127	61.4882	104.512	137.264	80.3988	113.858
213	LOC101116631	69.4718	1.40622	0.36767	3.82468	0.000130943	0.0101529	34.7331	34.4016	45.9845	37.2656	66.6889	86.6419	76.328	173.731
214	SPEG	373.234	1.1436	0.299375	3.81994	0.000133486	0.0101547	217.33	248.905	278.097	186.328	250.83	666.851	578.058	559.473
215	STAT2	1721.32	-0.555464	0.145459	-3.81869	0.00013416	0.0101547	2344.98	1935.59	2037.55	1876.32	1296.95	1259.72	1718.91	1300.53
216	TGDS	594.553	0.518441	0.135754	3.81897	0.00013401	0.0101547	487.256	523.106	518.968	426.691	764.434	663.93	603.5	768.539
217	IL10RA	681.656	-0.75261	0.196978	-3.82078	0.000133031	0.0101547	680.769	857.003	801.445	1082.56	463.836	531.534	623.854	412.243
218	FCGR2B	204.392	-1.26547	0.332252	-3.80877	0.000139661	0.0101598	493.211	216.527	178.464	266.449	103.517	130.45	142.479	104.042
219	LIMS2	558.393	0.941846	0.24704	3.81252	0.000137558	0.0101598	364.202	444.185	452.181	269.244	487.725	932.618	732.749	784.244
220	CEP290	691.475	0.504705	0.132213	3.81737	0.00013488	0.0101598	632.143	533.224	608.748	513.333	908.761	838.188	706.289	791.114
221	LOC114115620	17.4403	-2.58614	0.678979	-3.80887	0.000139602	0.0101598	16.8704	61.7204	18.6128	22.3593	3.98143	1.94701	8.14166	5.88919
222	PPP1R14C	101.396	1.5093	0.396023	3.81114	0.000138329	0.0101598	67.4815	65.7677	60.2178	17.7011	107.499	174.257	144.514	173.731
223	SLC17A9	160.452	-0.818207	0.214798	-3.80919	0.000139424	0.0101598	185.574	192.244	170.8	270.175	99.5357	137.264	119.072	108.95
224	MTSS2	734.792	0.713454	0.187331	3.80853	0.000139794	0.0101598	494.203	583.815	648.163	501.222	694.759	1060.15	820.272	1075.76
225	MYO18B	27.8976	3.1456	0.82552	3.81045	0.000138715	0.0101598	4.96188	2.02362	4.37948	11.1797	37.8236	9.73505	26.4604	126.618
226	LDB3	64.7112	1.62592	0.426835	3.80925	0.000139392	0.0101598	37.7103	48.5669	28.4666	12.1113	61.7121	114.874	90.5759	123.673
227	PRRT1	54.9169	1.43934	0.378566	3.80209	0.000143479	0.0103817	12.9009	32.3779	33.941	39.1288	53.7493	85.6684	82.4343	99.1347
228	RHOBTB1	312.406	0.479116	0.126314	3.79306	0.000148803	0.0107197	239.162	270.153	260.579	273.902	342.403	349.488	412.171	351.388
229	LRRC72	11.2701	3.56002	0.939204	3.79046	0.000150367	0.010785	0.992375	0	3.28461	2.79492	38.8189	27.2581	9.15936	7.85225
230	LOC101106730	179.716	-1.40632	0.371733	-3.78313	0.000154867	0.0110378	311.606	236.764	167.515	327.937	113.471	151.867	82.4343	46.132
231	TAGLN	6951.5	0.956024	0.252746	3.78254	0.000155235	0.0110378	3993.32	6108.3	5252.09	3562.59	5727.28	11578.9	9480.96	9908.56
232	HAND2	107.802	1.68567	0.446653	3.774	0.000160654	0.0113339	58.5501	58.685	75.546	12.1113	144.327	146.026	167.922	199.251
233	CCL22	206.111	-1.03293	0.27371	-3.7738	0.00016078	0.0113339	191.528	320.744	241.966	353.091	148.308	99.2975	179.116	114.839
234	SLC6A9	284.922	-0.710743	0.188822	-3.76409	0.000167158	0.0115424	355.27	439.126	280.287	340.048	206.039	189.833	209.648	259.124
235	EIF4G1	6061.04	-0.426674	0.113358	-3.76395	0.000167251	0.0115424	7740.53	6040.51	6704.98	7317.09	5010.63	5716.42	5012.21	4945.94
236	PDE1A	390.676	0.468126	0.124352	3.76453	0.000166862	0.0115424	332.446	348.063	327.366	303.714	403.12	498.434	481.375	430.892
237	CCSER1	1157.42	0.880264	0.233804	3.76497	0.000166568	0.0115424	666.876	974.373	1004	614.882	1275.05	1669.56	1163.24	1891.41
238	TMEM165	626.52	-0.364738	0.0968673	-3.76534	0.000166324	0.0115424	701.609	729.515	645.973	743.448	526.544	539.322	578.058	547.694
239	GNAI2	5818.04	-0.36252	0.0964508	-3.75861	0.000170862	0.0117423	7259.23	6517.07	5930.91	6473.03	4783.68	5169.31	5438.63	4972.44
240	LOC101118895	150.301	-2.34872	0.625442	-3.75529	0.000173138	0.0118492	585.501	241.823	73.3563	104.344	23.8886	36.0197	84.4697	53.0027
241	B3GALNT1	107.398	1.51348	0.403423	3.7516	0.000175712	0.0119754	92.2909	43.5078	60.2178	27.0175	237.89	149.92	138.408	109.932
242	KCNA3	1546.12	-0.310847	0.0829158	-3.74895	0.000177577	0.0120525	1661.24	1676.57	1671.87	1838.12	1299.94	1403.79	1365.76	1451.68
243	TXNDC16	259.567	-1.01659	0.271472	-3.74473	0.000180585	0.0122062	262.979	335.921	303.279	487.247	181.155	199.568	197.435	108.95
244	DERA	468.215	0.680106	0.18171	3.74281	0.000181971	0.0122167	396.95	312.649	271.528	457.435	578.302	563.659	583.146	582.048
245	LOC114108699	21.0777	1.58936	0.424682	3.74246	0.000182227	0.0122167	8.93138	7.08267	12.0436	13.9746	24.8839	36.0197	25.4427	40.2428
246	LOC105609312	36.3421	1.48924	0.399325	3.72941	0.000191932	0.012815	24.8094	15.1772	27.3717	9.31639	56.7353	66.1983	50.8853	40.2428
247	FABP5	1145.73	-0.603804	0.162033	-3.72643	0.000194211	0.0129147	1523.3	1287.02	1054.36	1662.98	916.724	961.823	848.768	910.861
248	MPEG1	3801.61	-1.32286	0.355374	-3.72243	0.000197318	0.0130683	3333.39	5519.43	4688.23	8186.31	2535.17	2773.52	2412.98	963.864
249	GBP6	2714.26	-0.513519	0.13808	-3.71899	0.00020002	0.0130956	2885.83	3679.95	3166.36	3037.14	2067.36	2021	2175.86	2680.56
250	GNLY	3742.77	-1.67779	0.45128	-3.71786	0.000200919	0.0130956	3349.27	6117.41	4727.65	8617.66	1614.47	3091.85	1889.88	533.953
251	FAM49B	3521.07	-0.367908	0.098947	-3.71823	0.000200624	0.0130956	4301.95	4107.95	3476.21	3983.69	3259.79	2964.32	3119.27	2955.39
252	MRGPRF	315.71	0.964424	0.259334	3.71884	0.000200138	0.0130956	197.483	264.082	214.595	179.806	255.807	564.633	448.809	400.465
253	ARL4C	141.57	-0.922611	0.248531	-3.71226	0.00020542	0.0132314	168.704	201.35	158.756	212.414	93.5635	115.847	120.089	61.8365
254	SHISA4	167.854	0.93098	0.250745	3.71286	0.00020493	0.0132314	103.207	153.795	128.1	77.326	176.178	252.138	209.648	242.438
255	WARS	24502	-0.543085	0.14628	-3.71263	0.000205118	0.0132314	27620.8	36247.1	24727.6	27644.5	20127.1	18627	18711.6	22310.2
256	SHISAL1	135.94	1.04194	0.281207	3.70525	0.000211183	0.0135495	88.3214	110.287	84.305	72.6678	111.48	168.416	236.108	215.937
257	NID2	1008.95	-0.88195	0.238363	-3.70003	0.000215575	0.0137775	1534.21	1138.29	845.24	1714.22	667.884	825.532	760.227	585.974
258	LOC101106326	36.9123	-1.59235	0.430704	-3.69709	0.000218086	0.013884	37.7103	69.8149	40.5102	73.5995	27.87	9.73505	20.3541	15.7045
259	MSRB3	1028.5	0.84342	0.228384	3.693	0.000221626	0.0140548	670.846	887.358	783.927	602.77	894.826	1781.51	1292.49	1314.27
260	DISP1	445.606	0.720564	0.195321	3.68914	0.000225017	0.014215	357.255	390.559	368.971	230.115	508.627	539.322	525.137	644.866
261	CTSS	5939.09	-0.795896	0.215848	-3.68729	0.000226652	0.0142634	6451.43	8377.79	6795.86	8522.63	4563.71	4793.54	5258.49	2749.27
262	KCNA5	33.7877	1.7698	0.480216	3.68542	0.000228327	0.014314	11.9085	19.2244	22.9923	7.45311	26.8746	76.9069	52.9208	52.0212
263	LOC101109915	519.947	-1.16957	0.317626	-3.68221	0.000231218	0.0144401	1039.02	532.212	764.219	544.077	296.616	189.833	318.542	475.061
264	LOC101122270	28.871	1.40129	0.381088	3.67709	0.000235914	0.0146599	18.8551	17.2008	15.3282	12.1113	34.8375	58.4103	44.7791	29.4459
265	LOC105614430	24.7255	4.77129	1.29781	3.67643	0.000236522	0.0146599	1.98475	2.02362	1.09487	1.86328	0.995357	0.973505	122.125	66.7441
266	LOC114115224	3517.11	-1.02102	0.277878	-3.67433	0.000238474	0.0147253	3373.08	4523.8	3820	7131.7	2954.22	2645.99	2085.28	1602.84
267	CD300A	154.26	-0.891743	0.243054	-3.66891	0.000243585	0.0149846	225.269	174.031	167.515	234.773	95.5543	113.9	144.514	78.5225
268	LOC101119226	173.811	0.920059	0.250874	3.66742	0.000245013	0.0150162	116.108	140.642	122.625	101.549	145.322	277.449	274.781	212.011
269	LOC443320	53.7494	-2.35563	0.642761	-3.66486	0.000247474	0.0150547	90.3062	181.114	36.1307	52.1718	20.9025	30.1786	15.2656	3.92613
270	HPS5	1530.11	-0.326008	0.0889416	-3.66541	0.00024694	0.0150547	1728.72	1709.96	1835	1536.27	1340.75	1406.71	1324.04	1359.42
271	ANXA1	2774.33	-0.65939	0.180193	-3.65936	0.000252849	0.0152685	3977.44	3476.58	2856.52	3279.37	1563.71	2349.07	2491.35	2200.59
272	DESI1	1189.63	-0.348022	0.0950867	-3.66005	0.00025217	0.0152685	1198.79	1404.39	1288.66	1437.52	1021.24	1047.49	1044.17	1074.78
273	MERTK	280.588	-0.843927	0.230731	-3.65762	0.000254567	0.015316	341.377	349.075	268.243	482.589	187.127	256.032	194.382	165.879
274	PDIA6	4668.78	-0.43871	0.120084	-3.65337	0.000258823	0.0155152	5635.7	5180.47	4726.55	5949.45	4225.29	3970.93	4225.52	3436.34
275	MOSPD2	1220.18	-0.432872	0.118553	-3.65131	0.000260906	0.0155832	1428.03	1428.68	1213.12	1537.2	1063.04	1144.84	942.397	1004.11
276	LOX	382.199	-1.06477	0.291721	-3.64997	0.00026227	0.0156079	662.907	407.76	286.856	710.841	214.002	258.952	275.799	240.475
277	EOMES	233.779	-0.811194	0.222334	-3.64854	0.000263738	0.0156386	357.255	257	309.848	267.38	165.229	160.628	125.178	227.715
278	KCNJ3	32.5563	1.54566	0.424168	3.64398	0.000268459	0.0158613	17.8628	20.2362	15.3282	13.0429	63.7028	48.6752	59.027	22.5752
279	RERG	50.2223	1.05753	0.290433	3.64121	0.000271362	0.0159753	43.6645	27.3189	29.5615	29.8124	79.6285	61.3308	52.9208	77.541
280	PTAFR	268.447	-1.2709	0.349179	-3.63969	0.000272963	0.0160122	526.951	259.023	256.2	476.067	135.369	229.747	170.975	93.2455
281	MSH4	25.1936	1.21937	0.335663	3.63271	0.00028046	0.0162733	13.8933	15.1772	18.6128	13.0429	32.8468	37.9667	36.6374	33.3721
282	LOC101107061	117.751	0.671099	0.184694	3.63357	0.000279528	0.0162733	72.4434	99.1574	93.0639	98.7537	133.378	160.628	136.373	148.211
283	SLC38A1	220.036	-0.91758	0.25255	-3.63326	0.000279858	0.0162733	422.752	194.268	256.2	277.628	143.331	146.999	168.939	150.174
284	ZC3HAV1	3083.39	-0.244379	0.0672873	-3.63187	0.000281377	0.0162733	3415.76	3210.47	3455.41	3294.28	2923.36	2705.37	2845.51	2816.99
285	LIPG	262.055	-1.05183	0.289872	-3.6286	0.000284964	0.0164229	246.109	410.795	254.01	503.085	169.211	184.966	205.577	122.691
286	ATP1A2	227.581	1.01176	0.27905	3.62574	0.000288136	0.0164269	122.062	192.244	154.377	135.088	198.076	442.945	267.657	308.201
287	AGTPBP1	597.307	0.621498	0.171493	3.62404	0.000290034	0.0164269	412.828	389.547	500.356	579.479	634.042	832.347	738.855	690.998
288	TPM4	10130.9	-0.35255	0.0972675	-3.62454	0.000289471	0.0164269	10911.2	12152.9	10660.7	11725.6	7989.73	9583.18	8674.93	9349.09
289	LOC105612939	40.5628	1.82924	0.504593	3.62518	0.000288755	0.0164269	10.9161	25.2953	16.423	18.6328	84.6053	36.0197	30.5312	102.079
290	AMOTL1	1012.36	0.571723	0.157667	3.62614	0.000287689	0.0164269	907.031	688.031	879.181	783.508	1135.7	1411.58	995.317	1298.57
291	FBXL7	314.566	0.632165	0.174702	3.61853	0.000296276	0.0167228	196.49	236.764	278.097	275.765	373.259	423.475	316.507	416.169
292	DENND3	603.169	-0.554689	0.153329	-3.61764	0.0002973	0.0167231	883.214	610.122	735.753	641.899	441.938	497.461	498.676	516.285
293	CTSC	6207.53	-1.07034	0.296301	-3.61233	0.000303459	0.0170113	7658.16	9132.6	5854.27	10995.2	4411.42	5172.23	4376.14	2060.23
294	ADAM33	623.246	0.922458	0.255705	3.60751	0.000309147	0.0172712	385.042	465.433	454.371	417.374	476.776	936.512	725.625	1124.83
295	TPPP	912.441	0.7225	0.200496	3.60357	0.000313873	0.0174758	525.959	738.622	861.663	628.856	954.547	1396.01	998.371	1195.51
296	TBXAS1	241.31	-0.746018	0.207163	-3.60111	0.000316858	0.0175824	277.865	349.075	249.63	332.595	179.164	214.171	197.435	130.544
297	PPP2R3A	404.162	0.633009	0.176301	3.5905	0.000330049	0.0182527	311.606	318.72	319.702	317.689	394.161	623.043	420.313	528.064
298	LOC114116344	15.2648	2.76389	0.771503	3.58247	0.000340361	0.0187598	3.9695	0	2.18974	9.31639	37.8236	16.5496	34.602	17.6676
299	LOC114114048	73.2804	1.77743	0.496317	3.58124	0.000341967	0.0187853	17.8628	30.3543	53.6486	30.7441	191.109	124.609	41.726	96.1901
300	S100A9	24.1384	-2.23979	0.625757	-3.57933	0.000344474	0.0187973	76.4129	47.5551	18.6128	16.7695	12.9396	5.84103	7.12395	7.85225
301	ALDOB	11348.4	0.642506	0.179484	3.57975	0.000343925	0.0187973	8469.92	8987.91	10726.4	7265.85	12237.9	15831.1	16139.8	11128.6
302	NCS1	179.198	1.03164	0.288677	3.5737	0.000351974	0.0189818	161.757	105.228	139.048	65.2147	200.067	221.959	261.551	278.755
303	ELFN2	24.3454	-1.43369	0.401317	-3.57247	0.000353627	0.0189818	45.6493	22.2598	35.0358	39.1288	13.935	12.6556	16.2833	9.81531
304	LOC114117768	215.756	-1.01152	0.282889	-3.57566	0.000349345	0.0189818	184.582	311.638	266.053	391.288	163.239	143.105	169.957	96.1901
305	PDZRN3	475.517	0.502869	0.140762	3.57249	0.000353606	0.0189818	358.247	338.956	431.379	445.323	498.674	597.732	556.686	577.14
306	TRIP6	173.058	0.554064	0.15513	3.57161	0.000354789	0.0189818	139.925	138.618	145.618	136.951	173.192	221.959	200.488	227.715
307	LOC101105556	12.8452	3.08821	0.864507	3.57222	0.000353975	0.0189818	2.97713	1.01181	1.09487	5.58983	50.7632	18.4966	7.12395	15.7045
308	LOC105605766	667.568	-0.946227	0.265269	-3.56705	0.000361029	0.0192529	1037.03	1153.46	810.204	515.196	410.087	367.985	559.739	486.84
309	CACNA1C	348.716	0.728076	0.204506	3.56017	0.000370608	0.0196998	246.109	262.059	281.382	260.859	330.458	583.129	366.374	459.357
310	LEO1	892.153	-0.356077	0.100056	-3.55878	0.000372585	0.019741	1042.99	1085.67	922.975	954.93	754.48	811.903	820.272	744.001
311	SMTN	2632.95	0.945018	0.265786	3.55556	0.000377179	0.0199202	1595.74	2192.59	2025.51	1387.21	1946.92	4500.51	3691.22	3723.93
312	DNAJB11	1290.98	-0.374109	0.105306	-3.55257	0.000381484	0.0200119	1559.02	1516.7	1296.33	1457.08	1050.1	1082.54	1230.41	1135.63
313	SRPRB	799.799	-0.571081	0.160785	-3.55182	0.000382571	0.0200119	976.497	956.161	772.978	1117.97	719.643	569.5	713.413	572.233
314	TMEM252	51.8671	1.28038	0.36035	3.55314	0.000380656	0.0200119	19.8475	46.5433	37.2256	17.7011	64.6982	68.1453	77.3457	83.4302
315	LOC114115621	72.8964	-3.40377	0.960995	-3.54192	0.000397224	0.0207124	195.498	40.4724	279.192	17.7011	0	13.6291	10.1771	26.5013
316	RGL1	1188.44	-0.587226	0.166009	-3.53731	0.000404229	0.021011	1435.97	1398.32	1182.46	1690.92	983.413	1117.58	933.237	765.594
317	IL20RA	260.467	-1.22794	0.348128	-3.52725	0.000419895	0.0217564	280.842	338.956	368.971	471.409	72.661	180.098	242.214	128.581
318	VPS28	1613.4	0.50678	0.143734	3.52583	0.000422156	0.0218048	1180.93	1491.41	1283.19	1376.03	1565.7	1839.92	1946.87	2223.17
319	SEC24D	1028.83	-0.443655	0.125967	-3.522	0.000428306	0.022053	1263.29	1153.46	1001.81	1323.86	839.086	916.068	929.166	803.874
320	LOC105612914	333.495	1.08199	0.307448	3.51928	0.000432722	0.0222108	185.574	265.094	206.93	198.439	313.537	404.978	330.755	762.65
321	IFIT5	1590.73	-0.436107	0.124001	-3.51695	0.000436539	0.0223369	1816.05	1587.53	2102.15	1812.04	1463.17	1234.4	1284.35	1426.17
322	PILRA	197.355	-1.5587	0.443448	-3.51495	0.000439844	0.0224361	136.948	374.37	251.82	415.511	94.5589	141.158	126.196	38.2797
323	LOC105608356	30.3359	-1.20126	0.342145	-3.51098	0.000446453	0.0226327	34.7331	45.5315	45.9845	42.8554	13.935	13.6291	24.425	21.5937
324	SCAMP5	204.653	-0.865884	0.246588	-3.51147	0.000445641	0.0226327	339.392	235.752	181.748	299.988	165.229	159.655	145.532	109.932
325	CXCL8	528.286	-0.781671	0.222787	-3.5086	0.000450477	0.0226971	634.128	705.232	677.725	654.942	382.217	508.169	424.384	239.494
326	OPLAH	202.129	0.61593	0.17559	3.50778	0.000451869	0.0226971	140.917	151.772	205.836	140.677	256.802	228.774	235.09	257.161
327	LOC105603554	33.991	-1.24889	0.355994	-3.50819	0.000451164	0.0226971	63.512	45.5315	45.9845	36.3339	20.9025	20.4436	26.4604	12.7599
328	APBB1	185.918	0.675725	0.192779	3.50518	0.0004563	0.0227803	126.032	147.724	170.8	128.566	179.164	259.926	222.878	252.254
329	ATF7IP2	32.7953	3.87188	1.10437	3.50598	0.000454935	0.0227803	12.9009	1.01181	0	2.79492	70.6703	151.867	15.2656	7.85225
330	DUSP27	82.898	0.821295	0.234972	3.49529	0.000473547	0.0235697	60.5349	75.8858	48.1743	54.9667	86.596	116.821	120.089	100.116
331	LOC101107906	168.881	-0.513582	0.147078	-3.49191	0.00047958	0.0237979	212.368	208.433	180.654	192.849	138.355	142.132	150.621	125.636
332	TET3	1637.49	0.380876	0.109128	3.49017	0.000482718	0.0238814	1319.86	1382.13	1556.91	1431.93	1611.48	1959.67	1881.74	1956.19
333	TM7SF2	389.131	0.763421	0.218835	3.48857	0.000485618	0.0239528	251.071	372.346	331.746	199.371	457.864	455.6	571.951	473.098
334	IL1RN	495.449	-1.83314	0.525826	-3.48621	0.000489918	0.0240243	1896.43	309.614	331.746	557.12	272.728	173.284	238.143	184.528
335	GSTA1	103.445	-2.56386	0.735439	-3.48617	0.000489994	0.0240243	114.123	40.4724	148.902	404.331	21.8979	60.3573	32.5666	4.90766
336	ARHGEF9	139.738	0.979046	0.281045	3.48359	0.000494739	0.0241848	86.3367	94.0984	101.823	94.0955	273.723	174.257	112.965	180.602
337	CHRNA1	24.615	2.23188	0.642284	3.47492	0.000511006	0.0249058	15.878	5.05905	10.9487	2.79492	18.9118	71.0658	44.7791	27.4829
338	LOC101120395	2184.95	-0.676893	0.194975	-3.47168	0.000517206	0.0249344	2494.83	3259.04	2964.91	2034.7	1522.9	1403.79	2097.49	1701.98
339	CD53	2103.01	-0.628953	0.181171	-3.47159	0.000517383	0.0249344	3126.97	2459.71	2287.18	2343.07	1659.26	1228.56	1969.26	1750.07
340	LOC105611576	227.847	0.429557	0.123752	3.47111	0.000518318	0.0249344	194.506	202.362	192.697	187.259	252.821	283.29	260.533	249.309
341	USP3	1955.93	0.264408	0.0762182	3.46909	0.000522219	0.0249344	1760.47	1825.31	1764.93	1758	2264.44	1984	2125.99	2164.28
342	EFNB2	1364.29	0.54309	0.156498	3.47028	0.000519922	0.0249344	953.673	1251.61	1232.82	1004.31	1447.25	1795.14	1829.84	1399.66
343	LMOD1	620.488	1.17672	0.338892	3.47227	0.000516083	0.0249344	357.255	439.126	523.348	203.097	474.785	1161.39	962.751	842.154
344	CD40LG	124.406	-0.904235	0.260649	-3.46917	0.000522071	0.0249344	113.131	150.76	174.084	210.55	70.6703	73.9864	106.859	95.2085
345	NDUFS1	2804.28	-0.372958	0.107738	-3.46173	0.000536725	0.0254055	3022.78	3164.94	2864.18	3606.37	2520.24	2564.21	2451.66	2239.85
346	NOLC1	2183.16	-0.468327	0.135258	-3.46247	0.000535239	0.0254055	2971.17	2191.58	2259.81	2714.8	1950.9	1880.81	1655.81	1840.37
347	ECD	636.857	-0.336538	0.0971749	-3.46322	0.000533759	0.0254055	757.182	675.889	701.812	708.046	542.469	539.322	611.642	558.491
348	SLIT1	64.5349	1.20444	0.348131	3.45972	0.000540743	0.0255221	60.5349	22.2598	36.1307	37.2656	99.5357	94.43	62.0801	104.042
349	IL6	12.5087	-2.88885	0.835897	-3.45599	0.00054828	0.02573	53.5883	8.09448	8.75896	17.7011	1.99071	2.92051	4.07083	2.94459
350	CALU	725.149	-0.616713	0.178436	-3.45622	0.000547816	0.02573	1011.23	946.043	673.345	880.399	526.544	684.374	595.359	483.895
351	LOC114116836	242.052	-0.52742	0.152684	-3.45432	0.00055168	0.0258158	285.804	272.177	267.148	317.689	207.034	161.602	219.825	205.14
352	LOC101119153	21.0943	-1.79953	0.521092	-3.45339	0.000553584	0.0258313	24.8094	47.5551	18.6128	40.0605	6.9675	13.6291	12.2125	4.90766
353	JPH2	310.729	0.883139	0.255812	3.45229	0.000555842	0.0258632	227.254	227.657	263.864	155.584	252.821	489.673	450.844	418.132
354	LOC105613000	289.705	1.12975	0.327436	3.45028	0.000560001	0.0259099	125.039	198.315	298.9	105.275	386.198	380.64	490.535	332.739
355	PRR36	90.5572	0.782274	0.226683	3.45097	0.000558585	0.0259099	55.573	65.7677	73.3563	71.7362	91.5728	106.112	117.036	143.304
356	HNRNPK	7031.04	-0.383722	0.111275	-3.44842	0.000563873	0.0260158	9121.91	7492.46	7111.18	8116.44	5811.89	6540	6276.2	5778.27
357	RPN2	4217.58	-0.555811	0.161253	-3.44683	0.000567216	0.0260967	4611.57	5221.95	4282.04	5964.35	3452.89	3538.69	3939.54	2729.64
358	HGF	101.254	-0.848092	0.246255	-3.44395	0.000573274	0.0262649	114.123	109.276	111.677	185.396	66.6889	73.9864	74.2926	74.5964
359	RGMA	279.423	0.754746	0.219201	3.44317	0.000574948	0.0262649	238.17	217.539	212.405	163.968	244.858	382.587	343.985	431.874
360	FLNA	13487	0.847896	0.246279	3.44283	0.000575669	0.0262649	10001.2	10512.7	11218	6804.69	11567	24188.7	17266.4	16337.6
361	CTIF	454.665	0.507712	0.14757	3.44048	0.000580675	0.0264199	316.568	376.393	436.853	372.656	474.785	601.626	506.818	551.621
362	SLC2A4	271.317	1.00743	0.293224	3.4357	0.000591018	0.0268162	125.039	233.728	220.069	142.541	237.89	486.752	390.799	333.721
363	SFTPB	83.5832	-1.52769	0.444972	-3.43324	0.000596422	0.026839	115.116	161.89	77.7358	141.609	32.8468	53.5428	70.2218	15.7045
364	TPM1	12736.7	0.851593	0.248026	3.43349	0.000595872	0.026839	8497.71	12929.9	8927.57	5977.4	12689.8	17233	15152.6	20485.5
365	NR1D2	1312.31	0.398163	0.115942	3.43415	0.000594424	0.026839	1135.28	1139.3	1151.8	1103.06	1470.14	1540.08	1697.54	1261.27
366	TSPAN2	272.214	0.635187	0.185085	3.43187	0.000599429	0.0269006	186.567	246.882	215.689	204.029	265.76	411.793	308.365	338.628
367	CACNB2	79.3444	1.33498	0.389377	3.42851	0.000606909	0.0271621	29.7713	49.5787	44.8897	55.8983	193.099	105.139	64.1155	92.2639
368	ADCY5	253.051	0.655574	0.191825	3.41755	0.000631864	0.0278264	186.567	235.752	191.602	172.353	251.825	378.693	332.79	274.829
369	TLR4	192.416	-0.843775	0.246862	-3.418	0.000630833	0.0278264	304.659	226.646	178.464	278.56	152.29	170.363	128.231	100.116
370	LAPTM5	18994.4	-0.39263	0.114828	-3.41929	0.000627854	0.0278264	18540.5	23353.6	20236.5	24122	16484.1	15313.2	16940.7	16964.8
371	CPSF3	1164.97	-0.305222	0.0893133	-3.41743	0.000632145	0.0278264	1417.11	1223.28	1214.21	1295.91	1061.05	1025.1	1058.42	1024.72
372	LOC114115225	140.445	-1.40096	0.409914	-3.4177	0.000631525	0.0278264	137.94	142.665	145.618	388.493	71.6657	58.4103	113.983	64.7811
373	SERTAD4	317.168	0.764023	0.223345	3.42081	0.00062434	0.0278264	193.513	250.929	226.638	269.244	319.51	557.818	337.879	381.816
374	DCLK2	101.833	0.620574	0.181661	3.41611	0.000635219	0.0278264	75.4205	96.122	71.1665	78.2577	119.443	125.582	120.089	128.581
375	LOC101104705	13.5952	-4.3754	1.28083	-3.41608	0.000635305	0.0278264	83.3595	6.07086	2.18974	12.1113	0.995357	0	3.05312	0.981531
376	LOC114118509	16.0658	-2.45981	0.720761	-3.4128	0.00064299	0.0280881	18.8551	57.6732	16.423	15.8379	7.96285	4.86752	1.01771	5.88919
377	DLG2	94.5022	0.967597	0.283637	3.41139	0.000646324	0.0280936	79.39	41.4842	60.2178	74.5311	163.239	114.874	95.6645	126.618
378	EMILIN2	961.297	-1.19141	0.349255	-3.4113	0.000646538	0.0280936	1018.18	1423.62	954.727	1951.78	587.261	867.393	610.624	276.792
379	COPG1	4606.93	-0.325503	0.0956751	-3.40217	0.000668537	0.0289729	5393.56	5058.04	4646.63	5398.85	4328.81	3736.31	4011.8	4281.44
380	RYR2	195.639	0.994725	0.292607	3.39953	0.000675018	0.0291768	138.933	178.079	120.436	85.7108	361.315	247.27	180.134	253.235
381	CYTIP	873.509	-0.358654	0.10553	-3.39861	0.000677292	0.0291982	1002.3	906.582	967.865	1049.03	680.824	781.724	824.343	775.41
382	LOC101105269	110.844	-0.720856	0.212199	-3.39707	0.000681119	0.0292863	164.734	140.642	128.1	118.318	82.6146	66.1983	100.753	85.3932
383	ZNF385A	452.786	-0.470512	0.138671	-3.39302	0.000691264	0.0296449	498.172	459.362	518.968	626.993	356.338	393.296	404.03	365.13
384	ARHGEF25	398.669	0.644985	0.190209	3.39094	0.000696537	0.0297933	278.857	294.437	364.592	306.509	355.342	588.97	482.393	518.249
385	IDH3A	98.6385	-0.70086	0.206883	-3.38772	0.000704769	0.0300671	108.169	135.583	123.72	121.113	94.5589	74.9599	68.1864	62.818
386	PARD3B	438.532	0.722949	0.213506	3.38608	0.000708996	0.0301144	259.01	298.484	390.869	375.45	520.572	626.937	398.941	637.995
387	TGFB1I1	601.776	0.639421	0.18885	3.38586	0.000709545	0.0301144	424.737	503.882	550.72	403.4	549.437	873.234	806.024	702.776
388	ARNTL	402.896	-0.720558	0.212882	-3.38478	0.000712366	0.0301562	550.768	479.598	526.632	449.05	221.965	417.634	314.471	263.05
389	CYTH4	1383.84	-0.385539	0.11393	-3.38401	0.000714365	0.0301631	1549.1	1603.72	1616.03	1501.8	1056.07	1202.28	1396.29	1145.45
390	LOC101111764	549.082	1.13395	0.335391	3.38099	0.000722243	0.0304175	228.246	375.382	515.684	256.201	584.274	891.73	473.234	1067.91
391	TPM2	4716.3	1.34399	0.3977	3.3794	0.00072644	0.030516	2798.5	3853.99	3105.05	905.553	3897.82	7341.2	6879.7	8948.62
392	LOC114113820	33.5344	-2.02079	0.598688	-3.37536	0.000737201	0.0308541	47.634	33.3897	55.8384	78.2577	4.97678	6.81453	31.5489	9.81531
393	ADGRL1	476.04	0.644871	0.191075	3.37497	0.000738245	0.0308541	275.88	374.37	469.699	366.134	512.609	630.831	524.119	654.681
394	STXBP1	312.163	-0.596183	0.17674	-3.37322	0.000742934	0.0309713	333.438	328.838	435.758	405.263	225.946	308.601	223.896	235.568
395	KCNQ3	39.5292	1.78147	0.528352	3.37175	0.00074691	0.0309783	14.8856	28.3307	13.1384	14.9062	97.545	85.6684	25.4427	36.3167
396	LOC101102254	77.5335	-2.72564	0.808537	-3.37107	0.000748761	0.0309783	61.5273	21.248	33.941	422.032	22.8932	18.4966	24.425	15.7045
397	SLCO2B1	1614.65	-0.901839	0.267494	-3.37143	0.000747781	0.0309783	1702.92	1826.32	1818.58	3066.02	1183.48	1518.67	1053.33	747.927
398	LOC105601985	148.811	-1.36485	0.405048	-3.3696	0.000752771	0.031066	328.476	112.311	132.479	284.15	109.489	98.324	72.2572	53.0027
399	ACTA1	133.945	1.25309	0.372203	3.36668	0.000760788	0.0313182	78.3976	124.453	71.1665	42.8554	111.48	263.82	180.134	199.251
400	ANKRD24	149.652	0.816722	0.242729	3.36474	0.000766155	0.0313818	119.085	101.181	98.5383	114.592	119.443	217.092	230.002	197.288
401	NME4	158.407	0.678233	0.201539	3.36527	0.000764699	0.0313818	101.222	133.559	125.91	126.703	147.313	215.145	227.966	189.436
402	CALD1	10187.2	0.786763	0.23409	3.36094	0.000776781	0.0314252	7785.18	8653	7638.91	5828.33	8240.56	14070.1	12022.2	17259.2
403	BMPR1B	21.6884	2.04789	0.609046	3.36245	0.000772531	0.0314252	4.96188	7.08267	7.66409	13.9746	70.6703	29.2051	19.3364	20.6122
404	NUCB2	1361.38	-0.940861	0.279838	-3.36216	0.000773358	0.0314252	1341.69	2035.76	1103.63	2679.39	900.798	988.107	1085.89	755.779
405	CCNK	917.121	-0.323982	0.0963819	-3.36144	0.000775366	0.0314252	1124.36	1001.69	952.537	999.649	793.299	792.433	869.122	803.874
406	ARF4	2188.86	-0.418245	0.124428	-3.36134	0.000775659	0.0314252	2463.08	2787.54	2352.88	2412.01	1843.4	1890.55	2159.57	1601.86
407	SLC35F1	107.797	0.990812	0.29487	3.36017	0.000778948	0.0314354	69.4663	79.933	86.4947	53.1034	168.215	190.807	121.107	93.2455
408	KCNH2	277.273	0.811324	0.241622	3.35782	0.000785584	0.0315482	137.94	220.575	228.828	218.004	280.691	467.282	369.428	295.441
409	ARHGAP24	335.885	0.843336	0.251155	3.35783	0.000785557	0.0315482	260.995	199.327	322.987	178.875	411.082	356.303	373.498	584.011
410	MLLT11	220.499	0.785182	0.233891	3.35704	0.000787826	0.0315611	181.605	205.397	157.661	103.412	282.681	295.945	232.037	305.256
411	RPS7	27542.1	0.299708	0.0893369	3.35481	0.000794199	0.031739	24008.5	25293.2	25572.9	23891.9	33123.5	27328.2	29621.4	31497.3
412	TSPAN32	70.0729	-1.0712	0.319555	-3.35217	0.000801801	0.031965	100.23	83.9803	74.4512	121.113	39.8143	45.7547	28.4958	66.7441
413	LOC101104414	108.366	-1.04737	0.312993	-3.34631	0.000818936	0.0325691	143.894	170.996	99.6332	169.558	65.6936	93.4565	83.452	40.2428
414	CDK14	375.955	0.630876	0.188612	3.34484	0.000823302	0.0326636	290.766	317.708	266.053	305.578	459.855	587.023	340.932	439.726
415	UBAP2L	3465.94	-0.316727	0.0947797	-3.34172	0.000832617	0.0329119	4192.79	3454.32	3765.26	3966.92	2915.4	3203.8	3015.47	3213.53
416	ATP2B2	70.6294	1.73944	0.520571	3.3414	0.000833568	0.0329119	62.5196	35.4134	16.423	15.8379	105.508	143.105	47.8322	138.396
417	IRF5	440.933	-0.582921	0.174548	-3.3396	0.000838999	0.0330469	579.547	402.701	531.012	601.839	364.301	392.322	361.286	294.459
418	PIGG	479.982	-0.41081	0.123079	-3.33779	0.000844472	0.0331037	532.906	549.413	606.558	503.085	357.333	428.342	426.419	435.8
419	LOC101106534	190.396	-0.876057	0.262425	-3.33831	0.000842906	0.0331037	216.338	234.74	224.448	310.236	186.132	129.476	137.39	84.4117
420	SORBS2	4408.25	1.18039	0.353872	3.33564	0.00085104	0.0332818	3180.56	3627.34	2967.1	1022.01	4330.8	7001.45	5492.56	7644.17
421	KDELR3	633.138	-0.610921	0.1832	-3.33473	0.000853837	0.0333053	716.495	904.558	638.309	801.209	495.688	528.613	598.412	381.816
422	ART3	48.8639	1.21142	0.363399	3.33357	0.000857383	0.0333053	27.7865	20.2362	30.6564	39.1288	79.6285	95.4035	52.9208	45.1504
423	ERAL1	460.229	-0.658403	0.197513	-3.33346	0.000857726	0.0333053	613.288	475.551	539.771	625.13	332.449	464.362	363.321	267.958
424	ACER2	342.233	-0.615294	0.184673	-3.3318	0.000862875	0.0334262	499.165	440.137	373.351	343.775	232.914	278.422	326.684	243.42
425	LOC114118072	13.2695	-3.82554	1.14877	-3.33011	0.000868125	0.0335505	5.95425	13.1535	5.47435	74.5311	1.99071	0	4.07083	0.981531
426	WASF1	62.773	1.31488	0.395075	3.32817	0.00087417	0.0337048	22.8246	51.6023	50.364	19.5644	72.661	115.847	69.2041	100.116
427	SDS	1128.05	-1.765	0.53051	-3.32699	0.000877905	0.0337695	3946.68	1668.48	688.673	668.917	459.855	274.528	636.067	681.183
428	LOC114111235	27.4967	1.44871	0.435772	3.32447	0.000885861	0.0339959	16.8704	21.248	16.423	4.65819	38.8189	39.9137	43.7614	38.2797
429	THAP5	235.371	-0.696975	0.209725	-3.32328	0.00088964	0.0340614	341.377	245.87	258.389	318.621	160.252	180.098	234.073	144.285
430	TNFRSF1B	1542.04	-0.433026	0.130341	-3.32227	0.000892893	0.0341064	1848.8	1885	1528.44	1824.15	1206.37	1193.52	1537.76	1312.31
431	ADA2	309.653	-1.15217	0.347317	-3.31736	0.000908737	0.0344712	268.934	392.582	353.643	693.139	222.96	218.065	222.878	105.024
432	AHR	1643.45	-0.500536	0.150874	-3.31757	0.000908045	0.0344712	2036.35	1635.09	1641.21	2389.65	1355.68	1410.61	1309.79	1369.24
433	MYOF	1026.34	-0.611524	0.184281	-3.31843	0.000905258	0.0344712	1400.24	1164.59	1116.77	1281	681.819	1087.4	793.811	685.109
434	ARL8B	416.714	-0.48726	0.146927	-3.31633	0.000912076	0.0345181	559.7	495.787	419.335	470.478	336.431	335.859	403.012	313.108
435	NAMPT	907.744	-0.282675	0.0852838	-3.31452	0.000918009	0.0346628	1041	982.468	960.201	1001.51	827.142	761.281	831.467	856.877
436	LOC114110036	201.989	-1.14182	0.344588	-3.31357	0.000921143	0.0347013	265.957	137.606	245.251	463.025	129.396	148.946	109.912	115.821
437	LOC101102057	106.281	-2.29396	0.692681	-3.31171	0.000927278	0.0347275	456.493	47.5551	62.4076	139.746	44.7911	45.7547	41.726	11.7784
438	LOC101114456	213.203	-2.31618	0.699516	-3.31111	0.000929251	0.0347275	416.798	108.264	106.202	789.098	116.457	102.218	50.8853	15.7045
439	PPP5C	592.921	-0.310388	0.0936964	-3.3127	0.000924015	0.0347275	686.724	633.393	631.74	673.575	498.674	536.401	558.721	524.138
440	DMBT1	6193.67	-1.57671	0.476323	-3.31016	0.00093241	0.0347275	4408.13	6699.2	4462.69	21538.6	3020.91	2062.86	3849.99	3507.01
441	LRCH2	30.7332	1.11669	0.337309	3.31059	0.000930981	0.0347275	18.8551	18.2126	22.9923	17.7011	43.7957	54.5163	30.5312	39.2613
442	LYZ	469.522	-1.35816	0.410551	-3.30815	0.000939131	0.0348987	605.349	410.795	985.383	700.592	271.732	290.104	399.959	92.2639
443	MED12	1271.73	-0.353885	0.107045	-3.30593	0.000946613	0.0350973	1450.85	1298.15	1467.13	1491.55	1005.31	1227.59	1168.33	1064.96
444	ADAP2	533.869	-0.746472	0.226256	-3.29924	0.00096946	0.0357026	613.288	601.015	566.048	895.305	435.966	485.779	392.835	280.718
445	EDEM1	2159	-0.51736	0.156797	-3.29955	0.000968407	0.0357026	2247.73	2653.98	2257.62	3008.26	1750.83	1887.63	2020.15	1445.8
446	CABCOCO1	203.98	0.740515	0.22439	3.30012	0.000966446	0.0357026	127.024	164.925	180.654	138.814	209.025	304.707	199.471	307.219
447	NEXN	810.719	0.995511	0.30186	3.29793	0.000974021	0.0357904	498.172	790.224	541.961	336.322	654.945	1300.6	1049.26	1314.27
448	UNC93B1	1713.2	-0.371538	0.112769	-3.29468	0.000985331	0.0361252	1784.29	1956.84	1864.56	2124.14	1377.57	1397.95	1697.54	1502.72
449	PDK2	754.79	0.369589	0.112236	3.29295	0.000991436	0.036268	594.433	658.689	698.527	682.891	831.123	792.433	958.68	821.542
450	RPL31	19071.9	0.363692	0.110643	3.28708	0.00101232	0.0369496	14970	16584.6	18050	17117.9	22939	19213.1	23490.7	20209.7
451	CLCA2	11.1241	-2.10322	0.64102	-3.28105	0.00103422	0.0373341	25.8018	18.2126	14.2333	13.9746	6.9675	5.84103	1.01771	2.94459
452	SLAMF8	344.132	-1.07591	0.327885	-3.28138	0.00103302	0.0373341	275.88	529.177	431.379	630.72	279.695	248.244	240.179	117.784
453	IL11RA	187.207	0.454978	0.138666	3.2811	0.00103402	0.0373341	140.917	163.913	169.705	157.447	200.067	221.959	220.842	222.808
454	CLEC6A	19.4656	-3.03918	0.925782	-3.28283	0.00102772	0.0373341	101.222	9.10629	9.85383	18.6328	5.97214	4.86752	5.08853	0.981531
455	ARL5B	964.056	-0.366569	0.111643	-3.2834	0.00102563	0.0373341	1166.04	1139.3	970.055	1067.66	802.258	770.042	908.812	888.286
456	ZBTB20	465.956	1.28413	0.391517	3.2799	0.00103845	0.0374046	362.217	228.669	322.987	171.422	773.392	440.998	326.684	1101.28
457	CMTM3	1193.68	-0.325637	0.099308	-3.27905	0.00104155	0.0374344	1253.37	1295.12	1261.29	1500.87	1069.01	1015.37	1047.22	1107.17
458	MYOM1	211.069	1.3209	0.402919	3.27833	0.00104423	0.0374486	98.2452	184.149	158.756	41.9238	230.923	346.568	270.71	357.277
459	SZRD1	2503.3	0.27509	0.0839354	3.2774	0.00104767	0.0374903	2178.26	2346.39	2330.98	2206.12	2878.57	2498.01	2738.65	2849.39
460	ADGRE5	2229.25	-0.414313	0.126448	-3.27654	0.00105088	0.0375234	2403.53	2498.16	2276.23	3010.13	1735.9	2068.7	2005.9	1835.46
461	FNDC5	32.367	1.47751	0.451268	3.27413	0.00105987	0.0377622	15.878	15.1772	27.3717	10.248	39.8143	27.2581	69.2041	53.9842
462	PLBD1	1051.49	-0.828728	0.253322	-3.27145	0.00106999	0.0378762	1208.71	1237.44	1355.45	1580.06	852.025	824.559	943.414	410.28
463	PECAM1	1641.94	-0.766144	0.234132	-3.27227	0.00106689	0.0378762	1980.78	1808.11	1771.5	2711.07	1123.76	1425.21	1508.24	806.819
464	LOC101102680	23.8201	1.26328	0.386092	3.27197	0.00106801	0.0378762	11.9085	20.2362	9.85383	13.9746	34.8375	35.0462	25.4427	39.2613
465	LOC101120462	37.3163	-0.986048	0.301689	-3.26842	0.00108149	0.0382011	56.5654	36.4252	50.364	54.9667	20.9025	23.3641	27.4781	28.4644
466	KCNQ5	803.183	1.13426	0.347195	3.26693	0.0010872	0.0382382	610.311	449.244	584.661	367.066	1125.75	783.671	604.518	1900.24
467	DNASE1L1	1446.15	-0.531513	0.162687	-3.26709	0.00108657	0.0382382	1405.2	1891.07	1515.3	2026.31	1101.86	1254.85	1334.21	1040.42
468	PDIA3	16392.4	-0.399056	0.122238	-3.26458	0.00109626	0.0383926	17034.1	20097.6	17205.9	20242.7	14071.4	13765.4	16235.5	12487
469	KCNMA1	957.413	0.563076	0.172474	3.2647	0.0010958	0.0383926	656.952	858.015	752.176	824.5	1049.11	1478.75	1054.34	985.457
470	ITPRIPL1	1587.38	-0.309205	0.0947517	-3.26332	0.00110117	0.0384822	1916.28	1721.09	1612.74	1776.64	1518.91	1341.49	1429.88	1382
471	SMYD3	339.138	0.602897	0.184832	3.26186	0.00110683	0.0385748	260.002	266.106	292.33	258.996	433.976	367.011	314.471	520.212
472	CBLN2	33.1577	1.85909	0.570022	3.26143	0.00110851	0.0385748	10.9161	12.1417	17.5179	16.7695	84.6053	73.9864	34.602	14.723
473	GLIPR1	398.43	-0.526708	0.161625	-3.25883	0.00111873	0.038848	383.057	474.539	505.83	517.991	308.561	357.276	365.357	274.829
474	PRR15	405.916	1.74085	0.534311	3.25812	0.00112153	0.0388633	276.873	191.232	227.733	52.1718	544.46	883.942	885.405	185.509
475	CTSK	572.211	-0.687157	0.210961	-3.25727	0.00112489	0.0388975	854.435	579.767	545.245	844.065	476.776	499.408	431.508	346.481
476	LOC114114843	394.48	0.655295	0.201309	3.25517	0.00113323	0.0390545	270.918	361.216	306.564	286.945	367.287	509.143	623.854	429.911
477	SVOP	18.1257	1.64196	0.504453	3.25493	0.00113419	0.0390545	6.94663	15.1772	6.56922	6.52147	36.8282	30.1786	16.2833	26.5013
478	MMP25	278.713	-1.12389	0.345378	-3.25409	0.00113756	0.0390888	273.896	452.279	261.674	540.351	181.155	212.224	218.807	89.3194
479	LOC101103909	76.7115	-1.75709	0.540096	-3.25328	0.00114079	0.0391179	36.7179	108.264	229.923	98.7537	41.805	42.8342	39.6906	15.7045
480	MYLK	16652.4	0.953654	0.293408	3.25027	0.00115296	0.0394527	13783.1	13510.7	12309.6	5759.39	14819.9	27381.8	22083.2	23571.5
481	SLC25A4	734.492	0.493978	0.152018	3.24947	0.00115618	0.0394809	555.73	646.547	556.194	681.028	691.773	875.181	874.21	995.273
482	TNFSF10	1831.92	-0.706985	0.217671	-3.24795	0.00116239	0.0396105	1654.29	2048.92	2185.36	3199.25	1311.88	1676.38	1347.44	1231.82
483	SPINK1	3242.76	0.588116	0.181522	3.23993	0.00119561	0.040658	1778.34	3097.15	2759.07	2728.77	3903.79	3886.23	4261.14	3527.62
484	ABCA1	1575.7	-0.468039	0.144508	-3.23884	0.00120019	0.0407295	1903.38	1889.05	1639.02	1884.71	1398.48	1569.29	1253.81	1067.91
485	MEIS1	567.679	0.639618	0.197556	3.23766	0.00120515	0.0408136	493.211	498.822	497.071	286.945	652.954	718.447	668.633	725.352
486	CCR6	81.6978	-0.828283	0.256006	-3.2354	0.0012147	0.0408597	126.032	82.9684	101.823	107.138	53.7493	60.3573	77.3457	44.1689
487	MICU2	370.797	-0.377443	0.116666	-3.23525	0.00121536	0.0408597	442.599	383.476	419.335	430.417	312.542	305.68	358.233	314.09
488	TEAD1	1169.45	0.412986	0.127662	3.23499	0.00121646	0.0408597	1000.31	980.444	1000.71	1031.32	1129.73	1580.97	1370.85	1261.27
489	CCDC85C	705.331	0.41999	0.129826	3.23502	0.00121633	0.0408597	583.517	682.972	642.689	504.948	850.035	760.307	845.714	772.465
490	PLEKHO1	1387.18	0.495067	0.153164	3.23227	0.00122812	0.0409602	980.467	1294.11	1324.79	1007.1	1593.57	1502.12	1882.76	1512.54
491	EIF4A2	12312.5	0.414805	0.128393	3.23075	0.00123465	0.0409602	10660.1	11934.3	10290.7	9333.16	13966.8	12953.5	16482.8	12878.7
492	DDX58	845.746	-0.68675	0.212586	-3.23045	0.00123594	0.0409602	1168.03	1036.09	1085.02	884.125	694.759	411.793	776.51	709.647
493	SLC2A13	208.398	1.07672	0.333325	3.23023	0.00123691	0.0409602	101.222	157.842	154.377	122.976	314.533	354.356	126.196	335.684
494	CKAP4	636.832	-0.672684	0.208158	-3.2316	0.001231	0.0409602	798.862	806.413	625.171	899.963	557.4	590.917	477.305	338.628
495	ASGR1	69.867	-4.25134	1.31539	-3.23201	0.00122923	0.0409602	337.408	86.0039	3.28461	104.344	8.95821	0	8.14166	10.7968
496	KLF8	82.3283	1.22408	0.37876	3.23182	0.00123005	0.0409602	44.6569	55.6496	59.123	38.1972	158.262	83.7214	59.027	159.99
497	MAN2B1	4053.36	-0.720802	0.223227	-3.22901	0.0012422	0.0410524	4077.67	4601.71	4998.08	6503.77	2776.05	3186.28	4073.88	2209.43
498	PRPS2	666.724	-0.86627	0.268359	-3.22802	0.0012465	0.0411119	861.382	553.46	687.578	1341.56	485.734	437.104	529.208	437.763
499	NCR1	14.0217	-1.59945	0.496193	-3.22343	0.00126665	0.0416927	18.8551	19.2244	29.5615	16.7695	3.98143	7.78804	8.14166	7.85225
500	ATXN1	1269.18	0.309347	0.096047	3.22079	0.00127838	0.0419947	1049.93	1187.87	1205.45	1091.88	1319.84	1373.62	1404.44	1520.39
501	ATIC	801.444	-0.320625	0.0995798	-3.21978	0.00128288	0.0420585	890.161	875.216	820.058	974.494	754.48	694.109	674.74	728.296
502	ELF1	2920.72	-0.349128	0.108638	-3.21368	0.00131044	0.0428765	3827.59	2940.32	3183.88	3137.76	2495.36	2546.69	2585.99	2648.17
503	LRMDA	170.852	1.21158	0.377417	3.2102	0.00132645	0.0433139	78.3976	97.1338	125.91	110.865	397.147	227.8	103.806	225.752
504	LOC101107171	28444.4	-1.57871	0.492086	-3.2082	0.00133568	0.0435288	15092	48359.5	35715.8	71314.2	21352.4	10111.8	20368.4	5241.38
505	PARP14	5689.28	-0.489329	0.152617	-3.20626	0.00134474	0.0437372	7392.2	7153.5	6920.67	5113.77	4381.56	4452.81	5489.51	4610.25
506	TMPRSS15	451.74	1.09069	0.340993	3.19857	0.00138109	0.0448309	328.476	252.953	423.715	149.994	420.041	772.963	789.741	476.043
507	OSM	21.9181	-2.53602	0.793043	-3.19783	0.00138467	0.0448585	98.2452	7.08267	15.3282	28.8808	5.97214	5.84103	7.12395	6.87072
508	CD83	267.897	-0.707194	0.221214	-3.19688	0.00138924	0.0448946	416.798	317.708	313.133	281.355	252.821	145.052	224.913	191.399
509	ATP5F1A	13355.8	-0.248166	0.0776379	-3.19646	0.00139126	0.0448946	14145.3	15030.4	13376	15454	12441	12444.3	12233.9	11721.4
510	CEMIP2	1476.39	-0.482695	0.151103	-3.19447	0.00140088	0.0449302	2025.44	1842.51	1668.58	1348.08	1287	1297.68	1240.58	1101.28
511	TEK	427.043	-0.813497	0.254595	-3.19526	0.00139707	0.0449302	465.424	400.677	539.771	771.397	297.612	408.872	293.1	239.494
512	CD74	77937	-0.801928	0.25114	-3.19316	0.00140727	0.0449302	74065.9	99232.3	85091.1	137838	61035.3	65910.2	63936.4	36387.3
513	GM2A	2920.97	-0.90715	0.284119	-3.19285	0.00140877	0.0449302	3565.6	3930.88	2620.02	5124.01	2130.06	2537.93	2328.51	1130.72
514	THAP3	502.198	0.386545	0.121055	3.19314	0.00140732	0.0449302	454.508	492.752	408.386	385.699	557.4	539.322	599.429	580.085
515	CXHXorf38	494.153	-0.34224	0.107156	-3.19385	0.0014039	0.0449302	549.776	529.177	521.158	609.292	422.031	414.713	445.756	461.32
516	LOC101123341	573.96	1.07086	0.336017	3.18692	0.00143799	0.0453568	382.064	535.248	395.248	168.627	523.558	965.717	737.838	883.378
517	TMEM17	82.003	0.740412	0.232347	3.18666	0.00143926	0.0453568	57.5578	68.8031	55.8384	63.3514	73.6564	115.847	113.983	106.987
518	LOC114114510	93.9294	0.733387	0.230174	3.18624	0.00144137	0.0453568	79.39	67.7913	76.6409	58.6933	121.434	145.052	89.5582	112.876
519	LOC105610309	168.323	0.827025	0.25939	3.18835	0.00143089	0.0453568	82.3671	135.583	132.479	135.088	147.313	264.793	204.559	244.401
520	KCNN2	89.1139	1.04664	0.328154	3.18946	0.00142537	0.0453568	37.7103	53.6259	65.6922	75.4628	183.146	97.3505	101.771	98.1531
521	FBXL22	95.3261	0.949888	0.298176	3.18566	0.00144424	0.0453568	54.5806	74.874	85.3999	45.6503	84.6053	117.794	147.568	152.137
522	HSPA8	22805.2	-0.38333	0.120287	-3.18679	0.00143861	0.0453568	31128.8	23912.1	23236.4	24991.2	20381.9	19417.5	20532.2	18841.5
523	OVAR-DRB1	12927	-1.05532	0.331266	-3.18572	0.00144396	0.0453568	11473.8	17690.5	14365.8	26289	8991.06	10241.3	10231	4133.23
524	PPA1	3036.59	-0.401375	0.126033	-3.18468	0.00144913	0.0454234	3190.49	3458.37	3063.45	4112.25	2753.16	2456.15	2480.15	2778.72
525	LOC101110918	900.687	0.436836	0.137287	3.18192	0.00146305	0.0457724	619.242	868.133	811.299	763.012	989.385	960.849	1072.66	1120.91
526	DHX38	693.943	-0.326229	0.102666	-3.17758	0.00148511	0.0463744	849.473	717.374	795.97	725.747	596.219	648.354	616.73	601.679
527	LOC105603182	10.9303	-1.86542	0.587188	-3.17688	0.00148871	0.0463985	14.8856	10.1181	24.0871	19.5644	2.98607	5.84103	4.07083	5.88919
528	FCRL6	55.3899	-2.253	0.709473	-3.1756	0.00149527	0.0465117	90.3062	65.7677	85.3999	124.84	20.9025	9.73505	1.01771	45.1504
529	LOC101104528	1056.38	-0.325027	0.102369	-3.17507	0.001498	0.0465117	1154.13	1166.62	1267.86	1111.45	870.937	1033.86	964.786	881.415
530	INKA2	52.1723	0.79198	0.24956	3.17351	0.00150607	0.0466738	34.7331	39.4606	40.5102	38.1972	67.6843	80.8009	60.0447	55.9473
531	GRK3	942.299	-0.405523	0.127834	-3.17227	0.00151255	0.0467864	1134.28	1010.8	921.881	1227.9	743.532	873.234	811.112	815.653
532	AQP9	64.9244	-1.11794	0.352765	-3.16907	0.00152925	0.0471256	144.887	72.8503	67.8819	69.8729	47.7771	28.2316	42.7437	45.1504
533	FANCA	205.623	-0.663464	0.209327	-3.16951	0.00152696	0.0471256	322.522	188.197	224.448	272.97	142.336	150.893	167.922	175.694
534	OPA1	1200	-0.308121	0.0973433	-3.1653	0.00154925	0.0476264	1437.95	1266.79	1242.68	1362.99	1044.13	1125.37	994.3	1125.82
535	CCDC92	155.93	0.703913	0.222412	3.16491	0.0015513	0.0476264	153.818	119.394	113.866	87.5741	185.136	162.575	195.4	229.678
536	PRDM8	198.887	1.28071	0.404904	3.163	0.00156154	0.0478514	103.207	136.594	175.179	49.3769	182.15	445.865	251.374	247.346
537	PCP4L1	293.268	1.26172	0.399058	3.16175	0.00156822	0.0478775	189.544	246.882	193.792	60.5565	250.83	541.269	428.455	434.818
538	FSIP1	75.3622	1.38606	0.438353	3.16196	0.00156709	0.0478775	57.5578	28.3307	36.1307	44.7187	193.099	50.6222	84.4697	107.968
539	VARS	1675.06	-0.38397	0.121678	-3.15562	0.0016016	0.0488057	1850.78	1660.38	1798.87	2275.99	1454.22	1459.28	1450.23	1450.7
540	PAIP2B	245.072	0.488594	0.155077	3.15066	0.00162902	0.0495494	191.528	219.563	203.646	201.234	340.412	291.078	242.214	270.903
541	CHI3L1	550.135	-1.07107	0.340077	-3.14949	0.00163557	0.0496566	1055.89	707.255	418.24	800.278	402.124	192.754	332.79	491.747
542	HSPA5	7560.38	-0.486172	0.15446	-3.14757	0.00164635	0.0497998	9565.51	8443.56	7358.62	9921.02	6205.05	6212.91	7531.03	5245.3
543	TFEC	137.081	-1.18736	0.37722	-3.14766	0.0016458	0.0497998	279.85	208.433	98.5383	175.148	120.438	68.1453	50.8853	95.2085
544	SARS	4930.76	-0.3757	0.119505	-3.14379	0.00166773	0.0503539	6026.7	6110.32	4888.59	5250.72	4143.67	3848.26	4651.94	4525.84
545	SLC2A3	638.351	-0.972873	0.309513	-3.14323	0.00167094	0.050358	1334.74	636.429	689.768	722.02	349.37	386.481	651.332	336.665
546	RAMP3	66.1759	-1.10467	0.351895	-3.1392	0.00169408	0.050869	97.2528	64.7559	79.9255	119.25	47.7771	41.8607	56.9916	21.5937
547	PPP1R12C	792.48	0.531184	0.169184	3.13968	0.00169132	0.050869	535.883	683.984	777.358	596.249	828.137	904.386	876.246	1137.59
548	CDNF	32.4772	1.06056	0.338001	3.13775	0.00170253	0.0510293	20.8399	21.248	28.4666	13.9746	34.8375	49.6487	41.726	49.0766
549	IGFBP2	190.975	1.16419	0.37125	3.13587	0.00171346	0.0512632	76.4129	141.653	151.092	102.48	136.364	424.448	211.683	283.663
550	SGK2	97.8879	-0.974736	0.311092	-3.13327	0.00172869	0.0516251	162.75	89.0393	143.428	123.908	44.7911	72.0394	52.9208	94.227
551	MTMR8	327.541	0.677726	0.216341	3.13267	0.00173224	0.0516372	259.01	247.894	269.338	231.978	424.022	391.349	268.675	528.064
552	SNAPC5	203.829	-0.432266	0.138047	-3.1313	0.00174034	0.051691	205.422	247.894	235.397	247.816	185.136	174.257	165.886	168.823
553	ACSM3	380.652	-0.56256	0.17963	-3.13177	0.00173755	0.051691	425.729	448.232	389.774	551.53	359.324	247.27	333.808	289.552
554	CD80	247.18	-0.53249	0.170215	-3.12835	0.00175792	0.0519314	244.124	278.248	280.287	366.134	194.095	188.86	212.701	212.992
555	CD27	248.818	-0.774023	0.247404	-3.12858	0.00175652	0.0519314	458.477	245.87	269.338	282.287	158.262	167.443	181.152	227.715
556	IFIT1	1188.2	-0.929782	0.297131	-3.1292	0.00175282	0.0519314	2327.12	1295.12	1548.15	1063	728.601	525.693	1101.16	916.75
557	DIPK1B	22.4816	1.27356	0.407393	3.12613	0.00177125	0.0521376	9.92375	18.2126	15.3282	9.31639	22.8932	31.1522	38.6729	34.3536
558	DIS3	669.575	-0.522831	0.167244	-3.12615	0.00177113	0.0521376	804.816	621.252	953.632	778.85	626.079	477.991	567.88	526.101
559	LOC101107831	176.581	2.01776	0.646063	3.12316	0.0017892	0.0525718	30.7636	68.8031	58.0281	122.045	628.07	321.257	59.027	124.654
560	RRP12	604.237	-0.374483	0.119992	-3.12088	0.00180309	0.0527909	718.48	607.086	629.55	773.26	518.581	533.481	504.783	548.676
561	LOC114112206	12.8209	2.25072	0.721172	3.12093	0.00180283	0.0527909	1.98475	4.04724	3.28461	8.38475	8.95821	21.4171	14.2479	40.2428
562	RPL35A	10016.9	0.293637	0.0941681	3.11823	0.00181944	0.0531748	8420.3	9720.46	9193.62	8669.83	11693.5	9930.72	11016.7	11489.8
563	MAP3K2	1689.19	0.396599	0.127305	3.11534	0.00183733	0.0532779	1553.07	1639.13	1431	1211.13	1850.37	1942.14	1790.15	2096.55
564	NYAP2	38.3136	2.15632	0.692182	3.11525	0.00183786	0.0532779	3.9695	14.1653	3.28461	34.4706	64.6982	90.5359	32.5666	62.818
565	ACOD1	34.4267	-1.96038	0.629295	-3.1152	0.00183818	0.0532779	123.055	44.5197	20.8025	30.7441	17.9164	14.6026	6.10624	17.6676
566	LIPA	3455.1	-0.986356	0.316522	-3.11623	0.00183179	0.0532779	3795.84	4763.6	3356.87	6452.53	2426.68	3246.64	2439.44	1159.19
567	RAI2	149.938	0.557548	0.178986	3.11504	0.00183918	0.0532779	96.2604	138.618	131.384	119.25	190.113	190.807	175.046	158.027
568	NPC2	3323.13	-0.725761	0.233354	-3.11012	0.00187009	0.0539038	3057.51	5005.43	3499.2	5004.76	2770.08	2434.74	3061.26	1752.03
569	PPP1R12B	396.945	0.660344	0.212327	3.11004	0.00187063	0.0539038	331.453	295.449	359.117	245.021	370.273	622.07	527.172	425.003
570	DEPDC5	410.588	-0.428074	0.137634	-3.11024	0.00186937	0.0539038	527.944	410.795	447.802	497.495	384.208	333.912	314.471	368.074
571	PLEK	935.648	-0.594012	0.191149	-3.10758	0.00188627	0.0542592	1186.88	1128.17	1028.08	1158.96	771.402	772.963	933.237	505.489
572	LOC114109439	63.0594	1.40709	0.45345	3.10307	0.00191522	0.0549957	21.8323	35.4134	50.364	30.7441	105.508	87.6154	34.602	138.396
573	PIK3R2	1379.37	0.260798	0.0841589	3.09888	0.00194255	0.0554972	1291.08	1199	1321.51	1209.27	1516.92	1589.73	1413.59	1493.89
574	SAMHD1	8082.47	-0.505321	0.163026	-3.09964	0.00193755	0.0554972	7157.01	9601.07	10401.3	10775.3	5601.87	6819.4	7344.79	6959.06
575	LOC114111048	168.034	0.896479	0.289295	3.09884	0.00194283	0.0554972	108.169	109.276	144.523	108.07	123.424	263.82	197.435	289.552
576	MINDY1	1000.79	0.361095	0.116691	3.09445	0.00197176	0.0560314	864.359	918.724	901.078	820.774	1050.1	1108.82	1312.84	1029.63
577	LOC101111962	18.1146	1.71947	0.555552	3.09506	0.00196774	0.0560314	7.939	6.07086	15.3282	4.65819	42.8003	31.1522	18.3187	18.6491
578	COPB1	2426.73	-0.338811	0.109488	-3.09451	0.00197138	0.0560314	2657.58	2657.01	2637.54	2889.01	2180.83	2305.26	2277.63	1808.96
579	SEMA4A	562.468	-0.739701	0.239215	-3.0922	0.00198681	0.0562645	1011.23	500.846	673.345	628.856	475.781	330.018	420.313	459.357
580	MMAB	740.828	0.349501	0.113019	3.09241	0.00198542	0.0562645	559.7	686.007	642.689	717.362	847.049	789.512	855.892	828.412
581	LOC114117268	20.304	1.85282	0.599806	3.08903	0.00200808	0.0567688	18.8551	6.07086	6.56922	3.72656	16.9211	35.0462	45.7968	29.4459
582	LOC101107096	43.979	-2.54069	0.822779	-3.08794	0.00201549	0.0567829	214.353	35.4134	19.7077	30.7441	28.8653	9.73505	7.12395	5.88919
583	TPCN1	561.655	-0.507826	0.164447	-3.08808	0.00201456	0.0567829	641.074	777.07	562.763	656.805	467.818	495.514	524.119	368.074
584	TLR10	104.085	-1.4673	0.47537	-3.08665	0.00202423	0.0569314	281.835	71.8385	129.195	128.566	81.6193	38.9402	71.2395	29.4459
585	TEX12	48.1655	-0.979437	0.317395	-3.08586	0.00202962	0.0569853	78.3976	70.8267	44.8897	61.4882	42.8003	30.1786	22.3896	34.3536
586	LOC105601870	90.3738	-0.64705	0.209912	-3.08248	0.00205284	0.0573434	117.1	96.122	131.384	96.8904	74.6518	78.8539	66.151	61.8365
587	PLXNA2	266.198	-0.616665	0.200003	-3.08328	0.00204733	0.0573434	265.957	282.295	317.512	422.964	244.858	217.092	194.382	184.528
588	GPR174	106.966	-0.742391	0.240842	-3.08248	0.00205282	0.0573434	108.169	147.724	131.384	148.131	65.6936	71.0658	110.93	72.6333
589	CCDC134	282.287	-0.360015	0.116822	-3.08174	0.00205792	0.0573876	337.408	300.508	316.417	314.894	238.886	232.668	255.444	262.069
590	PTGR1	3433.31	0.588312	0.190972	3.08062	0.00206568	0.0575064	2802.47	2902.88	2991.18	2275.06	3344.4	4970.72	4932.83	3246.91
591	PITRM1	636.062	-0.453094	0.14712	-3.07976	0.00207167	0.0575756	646.036	669.818	728.089	896.237	550.432	576.315	546.509	475.061
592	LOC114118469	58.5382	-0.992985	0.3227	-3.07711	0.00209016	0.057842	103.207	58.685	53.6486	95.9588	44.7911	41.8607	40.7083	29.4459
593	HSPB8	661.659	0.773211	0.251267	3.07725	0.00208918	0.057842	504.127	542.33	584.661	323.279	667.884	1170.15	802.971	697.869
594	TEDC1	310.614	0.798717	0.259587	3.07688	0.00209182	0.057842	261.987	234.74	248.535	162.105	256.802	428.342	364.339	528.064
595	LOC114110311	106.685	-0.867444	0.282188	-3.07399	0.00211216	0.0583064	117.1	198.315	113.866	122.045	76.6425	98.324	71.2395	55.9473
596	PSMD12	1764.45	-0.325859	0.106118	-3.07072	0.00213541	0.0588492	2248.72	1905.24	1790.11	1907.06	1645.32	1477.78	1530.63	1610.69
597	UAP1	412.955	-0.548296	0.178877	-3.06521	0.00217516	0.0597443	486.264	465.433	418.24	591.591	314.533	371.879	387.746	267.958
598	ADGRE2	33.9761	-1.91203	0.623693	-3.06567	0.00217184	0.0597443	24.8094	59.6968	42.6999	87.5741	3.98143	25.3111	7.12395	20.6122
599	NUP205	880.149	-0.419676	0.136971	-3.06399	0.00218409	0.0598445	1186.88	881.287	960.201	1000.58	841.077	701.897	687.97	781.299
600	RGS12	141.602	0.564364	0.18423	3.06337	0.00218861	0.0598445	90.3062	129.512	116.056	121.113	170.206	178.151	183.187	144.285
601	ARPP21	19.4176	2.2063	0.720256	3.06321	0.00218975	0.0598445	7.939	8.09448	2.18974	9.31639	57.7307	10.7086	13.2302	46.132
602	BAIAP2	217.581	0.544796	0.177893	3.06249	0.00219501	0.0598889	160.765	173.02	164.23	209.619	212.011	306.654	249.338	265.013
603	PTBP2	717.301	0.481954	0.157515	3.05974	0.0022153	0.0603422	606.341	615.181	678.819	494.7	838.09	786.592	718.501	1000.18
604	LOC101103154	317.977	-0.506637	0.165819	-3.05537	0.00224784	0.0607374	425.729	362.228	407.292	298.124	257.797	302.76	251.374	238.512
605	STAT3	3212.33	-0.372047	0.121756	-3.05567	0.0022456	0.0607374	3401.86	3752.8	3384.24	3957.6	2452.56	2933.17	3197.64	2618.73
606	CTSA	5053.97	-0.630398	0.206273	-3.05613	0.00224215	0.0607374	4738.59	7096.84	5410.85	7317.09	4137.7	4067.3	4765.92	2897.48
607	LOC101109747	23857.7	-0.983452	0.321897	-3.05517	0.0022493	0.0607374	20076.7	35311.2	25229.1	46136.6	16407.5	19399	19778.1	8523.62
608	LOC100144429	22.1679	-2.20381	0.721423	-3.05481	0.002252	0.0607374	15.878	15.1772	25.182	89.4373	7.96285	12.6556	7.12395	3.92613
609	SEC24C	2610.57	-0.288827	0.0945421	-3.05501	0.00225052	0.0607374	2894.76	2726.83	2722.94	3138.69	2357.01	2255.61	2563.6	2225.13
610	ZNF580	143.422	0.669626	0.219285	3.05368	0.0022605	0.0608668	86.3367	100.169	147.807	109.002	150.299	168.416	182.17	203.177
611	LOC114116624	50.1262	1.35375	0.443537	3.05218	0.00227188	0.0609734	23.817	32.3779	37.2256	19.5644	121.434	58.4103	33.5843	74.5964
612	LOC101105041	406.116	0.411412	0.134782	3.05242	0.00227001	0.0609734	339.392	382.464	322.987	349.365	437.957	411.793	466.11	538.861
613	ATP13A3	1016.11	-0.602852	0.197607	-3.05076	0.00228265	0.0610226	1432	1012.82	947.063	1509.26	819.179	952.088	714.43	742.038
614	PREX1	1955.07	-0.450836	0.147786	-3.05059	0.00228389	0.0610226	2027.42	2130.87	2025.51	2848.02	1575.65	1835.06	1634.44	1563.58
615	LOC101107738	2057.55	1.37088	0.449473	3.04998	0.00228858	0.0610226	920.924	703.208	1463.84	1501.8	4090.92	863.499	4565.43	2350.77
616	GLA	257.425	-0.869337	0.285018	-3.05012	0.00228752	0.0610226	330.461	386.512	248.535	365.202	169.211	237.535	220.842	101.098
617	PYGM	321.266	0.410125	0.134498	3.04931	0.00229371	0.0610602	308.629	232.716	284.666	277.628	336.431	381.614	373.498	374.945
618	PGM3	427.222	-0.434587	0.142596	-3.04768	0.00230612	0.0611819	539.852	399.665	479.553	545.009	366.291	387.455	362.304	337.647
619	FBXL15	309.949	0.570644	0.187244	3.04759	0.00230686	0.0611819	203.437	220.575	286.856	286.945	398.143	306.654	348.056	428.929
620	CPXM2	390.88	0.626955	0.205744	3.04725	0.00230945	0.0611819	335.423	291.401	295.615	306.509	329.463	565.606	577.04	425.985
621	LOC101102047	329.377	-1.24244	0.407869	-3.04616	0.00231781	0.0613043	453.516	237.775	532.107	628.856	179.164	355.329	108.895	139.377
622	MS4A7	762.512	-0.96377	0.316443	-3.04563	0.00232192	0.0613144	781.992	1287.02	859.473	1103.99	472.794	734.996	607.571	252.254
623	IMMP2L	479.058	0.847412	0.27833	3.04463	0.00232966	0.06142	302.674	373.358	433.569	259.927	670.871	559.765	372.481	859.821
624	BTG1	12955.9	0.278921	0.0916892	3.04202	0.00234993	0.0616661	11903.5	12208.5	12462.9	10255.5	14024.6	13778	14857.5	14156.6
625	SPP1	257.653	-2.77783	0.913697	-3.0402	0.00236418	0.0616661	1244.44	142.665	43.7948	367.997	81.6193	65.2248	73.2749	42.2058
626	ERO1A	1174.26	-0.472119	0.15525	-3.04102	0.00235775	0.0616661	1508.41	1432.72	1136.48	1380.69	939.617	952.088	1201.91	842.154
627	FILIP1	629.36	0.551294	0.181343	3.04006	0.00236528	0.0616661	471.378	480.61	513.494	576.684	567.353	938.459	686.952	799.948
628	EPRS	3770.71	-0.356788	0.117333	-3.04081	0.00235945	0.0616661	4522.25	3857.02	3872.56	4686.14	3454.88	3194.07	2968.65	3610.07
629	LOC101116099	1733.1	-0.649361	0.21341	-3.04279	0.00234394	0.0616661	1678.11	2503.22	1778.07	2507.04	1521.9	1342.46	1566.25	967.79
630	LOC101112013	305.578	0.388892	0.127881	3.04104	0.0023576	0.0616661	233.208	269.142	274.812	281.355	338.421	315.416	360.268	372
631	CD274	71.6579	-1.17138	0.385398	-3.03939	0.00237055	0.0617058	143.894	95.1102	72.2614	85.7108	18.9118	51.5958	48.8499	56.9288
632	NCKAP1L	2020.91	-0.471438	0.15528	-3.03605	0.00239701	0.0621972	2864.99	2026.66	2131.71	2369.16	1768.75	1419.37	1688.38	1898.28
633	CHL1	78.937	0.906889	0.298695	3.03617	0.00239608	0.0621972	48.6264	78.9212	42.6999	49.3769	131.387	114.874	75.3103	90.3009
634	RNF213	6501.4	-0.551053	0.181556	-3.03517	0.00240397	0.0622795	9561.54	6905.61	7463.73	6981.7	4353.69	4446	6001.42	6297.51
635	ABLIM2	52.2386	0.852316	0.280907	3.03416	0.00241208	0.0623912	36.7179	37.437	48.1743	27.0175	66.6889	81.7744	65.1332	54.9658
636	DYSF	776.632	-0.502231	0.165574	-3.03328	0.00241912	0.062475	749.243	825.637	940.493	1126.35	568.349	735.97	630.978	636.032
637	ETF1	691.201	-0.46582	0.153641	-3.03187	0.0024304	0.0626678	995.352	707.255	673.345	831.022	598.209	581.182	545.491	597.753
638	EYA3	1676.41	-0.315168	0.103975	-3.0312	0.00243582	0.0626735	2068.11	1708.95	1724.42	1933.15	1497.02	1524.51	1567.27	1387.89
639	C1QC	10260.2	-1.11811	0.368902	-3.0309	0.00243826	0.0626735	9213.21	14809.9	10297.3	21873	6868.96	8487.01	7748.82	2783.62
640	CCND2	854.27	-0.322694	0.106485	-3.03042	0.00244216	0.0626758	865.351	974.373	984.288	973.563	812.211	674.639	797.882	751.853
641	LOC114117470	27.2823	1.18697	0.392279	3.02584	0.00247943	0.0635329	12.9009	17.2008	20.8025	15.8379	53.7493	41.8607	26.4604	29.4459
642	P3H2	187.321	0.719842	0.238003	3.02451	0.00249038	0.0637142	89.3138	152.783	134.669	189.123	236.895	225.853	214.736	255.198
643	IL1A	69.614	-1.099	0.363668	-3.022	0.00251111	0.0637481	153.818	66.7795	60.2178	98.7537	33.8421	45.7547	43.7614	53.9842
644	RBFOX2	687.518	0.325555	0.107726	3.02207	0.00251053	0.0637481	552.753	611.133	610.937	666.122	720.638	830.4	732.749	775.41
645	VSTM2L	24.8355	1.20805	0.39974	3.02209	0.00251036	0.0637481	24.8094	13.1535	9.85383	12.1113	39.8143	36.0197	30.5312	32.3905
646	SCFD1	877.405	-0.369503	0.122211	-3.02348	0.00249889	0.0637481	1139.25	992.586	916.406	908.348	687.792	826.506	786.687	761.668
647	KLHDC8B	219.523	0.986223	0.326328	3.02218	0.00250957	0.0637481	92.2909	140.642	243.061	113.66	203.053	358.25	293.1	312.127
648	LOC114113967	55.3993	0.99851	0.330588	3.02041	0.00252436	0.0639856	48.6264	36.4252	33.941	28.8808	57.7307	57.4368	70.2218	109.932
649	ITGB2	1840.82	-0.569653	0.1887	-3.01883	0.00253754	0.0641217	1838.87	2210.81	2053.98	2694.3	1497.02	1409.63	1871.56	1150.35
650	HACD3	1847.57	-0.365674	0.121129	-3.01887	0.00253715	0.0641217	1849.79	2302.88	2163.46	2005.82	1681.16	1401.85	1770.81	1604.8
651	FHIT	384.66	1.02659	0.340244	3.01722	0.00255107	0.0643646	206.414	229.681	316.417	260.859	707.699	495.514	217.789	642.903
652	ATP5F1C	5210.2	-0.269583	0.0894662	-3.01324	0.00258474	0.0650143	5104.78	6086.04	5584.93	6006.28	4880.23	4746.81	4777.12	4495.41
653	LOC105603432	22.035	1.79619	0.596027	3.0136	0.00258169	0.0650143	8.93138	18.2126	7.66409	4.65819	60.7168	20.4436	19.3364	36.3167
654	TM4SF18	58.2251	-0.891417	0.296098	-3.01055	0.00260775	0.0654929	60.5349	83.9803	60.2178	97.8221	41.805	40.8872	29.5135	51.0396
655	SGCA	103.294	0.778161	0.258838	3.00636	0.00264392	0.0662998	48.6264	94.0984	85.3999	76.3944	101.526	139.211	148.585	132.507
656	LOC101117971	789.942	-1.10122	0.366553	-3.00425	0.00266236	0.0666604	1766.43	1003.72	412.766	1127.28	508.627	567.553	544.473	388.686
657	LOC114113061	283.201	0.527831	0.17608	2.99767	0.00272055	0.0675492	229.239	190.22	261.674	246.884	278.7	403.031	336.861	318.998
658	ESRRG	55.2607	2.08305	0.695081	2.99684	0.00272794	0.0675492	6.94663	35.4134	19.7077	22.3593	176.178	126.556	26.4604	28.4644
659	RPL22	8181.5	0.325617	0.108665	2.99653	0.00273076	0.0675492	7178.84	7633.1	7214.1	7022.69	10002.3	8760.57	7795.64	9844.76
660	LOC105608648	27.3765	-2.35459	0.785624	-2.99709	0.00272569	0.0675492	16.8704	17.2008	43.7948	105.275	18.9118	1.94701	8.14166	6.87072
661	ISG20	330.697	-0.691802	0.230763	-2.99789	0.00271859	0.0675492	431.683	454.303	431.379	316.757	274.718	166.469	248.32	321.942
662	CHRNA3	25.5456	1.47245	0.491359	2.99668	0.00272934	0.0675492	6.94663	20.2362	12.0436	14.9062	43.7957	57.4368	25.4427	23.5568
663	ZBTB47	76.4105	0.891472	0.297366	2.99789	0.00271852	0.0675492	64.5044	39.4606	58.0281	52.1718	64.6982	133.37	104.824	94.227
664	PELI3	36.1042	1.18582	0.395308	2.99974	0.00270208	0.0675492	9.92375	23.2716	32.8461	22.3593	47.7771	59.3838	55.9739	37.2982
665	NQO2	829.559	0.480873	0.16053	2.99554	0.0027396	0.0676661	604.357	668.807	827.722	669.848	787.327	1007.58	1126.6	944.233
666	RFX5	699.866	-0.424652	0.141797	-2.99479	0.00274637	0.0677315	911.993	649.582	804.729	842.202	575.316	641.54	542.438	631.125
667	SEC24A	1692.16	-0.341119	0.113987	-2.99261	0.002766	0.0681132	2093.91	1789.89	1647.78	2032.84	1499.01	1547.87	1546.91	1379.05
668	LOC101114535	129.18	-1.72043	0.575298	-2.99051	0.00278514	0.068482	495.195	105.228	65.6922	126.703	64.6982	50.6222	45.7968	79.504
669	LOC101106517	249.595	0.748565	0.250472	2.98862	0.00280242	0.0686016	159.772	188.197	248.535	149.062	234.904	421.528	274.781	319.979
670	ANTXR2	2536.32	0.468601	0.156796	2.98861	0.00280254	0.0686016	2035.36	2421.26	2094.49	1961.1	2397.81	3678.87	2869.93	2831.72
671	MMP14	741.716	-0.968591	0.324086	-2.98869	0.00280178	0.0686016	1138.25	750.763	821.152	1216.72	429.994	751.546	575.004	250.29
672	LOC101112306	491.384	-1.50053	0.502887	-2.98384	0.00284659	0.0694705	1276.19	205.397	1077.35	345.638	226.941	190.807	336.861	271.884
673	HTT	1220.24	-0.365624	0.122553	-2.98339	0.00285072	0.0694705	1352.61	1226.31	1433.18	1484.1	1014.27	1243.17	1022.8	985.457
674	RAPGEFL1	1043.67	0.660289	0.221266	2.98413	0.00284383	0.0694705	824.664	916.7	947.063	547.804	982.417	1596.55	1320.98	1213.17
675	KBTBD3	218.731	0.757401	0.25396	2.98237	0.0028603	0.0696007	173.666	157.842	178.464	140.677	278.7	268.687	170.975	380.834
676	STBD1	219.582	0.750647	0.251846	2.98058	0.00287703	0.0699042	153.818	174.031	175.179	151.857	220.969	277.449	406.065	197.288
677	CAPN3	76.9887	-0.917269	0.307877	-2.97933	0.00288876	0.0700856	78.3976	63.7441	129.195	131.361	49.7678	60.3573	55.9739	47.1135
678	OCA2	64.3185	1.55881	0.524005	2.97481	0.00293172	0.0709728	20.8399	27.3189	45.9845	36.3339	209.025	55.4898	49.8676	69.6887
679	LOC114114011	104.885	0.701906	0.235969	2.97457	0.00293398	0.0709728	90.3062	83.9803	88.6845	56.83	101.526	153.814	135.355	128.581
680	LOC101109892	506.655	-0.526856	0.177266	-2.97212	0.00295754	0.0714376	748.251	533.224	591.23	519.855	474.785	384.534	453.897	347.462
681	GPN1	510.603	-0.360068	0.121277	-2.96897	0.00298797	0.0720576	559.7	626.311	524.443	585.069	455.873	430.289	500.712	402.428
682	PEG3	120.184	0.755024	0.25434	2.96856	0.00299198	0.0720576	93.2833	75.8858	118.246	70.8046	150.299	170.363	107.877	174.713
683	JMJD8	411.094	-0.469054	0.158057	-2.96764	0.003001	0.072169	438.63	457.338	523.348	490.042	313.537	367.985	414.207	283.663
684	AK2	3873.93	-0.45332	0.15282	-2.96637	0.00301337	0.0723604	4084.62	4430.72	3703.95	5690.45	3420.05	3036.36	3201.71	3423.58
685	EEF1A2	35.1212	1.41574	0.477723	2.96352	0.00304141	0.0728209	10.9161	36.4252	15.3282	13.9746	76.6425	50.6222	41.726	35.3351
686	PRXL2A	708.641	0.697814	0.235439	2.96388	0.00303786	0.0728209	659.93	493.763	636.119	372.656	677.838	954.035	1106.25	768.539
687	MYO9B	2722.04	-0.285443	0.0963628	-2.96217	0.00305481	0.0729156	2786.59	2780.45	3047.02	3347.38	2335.11	2443.5	2485.24	2551
688	TMEM106A	321.985	-0.530243	0.179029	-2.96178	0.00305868	0.0729156	387.026	417.878	373.351	343.775	212.011	225.853	292.082	323.905
689	LOC101110545	509.093	-0.625949	0.21131	-2.96223	0.00305422	0.0729156	654.968	548.401	483.933	783.508	399.138	366.038	510.889	325.868
690	FKTN	213.572	-0.817858	0.276436	-2.95858	0.00309057	0.0731814	319.545	181.114	209.12	380.109	148.308	184.966	159.78	125.636
691	RPL36	9422.83	0.387156	0.130905	2.95754	0.00310102	0.0731814	7661.14	8301.9	8829.03	7872.35	12146.3	8668.09	10436.6	11467.2
692	SUPT20H	1426.9	-0.3208	0.108456	-2.95788	0.0030976	0.0731814	1826.96	1491.41	1439.75	1580.99	1213.34	1260.69	1326.07	1275.99
693	NUAK2	560.381	0.60504	0.204416	2.95984	0.003078	0.0731814	480.31	506.917	432.474	358.681	503.651	600.652	841.644	758.724
694	LOC101112162	241.219	-0.911218	0.308032	-2.95819	0.00309449	0.0731814	235.193	337.945	268.243	418.306	195.09	205.41	183.187	86.3748
695	SHISAL2B	225.316	0.408184	0.137942	2.9591	0.00308542	0.0731814	177.635	214.504	191.602	190.986	273.723	250.191	231.019	272.866
696	CFB	6081.65	-1.11617	0.37735	-2.95792	0.00309723	0.0731814	4354.54	8279.64	6846.22	13813.4	2738.23	3011.05	6458.37	3151.7
697	LOC101115927	2250.09	0.846969	0.286624	2.95498	0.00312689	0.0733703	1569.94	2130.87	1533.91	1197.16	2224.62	3813.22	3756.36	1774.61
698	PCP4	387.747	1.68779	0.57107	2.95549	0.00312175	0.0733703	248.094	292.413	172.989	21.4277	532.516	391.349	589.252	853.932
699	CAMKMT	314.385	0.630602	0.213337	2.9559	0.0031176	0.0733703	245.117	268.13	287.951	186.328	454.878	380.64	277.834	414.206
700	NOC3L	519.352	-0.36162	0.122364	-2.95528	0.00312383	0.0733703	671.838	547.389	557.289	559.915	474.785	464.362	408.1	471.135
701	SELENOW	1533.82	0.533932	0.181204	2.94658	0.00321307	0.0752849	1136.27	1393.26	1215.31	1267.96	1806.57	1571.24	1462.44	2417.51
702	LOC101104468	277.289	0.560491	0.190416	2.94351	0.00324517	0.0759286	242.14	184.149	241.966	228.252	316.523	310.548	270.71	424.022
703	RPL23A	8501.84	0.30589	0.10403	2.94039	0.00327798	0.076455	6955.56	8147.1	8162.26	7151.26	10240.2	8557.11	9221.44	9579.75
704	ZNF207	4023.14	-0.285326	0.0970419	-2.94024	0.00327957	0.076455	5030.35	4381.14	3989.71	4277.15	3571.34	3705.16	3597.59	3632.65
705	CNBP	6667.39	0.270845	0.0921228	2.94005	0.00328163	0.076455	6650.9	5924.15	6022.88	5575.86	7627.42	7002.42	6874.61	7660.85
706	RASL10B	74.5976	1.20548	0.410474	2.9368	0.00331623	0.0771294	66.4891	52.6141	37.2256	24.2226	57.7307	126.556	146.55	85.3932
707	LOC114117277	19.2633	-1.28652	0.438251	-2.93557	0.00332936	0.0771294	31.756	19.2244	35.0358	23.291	12.9396	6.81453	14.2479	10.7968
708	DHX37	383.162	-0.391704	0.133421	-2.93585	0.00332634	0.0771294	389.011	408.771	441.233	500.29	346.384	355.329	304.294	319.979
709	SERPINE1	177.046	-1.09349	0.37239	-2.93641	0.00332031	0.0771294	232.216	251.941	227.733	252.474	76.6425	166.469	160.798	48.095
710	LGALS1	889.541	0.490068	0.166984	2.93482	0.00333739	0.0772065	778.022	860.039	574.807	746.243	936.631	916.068	1101.16	1203.36
711	HSBP1	1704.79	0.280079	0.0954608	2.93397	0.00334654	0.0773092	1492.53	1719.07	1461.65	1485.96	1942.94	1744.52	1849.17	1942.45
712	NBEA	478.292	0.46736	0.159385	2.93226	0.00336502	0.0775183	399.927	366.275	448.897	391.288	557.4	579.235	433.543	649.774
713	SOX4	1605.51	0.448009	0.15277	2.93257	0.00336167	0.0775183	1041.99	1470.16	1335.74	1584.72	1731.92	1878.86	1771.83	2028.83
714	SLC26A10	100.698	1.14534	0.390817	2.93062	0.00338283	0.0777649	34.7331	82.9684	82.1152	51.2401	72.661	190.807	125.178	165.879
715	RNF39	76.3365	0.729104	0.248807	2.93041	0.0033852	0.0777649	56.5654	66.7795	66.7871	40.0605	111.48	94.43	79.3811	95.2085
716	MED22	754.646	0.303793	0.103801	2.92669	0.00342594	0.078369	638.097	657.677	688.673	717.362	865.96	757.387	807.042	904.972
717	MCUB	463.529	0.474204	0.162051	2.92627	0.00343058	0.078369	343.362	351.098	429.189	428.554	649.968	551.004	470.181	484.876
718	GPHN	482.022	0.388068	0.132593	2.92676	0.00342512	0.078369	383.057	403.712	433.569	449.982	610.154	590.917	505.8	478.987
719	KCNB1	100.612	1.03041	0.352002	2.92728	0.00341946	0.078369	121.07	51.6023	47.0794	44.7187	150.299	135.317	127.213	127.599
720	LOC106991096	27.2219	-1.25588	0.42953	-2.92386	0.00345719	0.0786714	53.5883	37.437	25.182	37.2656	8.95821	24.3376	16.2833	14.723
721	DIO2	306.097	-1.45963	0.499191	-2.92399	0.00345571	0.0786714	759.167	283.307	134.669	618.608	90.5775	160.628	148.585	253.235
722	KPNB1	1487.81	-0.662042	0.226434	-2.92377	0.00345819	0.0786714	2388.65	1310.29	1586.47	2007.68	1041.14	1429.1	1226.34	912.824
723	SLC22A17	119.264	0.880741	0.301307	2.92306	0.00346605	0.0787412	72.4434	72.8503	124.815	66.1464	114.466	146.026	140.444	216.918
724	HMGN4	211.545	-0.370151	0.126665	-2.92228	0.00347475	0.0788107	248.094	241.823	239.777	224.525	192.104	170.363	186.24	189.436
725	MAZ	4091.55	0.236912	0.0810806	2.92193	0.00347871	0.0788107	3689.65	3553.48	3876.93	3905.43	4570.68	4254.22	4172.6	4709.39
726	MX1	4611.69	-1.0681	0.365781	-2.92004	0.00349983	0.0791799	9179.47	5962.6	6044.78	3792.7	2308.23	1419.37	3876.45	4309.9
727	SLC24A2	361.198	0.468535	0.16078	2.91414	0.00356672	0.0800039	257.025	339.968	350.358	265.517	379.231	427.369	399.959	470.154
728	MTHFD1	525.89	-0.93379	0.320487	-2.91366	0.00357222	0.0800039	669.853	498.822	509.115	1083.5	379.231	476.044	377.569	212.992
729	PLCB1	852.096	0.489436	0.167931	2.9145	0.00356259	0.0800039	610.311	646.547	850.714	728.542	845.058	940.406	980.052	1215.14
730	LOC114117952	46.767	1.18487	0.406353	2.91587	0.00354703	0.0800039	32.7484	23.2716	28.4666	29.8124	75.6471	53.5428	30.5312	100.116
731	LITAF	3527.7	-0.368769	0.126489	-2.91543	0.00355197	0.0800039	3634.08	3976.41	3793.72	4499.82	2806.91	3278.76	3484.63	2747.31
732	EIF3C	3477.39	-0.301782	0.103584	-2.9134	0.00357521	0.0800039	4241.41	3622.28	3674.38	3820.65	2911.42	3270.98	3399.14	2878.83
733	LOC114110808	37.2764	-1.12871	0.38733	-2.91406	0.00356757	0.0800039	65.4968	37.437	56.9332	44.7187	14.9304	22.3906	37.6552	18.6491
734	CHRM3	662.418	0.47108	0.16162	2.91475	0.00355978	0.0800039	457.485	582.803	616.412	564.573	796.285	871.287	608.589	801.911
735	TMEM268	453.712	-0.31752	0.109071	-2.91113	0.00360127	0.0802589	506.111	496.799	466.415	544.077	384.208	422.501	381.64	427.948
736	LOC101117657	2201.79	-0.480806	0.165126	-2.91175	0.00359412	0.0802589	2200.1	2679.27	2466.74	2915.1	2030.53	2186.49	1659.88	1476.22
737	CTSW	1161.81	-0.796344	0.273526	-2.9114	0.00359809	0.0802589	912.985	1595.62	1457.27	1932.22	627.075	685.347	942.397	1141.52
738	FLNC	1231.13	0.880128	0.302388	2.91059	0.00360741	0.0802869	832.603	1126.14	903.268	605.565	888.854	2394.82	1521.47	1576.34
739	PTPRN	97.8132	0.905649	0.311352	2.90876	0.0036286	0.0803231	69.4663	55.6496	67.8819	79.1893	98.5403	145.052	186.24	80.4856
740	KCTD16	19.2882	2.61654	0.899434	2.9091	0.00362474	0.0803231	4.96188	1.01181	4.37948	11.1797	86.596	25.3111	7.12395	13.7414
741	CH25H	85.3374	-1.09131	0.375158	-2.90893	0.00362663	0.0803231	204.429	70.8267	95.2537	94.0955	64.6982	44.7812	45.7968	62.818
742	SMPX	216.255	1.69926	0.584039	2.90949	0.00362021	0.0803231	96.2604	172.008	128.1	11.1797	210.02	443.918	307.347	361.204
743	ERN2	188.867	-1.18438	0.407298	-2.90789	0.00363881	0.0804407	161.757	248.905	182.843	455.571	132.382	141.158	134.337	53.9842
744	LOC114116683	28.1069	-1.19322	0.410836	-2.90437	0.00367996	0.0810233	49.6188	38.4488	47.0794	21.4277	17.9164	15.5761	12.2125	22.5752
745	RAB11FIP4	139.179	-0.547933	0.188632	-2.90476	0.00367529	0.0810233	166.719	131.535	185.033	177.943	116.457	126.556	113.983	95.2085
746	CENPH	188.417	-0.766926	0.263986	-2.90517	0.00367049	0.0810233	316.568	227.657	224.448	180.738	108.494	107.086	159.78	182.565
747	TMEM104	272.274	-0.390803	0.134661	-2.90211	0.00370655	0.0814995	293.743	339.968	267.148	334.458	237.89	234.615	226.949	243.42
748	LOC114117353	35.1463	1.36228	0.469548	2.90126	0.00371669	0.0816131	9.92375	21.248	10.9487	36.3339	41.805	59.3838	39.6906	61.8365
749	CD200R1	347.711	-0.418445	0.14429	-2.90004	0.00373121	0.0817135	407.866	410.795	394.153	378.245	255.807	304.707	358.233	271.884
750	GAS1	204.438	0.792754	0.273358	2.90005	0.00373099	0.0817135	148.856	161.89	197.077	91.3006	229.927	339.753	206.595	260.106
751	LOC105603181	236.229	0.841672	0.290281	2.89951	0.00373747	0.0817198	168.704	182.126	168.61	157.447	499.669	273.555	220.842	218.881
752	MTCL1	229.01	0.78811	0.271839	2.89918	0.00374145	0.0817198	133.971	204.386	222.259	111.797	286.663	374.799	264.604	233.604
753	CTDSPL	439.243	0.535552	0.184868	2.89694	0.00376818	0.0821944	288.781	367.287	345.979	432.28	424.022	631.805	526.154	497.636
754	PDIA4	4388.14	-0.404731	0.139834	-2.89436	0.00379935	0.0826547	4903.33	4998.34	4412.33	5683.93	3872.93	3311.86	4487.07	3435.36
755	PCGF3	702.207	0.25554	0.0882837	2.89453	0.00379722	0.0826547	624.204	662.736	603.273	669.848	754.48	736.943	790.758	775.41
756	FAS	299.743	-0.787722	0.272372	-2.89208	0.00382699	0.0831459	603.364	287.354	348.169	279.492	202.057	202.489	247.303	227.715
757	LOC101102683	65.0414	-0.933598	0.32313	-2.88924	0.00386176	0.0837904	69.4663	72.8503	73.3563	125.771	35.8328	60.3573	34.602	48.095
758	LOC114111513	87.6813	0.86731	0.300346	2.8877	0.00388064	0.084089	81.3748	48.5669	63.5025	54.9667	143.331	79.8274	88.5405	141.341
759	TTF2	699.006	-0.383187	0.132752	-2.88649	0.0038956	0.084302	950.696	749.751	718.235	746.243	653.949	557.818	613.677	601.679
760	FAM111B	294.501	-0.986242	0.341935	-2.8843	0.00392288	0.0845364	681.762	250.929	277.002	355.886	267.751	173.284	164.869	184.528
761	ALPK3	181.121	0.745047	0.258276	2.88469	0.003918	0.0845364	162.75	143.677	120.436	114.592	167.22	180.098	241.197	318.998
762	CCDC68	106.573	0.753632	0.2613	2.88416	0.00392454	0.0845364	101.222	97.1338	53.6486	65.2147	150.299	122.662	147.568	114.839
763	PDLIM3	1841.91	0.684458	0.237332	2.88397	0.00392702	0.0845364	1306.96	1520.75	1504.35	1320.13	1509.96	3351.78	2286.79	1934.6
764	LOC101118851	148.519	1.10128	0.381935	2.88343	0.00393366	0.0845686	96.2604	142.665	95.2537	43.787	121.434	286.21	196.417	206.122
765	ATP10D	431.029	-0.718462	0.249347	-2.88137	0.00395949	0.0850126	666.876	529.177	387.584	560.847	426.013	214.171	332.79	330.776
766	CA14	34.5281	1.63433	0.567764	2.87853	0.00399535	0.0853794	20.8399	26.3071	17.5179	2.79492	50.7632	41.8607	36.6374	79.504
767	MRPL50	418.888	0.396768	0.137847	2.87832	0.00399795	0.0853794	326.491	410.795	352.548	356.818	432.98	451.706	468.145	551.621
768	IL1B	122.916	-1.15178	0.39998	-2.87959	0.00398193	0.0853794	287.789	110.287	96.3486	183.533	95.5543	70.0923	92.6113	47.1135
769	LOC101102085	297.442	-0.901244	0.313154	-2.87796	0.00400257	0.0853794	339.392	572.685	258.389	379.177	237.89	247.27	226.949	117.784
770	RPL37	12254.9	0.320863	0.111488	2.878	0.00400202	0.0853794	10191.7	11901.9	11079	10418.5	14632.7	11608.1	13812.3	14395.1
771	CTSB	3845.83	-0.454558	0.158192	-2.87346	0.00405998	0.0864919	4033.01	4669.5	3676.57	5407.23	3257.8	3366.38	3610.82	2745.34
772	UFL1	981.885	-0.337559	0.117514	-2.87251	0.0040723	0.086642	1207.72	1079.6	942.683	1154.3	879.895	911.2	891.511	788.17
773	DAP	3470.27	-0.288675	0.100512	-2.87204	0.00407826	0.0866564	3710.49	3847.91	3672.19	4034	2947.25	2959.45	3585.38	3005.45
774	UNC13C	67.9159	1.4514	0.505869	2.86911	0.00411626	0.0873509	52.5959	14.1653	40.5102	38.1972	194.095	73.0129	61.0624	69.6887
775	NEIL2	734.79	0.560503	0.195497	2.86706	0.00414304	0.0876039	550.768	470.492	696.337	657.737	968.482	904.386	988.193	641.921
776	FZD5	3921.59	0.348509	0.121553	2.86713	0.0041421	0.0876039	3426.67	3245.89	4069.63	3059.5	4378.57	4243.51	4813.75	4135.19
777	C4BPA	3521.84	-1.46835	0.512232	-2.86657	0.00414952	0.0876039	2301.32	3571.69	2567.47	12254.8	1435.3	1815.59	3013.43	1215.14
778	ZNF674	58.6494	1.58326	0.552287	2.86673	0.00414742	0.0876039	68.4739	11.1299	15.3282	22.3593	57.7307	85.6684	94.6467	113.858
779	ARL15	727.427	0.523227	0.182561	2.86604	0.00415638	0.0876361	516.035	651.606	753.271	467.683	791.309	989.081	814.166	836.265
780	CSF2RB	2155.46	-0.850584	0.296878	-2.8651	0.00416882	0.0877857	2868.96	2751.11	1902.88	3569.11	1558.73	1845.77	1956.03	791.114
781	CFI	2116.18	-1.03231	0.360537	-2.86325	0.00419323	0.0880739	2447.2	2647.91	2570.75	3704.2	1281.02	1541.06	2204.35	532.972
782	SEMA7A	820.773	-0.378528	0.132202	-2.86326	0.00419311	0.0880739	990.391	848.909	1035.75	836.612	753.485	608.44	736.82	755.779
783	TSPYL4	1468.46	0.244639	0.0855052	2.8611	0.00422178	0.0885603	1449.86	1247.56	1364.21	1315.47	1665.23	1536.19	1568.29	1600.88
784	NUDT9	37.5969	-0.896831	0.313663	-2.85922	0.00424685	0.0888297	52.5959	48.5669	39.4153	54.9667	23.8886	32.1257	31.5489	17.6676
785	FTSJ3	515.814	-0.373726	0.130723	-2.85892	0.00425085	0.0888297	683.747	546.378	546.34	552.462	428.003	495.514	455.933	418.132
786	GRIP2	37.9279	1.52813	0.534416	2.85944	0.00424389	0.0888297	14.8856	35.4134	18.6128	9.31639	42.8003	28.2316	56.9916	97.1716
787	LOC114117981	100.456	0.819932	0.286883	2.85807	0.00426221	0.0889167	71.451	73.8622	89.7793	55.8983	98.5403	176.204	93.629	144.285
788	TUB	131.495	0.681048	0.238312	2.8578	0.00426583	0.0889167	106.184	97.1338	89.7793	110.865	139.35	230.721	142.479	135.451
789	PDZD7	9.90776	1.99087	0.69679	2.8572	0.00427396	0.0889731	4.96188	4.04724	2.18974	4.65819	8.95821	27.2581	19.3364	7.85225
790	LOC101120496	271.999	0.812418	0.284481	2.85579	0.004293	0.0892563	177.635	213.492	170.8	227.32	471.799	226.827	443.72	244.401
791	KCNQ4	79.7774	0.938948	0.329079	2.85326	0.00432733	0.0897429	48.6264	54.6378	63.5025	52.1718	53.7493	143.105	99.7353	122.691
792	PQLC3	946.718	-0.731536	0.256351	-2.85365	0.00432206	0.0897429	1220.62	1447.9	1253.63	804.936	892.835	485.779	598.412	869.637
793	LOC101121769	45.0192	1.22639	0.430006	2.85204	0.00434396	0.0899742	19.8475	33.3897	29.5615	25.1543	53.7493	96.377	27.4781	74.5964
794	GRIP1	92.6732	1.28439	0.450548	2.85072	0.00436199	0.0901204	48.6264	48.5669	58.0281	60.5565	269.742	80.8009	65.1332	109.932
795	RPA1	1251.93	-0.498747	0.174951	-2.85079	0.00436113	0.0901204	1906.35	1143.35	1289.76	1525.09	1090.91	1074.75	982.087	1003.13
796	AP2M1	4561.02	-0.215768	0.0757338	-2.84904	0.00438516	0.0904853	4802.1	5229.04	4564.51	5009.42	4273.07	4103.32	4355.79	4150.9
797	GFM1	547.606	-0.415816	0.146013	-2.8478	0.00440223	0.0906098	738.327	572.685	531.012	661.464	489.716	499.408	468.145	420.095
798	LOC101111607	276.803	-0.373975	0.131315	-2.84793	0.00440048	0.0906098	325.499	316.697	286.856	320.484	245.853	244.35	265.622	209.066
799	IFT57	361.248	0.397836	0.139791	2.84594	0.004428	0.0907814	294.735	348.063	297.805	306.509	391.175	482.858	367.392	401.446
800	FAM221B	35.7068	1.04037	0.365573	2.84585	0.00442925	0.0907814	22.8246	24.2834	31.7512	14.9062	49.7678	45.7547	32.5666	63.7995
801	PLVAP	2065.33	-0.976639	0.343305	-2.84481	0.00444373	0.0907814	1670.17	2363.59	2627.69	4293.92	1166.56	1940.19	1680.23	780.317
802	UBE2J1	3134.02	-0.406928	0.14304	-2.84485	0.00444318	0.0907814	4356.53	3614.19	3182.79	3138.69	2848.71	2400.66	2916.75	2613.82
803	PDE7B	305.206	0.721308	0.25354	2.84495	0.00444184	0.0907814	231.223	278.248	229.923	182.601	420.041	476.044	394.87	228.697
804	DAO	134.398	1.0425	0.366399	2.84525	0.0044376	0.0907814	62.5196	49.5787	124.815	114.592	118.447	253.111	158.762	193.362
805	EIF2S3	2010.54	0.533927	0.187754	2.84376	0.00445847	0.0909694	1794.21	1691.75	1437.56	1647.14	2786	2514.56	1612.05	2601.06
806	SOSTDC1	69.4002	1.52281	0.535753	2.84236	0.00447804	0.0912553	35.7255	59.6968	41.6051	6.52147	64.6982	116.821	95.6645	134.47
807	ORC1	305.718	-0.772623	0.272029	-2.84022	0.00450824	0.0916737	588.479	302.531	283.571	367.997	275.714	242.403	201.506	183.546
808	CXCL16	1191.36	-0.699424	0.2463	-2.83972	0.00451531	0.0916737	1098.56	1873.87	1284.28	1641.55	943.598	922.883	1169.35	596.771
809	LOC114108790	99.3446	0.675939	0.238009	2.83997	0.00451175	0.0916737	84.3519	60.7086	86.4947	74.5311	160.252	120.715	99.7353	107.968
810	LOC101108163	118.96	0.659162	0.232169	2.83915	0.00452334	0.0917233	92.2909	82.9684	100.728	93.1639	144.327	146.999	101.771	189.436
811	C5AR2	51.8067	-1.16441	0.410278	-2.8381	0.00453836	0.0919145	41.6798	77.9094	70.0717	96.8904	39.8143	42.8342	30.5312	14.723
812	MAP2K1	498.396	-0.418725	0.14763	-2.83631	0.00456375	0.0922012	658.937	551.437	537.581	532.897	364.301	492.593	452.88	396.539
813	MUC3A	3739.79	1.12444	0.396421	2.83649	0.00456129	0.0922012	2280.48	3245.89	3059.07	822.637	3777.38	3755.78	7682.67	5294.38
814	PATL2	64.6842	1.0476	0.369569	2.83467	0.00458735	0.0925641	42.6721	52.6141	43.7948	29.8124	49.7678	136.291	71.2395	91.2824
815	OTUB2	92.7631	-0.55866	0.197143	-2.83377	0.00460019	0.0925957	123.055	104.216	102.918	111.797	61.7121	81.7744	71.2395	85.3932
816	SEC61A1	4774.54	-0.326994	0.115382	-2.83402	0.00459664	0.0925957	4841.8	5203.74	4982.75	6224.28	4511.95	4109.16	4396.49	3926.13
817	CLCNKA	232.592	1.62332	0.572978	2.83313	0.00460947	0.0926689	86.3367	63.7441	190.507	115.523	52.7539	399.137	460.004	492.729
818	SMYD1	470.373	2.24617	0.793184	2.83184	0.00462815	0.0929301	185.574	216.527	241.966	11.1797	521.567	752.519	611.642	1222.01
819	LOC114115817	12.4241	1.81569	0.641259	2.83145	0.00463377	0.0929301	4.96188	8.09448	3.28461	5.58983	7.96285	13.6291	25.4427	30.4275
820	TEF	1080.23	0.391965	0.138479	2.8305	0.00464756	0.0930928	910.008	927.83	1059.83	840.338	1071	1245.11	1446.16	1141.52
821	CNOT1	5728.54	-0.352653	0.124673	-2.82863	0.00467473	0.0934313	7568.85	5531.57	5871.79	6728.3	5127.08	5279.32	4897.21	4824.23
822	GSKIP	811.879	0.25598	0.0905048	2.82836	0.00467873	0.0934313	768.098	716.362	757.65	718.294	811.216	916.068	921.025	886.323
823	LOC101103616	395.615	0.383973	0.135767	2.82817	0.00468152	0.0934313	285.804	378.417	342.694	366.134	405.11	452.68	460.004	474.08
824	PSMD2	3057.11	-0.208541	0.0737896	-2.82615	0.00471112	0.0935955	3507.05	3341	3111.62	3150.8	2824.82	2776.44	2851.61	2893.55
825	PLEKHB2	3127.95	-0.316955	0.112155	-2.82605	0.00471254	0.0935955	3389.95	3294.45	3423.66	3772.21	3154.29	2419.16	2836.35	2733.56
826	FRMD4A	196.251	-0.535794	0.189542	-2.82678	0.0047019	0.0935955	282.827	188.197	228.828	229.183	176.178	170.363	164.869	129.562
827	SRGAP3	95.0748	0.770354	0.272524	2.82674	0.0047025	0.0935955	87.329	55.6496	77.7358	60.5565	156.271	110.006	84.4697	128.581
828	LOC114109438	127.188	0.769412	0.272541	2.82311	0.00475607	0.0937797	84.3519	81.9566	136.859	73.5995	148.308	201.515	121.107	169.805
829	IYD	250.669	1.04516	0.370199	2.82324	0.00475409	0.0937797	213.361	192.244	145.618	103.412	188.122	462.415	479.34	220.845
830	HYOU1	1882.76	-0.452115	0.160071	-2.82446	0.00473601	0.0937797	1945.06	2004.4	1956.53	2794.92	1544.79	1539.11	1820.68	1456.59
831	LRRC55	87.3214	0.799323	0.283037	2.8241	0.00474139	0.0937797	58.5501	64.7559	85.3999	46.5819	88.5868	115.847	147.568	91.2824
832	OSMR	754.448	-0.844163	0.29901	-2.82319	0.00475477	0.0937797	1466.73	630.358	729.183	1049.96	421.036	743.758	532.261	462.301
833	FBXL2	256.933	0.451973	0.160051	2.82393	0.00474394	0.0937797	179.62	240.811	236.492	211.482	322.496	288.157	255.444	320.961
834	SLC46A2	30.0076	-1.27434	0.452075	-2.81887	0.00481934	0.0949132	62.5196	22.2598	32.8461	52.1718	10.9489	23.3641	17.301	18.6491
835	DDIAS	325.41	-0.6048	0.214611	-2.81812	0.00483061	0.0950213	505.119	345.027	325.176	395.015	326.477	204.436	234.073	267.958
836	ADAM9	933.421	-0.506185	0.179655	-2.81754	0.00483928	0.095078	1040.01	1005.74	869.327	1466.4	788.323	823.585	765.316	708.666
837	ATP2B3	47.9416	1.42878	0.507173	2.81715	0.00484518	0.0950802	39.695	27.3189	29.5615	7.45311	42.8003	49.6487	98.7176	88.3378
838	CR2	605.842	-1.57583	0.559617	-2.81591	0.0048639	0.0953336	2177.27	375.382	572.617	504.017	470.804	169.39	168.939	408.317
839	HEATR5B	732.505	-0.285071	0.101268	-2.81502	0.00487748	0.0954858	872.298	760.881	765.314	819.842	629.066	719.42	650.315	642.903
840	ETV2	48.2023	1.03027	0.366151	2.8138	0.00489604	0.0957351	27.7865	43.5078	28.4666	27.0175	87.5914	39.9137	49.8676	81.4671
841	MXRA7	1121.38	0.533175	0.189533	2.8131	0.00490671	0.0958297	1189.86	841.826	838.67	795.62	1022.23	1387.24	1355.59	1540.02
842	LOC101104287	130.078	-0.625004	0.22242	-2.81001	0.00495394	0.0966372	165.727	186.173	143.428	136.019	75.6471	127.529	109.912	96.1901
843	EIF4A1	5715.76	-0.362945	0.129312	-2.80674	0.00500462	0.09751	7228.46	7000.72	5478.73	6015.59	5166.9	4400.24	5074.29	5361.12
844	NAT8	22.9174	1.30531	0.465347	2.80502	0.00503136	0.0979147	19.8475	12.1417	7.66409	13.0429	44.7911	40.8872	22.3896	22.5752
845	RNFT1	1001.55	-0.476959	0.170148	-2.8032	0.00505986	0.098353	1348.64	1188.88	851.809	1272.62	800.267	897.571	903.724	748.908
846	RNF186	356.082	0.850727	0.303621	2.80194	0.00507969	0.0985541	273.896	290.39	282.476	169.558	405.11	465.335	690.005	271.884
847	THOC6	160.573	-0.67665	0.241508	-2.80178	0.00508221	0.0985541	278.857	156.831	152.187	202.166	131.387	135.317	113.983	113.858
848	C1QA	3180.26	-1.04286	0.372362	-2.80066	0.00509981	0.0987787	3032.7	4401.37	3547.38	6146.95	2189.79	2880.6	2466.92	776.391
849	DYNLL2	1834.46	0.293232	0.104746	2.79945	0.00511893	0.0990323	1667.19	1739.3	1717.85	1471.06	1988.72	1947.01	1892.93	2251.63
850	FAU	10596.4	0.366238	0.130901	2.79782	0.00514481	0.099416	8572.14	9454.36	9852.73	9155.22	12851.1	9627.96	11727	13530.4
851	IMMT	1923.14	-0.22218	0.0794229	-2.79744	0.005151	0.0994185	1997.65	2042.85	1991.57	2250.84	1751.83	1749.39	1844.08	1756.94
852	PRKACA	990.338	-0.344062	0.12302	-2.7968	0.00516113	0.0994319	1152.15	1037.11	1026.99	1214.86	756.471	976.425	905.759	852.951
853	LOC106991783	1406.13	0.46122	0.16492	2.79663	0.0051638	0.0994319	1272.23	1224.29	1052.17	1184.11	1730.93	1261.66	1517.4	2006.25
854	SLAMF1	172.73	-0.616103	0.220365	-2.79583	0.00517664	0.0995625	221.3	157.842	209.12	247.816	102.522	130.45	156.727	156.063
855	SLC22A14	35.4381	1.49027	0.533187	2.79503	0.00518955	0.0996939	7.939	15.1772	10.9487	40.0605	63.7028	59.3838	52.9208	33.3721
856	CRABP2	16.9187	-2.1544	0.771034	-2.79417	0.00520335	0.0998424	68.4739	10.1181	7.66409	24.2226	5.97214	4.86752	8.14166	5.88919
857	ZNF366	147.758	-1.21913	0.436399	-2.79361	0.0052124	0.0998992	102.215	138.618	205.836	380.109	70.6703	119.741	109.912	54.9658
858	GARNL3	237.132	-0.817804	0.292944	-2.79168	0.00524359	0.0999664	254.048	387.523	393.058	176.08	141.341	168.416	156.727	219.863
859	SLC25A17	400.037	-0.383575	0.137421	-2.79123	0.00525074	0.0999664	475.348	427.996	428.094	479.794	380.226	343.647	378.587	286.607
860	TPPP3	402.915	0.770092	0.2758	2.79221	0.00523491	0.0999664	211.376	310.626	367.876	301.851	404.115	781.724	405.047	440.708
861	IRF2BP1	643.259	0.269793	0.0966462	2.79155	0.00524555	0.0999664	598.402	592.921	614.222	528.239	700.731	669.771	715.448	726.333
862	CMKLR1	150.789	-1.12376	0.402526	-2.79177	0.00524204	0.0999664	187.559	164.925	131.384	342.843	84.6053	144.079	103.806	47.1135
863	CIITA	858.915	-0.558745	0.200186	-2.79113	0.00525242	0.0999664	1368.49	818.555	972.245	933.502	776.378	624.99	582.128	795.04
864	LOC101118495	294.806	0.747276	0.267785	2.79059	0.00526125	0.100019	322.522	237.775	166.42	153.72	295.621	361.17	377.569	443.652
865	IL6ST	1930.2	-0.43431	0.155745	-2.7886	0.00529367	0.100403	2331.09	1907.26	2124.05	2511.7	1588.59	2030.73	1537.76	1410.46
866	CD81	5387.11	-0.396358	0.142134	-2.78862	0.00529326	0.100403	5143.48	6266.14	5871.79	7208.09	4648.32	4311.65	5382.65	4264.75
867	LOC114116436	148.65	0.536927	0.192663	2.78687	0.00532196	0.100823	130.001	93.0866	127.005	135.088	179.164	183.019	145.532	196.306
868	LOC101123531	224.368	1.11859	0.401474	2.7862	0.00533304	0.100916	151.833	89.0393	123.72	201.234	407.101	319.31	115.001	387.705
869	MPV17L2	194.051	-0.581942	0.208962	-2.78491	0.00535419	0.1012	225.269	297.472	178.464	229.183	166.225	128.503	178.099	149.193
870	SNCA	37.2154	1.02114	0.366817	2.78378	0.00537296	0.101438	17.8628	26.3071	25.182	28.8808	74.6518	34.0727	40.7083	50.0581
871	EDN2	10.1923	-2.5472	0.915992	-2.78081	0.00542232	0.101785	4.96188	34.4016	21.8974	8.38475	0.995357	0.973505	3.05312	6.87072
872	LOC101111069	193.789	-0.960005	0.345192	-2.78108	0.00541789	0.101785	180.612	229.681	215.689	397.81	99.5357	188.86	154.691	83.4302
873	KCNE4	44.5558	0.823232	0.295984	2.78134	0.00541352	0.101785	36.7179	22.2598	37.2256	32.6074	57.7307	57.4368	43.7614	68.7072
874	HM13	1681.93	-0.424648	0.152689	-2.78113	0.00541705	0.101785	1784.29	2169.32	1607.27	2149.29	1312.88	1332.73	1710.77	1388.87
875	RSPH14	23.7145	1.22875	0.4417	2.78186	0.00540489	0.101785	8.93138	16.189	10.9487	20.4961	34.8375	19.4701	36.6374	42.2058
876	TINF2	381.219	-0.338529	0.121765	-2.78018	0.0054329	0.101867	471.378	402.701	449.992	379.177	334.44	328.071	355.18	328.813
877	COPA	4600.52	-0.253917	0.0913457	-2.77974	0.00544023	0.101888	5293.33	4681.65	4625.83	5415.62	4321.84	4120.85	4338.48	4006.61
878	STT3A	3354.17	-0.437377	0.157531	-2.77645	0.00549554	0.102807	3383.01	4244.54	3210.16	4596.71	2925.35	2935.12	3111.13	2427.33
879	FAM189A2	158.18	0.630523	0.227171	2.77555	0.00551085	0.102976	83.3595	154.807	113.866	144.404	207.034	195.674	198.453	167.842
880	GRIK5	31.7794	0.889815	0.320679	2.77478	0.00552385	0.102996	19.8475	21.248	21.8974	26.0859	41.805	51.5958	30.5312	41.2243
881	SLC35F3	35.88	1.06235	0.382862	2.77475	0.00552446	0.102996	26.7941	22.2598	26.2769	17.7011	49.7678	52.5693	66.151	25.5198
882	LOC101108705	37.2563	0.922585	0.332614	2.77374	0.00554154	0.10308	24.8094	31.3661	27.3717	19.5644	56.7353	62.3043	36.6374	39.2613
883	TMEM173	820.013	-0.687706	0.247909	-2.77402	0.00553681	0.10308	810.771	1278.93	831.006	1126.35	728.601	455.6	824.343	504.507
884	NUDT16L1	263.952	0.418937	0.15108	2.77294	0.00555519	0.103217	206.414	196.291	240.871	259.927	279.695	337.806	296.153	294.459
885	PRR11	278.353	-0.956427	0.345024	-2.77206	0.00557028	0.103381	612.296	282.295	237.587	337.253	279.695	180.098	143.497	154.1
886	LOC106990241	694.138	0.447684	0.161614	2.77008	0.00560422	0.103597	558.707	594.944	706.191	490.042	766.425	919.962	838.591	678.238
887	KIAA0100	1272.59	-0.540262	0.195038	-2.77003	0.0056051	0.103597	1755.51	1299.16	1331.36	1646.21	1013.27	1221.75	1173.42	740.075
888	FH	2435.3	-0.317722	0.114688	-2.77032	0.00560005	0.103597	2622.85	2839.14	2382.44	2964.48	2185.8	2346.15	2221.65	1919.88
889	OTULINL	890.661	-0.579158	0.209089	-2.76991	0.00560718	0.103597	756.19	1169.65	994.142	1348.08	673.857	820.665	782.617	580.085
890	SRGAP1	435.128	-0.561319	0.202707	-2.76912	0.00562085	0.103733	389.011	468.468	528.822	688.481	321.5	398.163	317.525	369.056
891	LOC105612031	39.097	1.58217	0.57169	2.76753	0.00564836	0.104124	8.93138	16.189	18.6128	34.4706	25.8793	114.874	43.7614	50.0581
892	HOXB5	252.574	0.967988	0.349917	2.76634	0.005669	0.104387	161.757	237.775	194.887	89.4373	225.946	512.064	275.799	322.924
893	TMEM225B	354.351	0.432055	0.156253	2.76509	0.0056907	0.104669	333.438	314.673	319.702	239.431	351.361	433.21	410.136	432.855
894	AJM1	20.1457	1.15959	0.419532	2.76401	0.00570965	0.104811	12.9009	9.10629	19.7077	8.38475	22.8932	28.2316	29.5135	30.4275
895	LOC114117841	55.6535	1.75786	0.636254	2.76283	0.00573031	0.104811	12.9009	11.1299	39.4153	38.1972	136.364	69.1188	19.3364	118.765
896	PLAU	645.683	-0.729165	0.263906	-2.76298	0.00572771	0.104811	991.383	681.96	598.894	949.34	445.92	582.156	608.589	307.219
897	ADIRF	60.4784	0.764713	0.276695	2.76374	0.00571427	0.104811	41.6798	41.4842	43.7948	52.1718	52.7539	88.5889	94.6467	68.7072
898	FRMPD2	15.9693	1.21468	0.439636	2.76291	0.00572887	0.104811	7.939	12.1417	12.0436	6.52147	21.8979	22.3906	18.3187	26.5013
899	LOC101107003	12.3425	-2.85339	1.03294	-2.7624	0.00573784	0.104832	10.9161	58.685	2.18974	14.9062	1.99071	1.94701	7.12395	0.981531
900	SPHK1	19.8179	-1.13247	0.410385	-2.75954	0.00578826	0.105402	27.7865	24.2834	24.0871	32.6074	12.9396	6.81453	16.2833	13.7414
901	LOC114118479	240.883	-0.874361	0.316827	-2.75974	0.00578472	0.105402	237.178	271.165	209.12	529.171	139.35	177.178	158.762	205.14
902	PAM16	564.045	0.307543	0.111428	2.76002	0.00577985	0.105402	464.432	532.212	532.107	488.179	617.121	561.712	645.226	671.367
903	STON1	161.161	0.67951	0.246295	2.75893	0.00579912	0.105482	154.811	94.0984	136.859	109.933	187.127	244.35	218.807	143.304
904	LOC105610172	181.069	0.532598	0.193119	2.75788	0.00581781	0.105705	123.055	148.736	154.377	165.832	205.044	168.416	225.931	257.161
905	SYBU	463.929	0.567335	0.20585	2.75606	0.00585022	0.106177	316.568	395.618	497.071	286.945	489.716	647.381	563.81	514.322
906	TARS2	1023.55	-0.252751	0.0917784	-2.75393	0.00588841	0.106752	1133.29	1196.97	1069.69	1051.82	929.663	893.677	1001.42	911.843
907	TMEM238	641.003	0.79706	0.289538	2.75287	0.00590762	0.106864	309.621	479.598	744.512	340.048	732.583	697.029	1020.76	803.874
908	MID1IP1	607.974	0.347591	0.126254	2.75311	0.00590313	0.106864	487.256	585.838	569.332	498.427	611.149	765.175	688.988	657.626
909	CCL1	42.3948	-1.55424	0.564857	-2.75156	0.00593129	0.107174	116.108	31.3661	26.2769	79.1893	13.935	15.5761	21.3718	35.3351
910	RFX3	351.411	0.445424	0.161912	2.75103	0.00594082	0.107229	299.697	309.614	313.133	268.312	427.008	405.951	314.471	473.098
911	LOC101103766	389.19	-0.397816	0.144659	-2.75003	0.00595898	0.107438	401.912	417.878	414.956	534.761	355.342	303.733	354.162	330.776
912	LOC114113676	39.3311	1.04478	0.380149	2.74834	0.00598972	0.107874	17.8628	28.3307	37.2256	19.5644	57.7307	58.4103	64.1155	31.409
913	RPS21	4391.17	0.397348	0.144677	2.74644	0.00602451	0.108382	3372.09	3975.4	3798.1	4015.36	5027.55	4146.16	4688.58	6106.11
914	MKNK1	642.337	-0.471062	0.17156	-2.74575	0.00603721	0.108432	618.25	738.622	733.563	894.373	447.911	537.375	651.332	517.267
915	PROS1	776.116	-0.784273	0.285722	-2.74488	0.0060533	0.108432	653.975	1019.9	777.358	1476.65	531.521	755.44	573.987	420.095
916	DNAJC13	1426.01	-0.438847	0.159927	-2.74404	0.0060688	0.108432	2004.6	1354.81	1724.42	1481.31	1340.75	1297.68	1132.71	1071.83
917	DNAJC10	2496.32	-0.280958	0.102398	-2.74379	0.00607351	0.108432	2771.7	2802.71	2603.6	2776.28	2390.85	2462.97	2202.32	1960.12
918	CSF1R	2437.19	-1.03546	0.377376	-2.74383	0.00607268	0.108432	2160.4	3180.12	2964.91	4798.87	1915.07	2258.53	1612.05	607.568
919	LOC105610542	28.1113	2.022	0.736653	2.74485	0.00605379	0.108432	2.97713	18.2126	19.7077	3.72656	10.9489	62.3043	55.9739	51.0396
920	LOC105616296	238.083	0.927889	0.338024	2.74504	0.0060504	0.108432	138.933	172.008	224.448	121.113	269.742	376.746	441.685	159.99
921	TMEM43	1686.68	-0.296152	0.108079	-2.74016	0.00614092	0.109516	2049.25	1793.94	1851.43	1742.16	1513.94	1595.57	1618.15	1328.99
922	B3GAT2	40.585	0.934723	0.341215	2.7394	0.00615519	0.109652	36.7179	27.3189	32.8461	14.9062	58.7261	57.4368	42.7437	53.9842
923	SLC25A23	907.474	0.422016	0.154119	2.73824	0.00617682	0.109918	623.212	799.33	853.999	826.364	881.886	1153.6	1140.85	980.55
924	LOC101122521	600.806	0.949032	0.346748	2.73695	0.00620123	0.110202	394.965	455.315	455.466	334.458	505.641	1009.52	1246.69	404.391
925	TNFAIP3	788.847	-0.334319	0.122162	-2.73668	0.00620623	0.110202	950.696	750.763	945.968	872.014	665.894	717.473	758.192	649.774
926	TUSC1	67.633	0.661251	0.241735	2.73543	0.00622985	0.110502	42.6721	42.496	59.123	65.2147	76.6425	80.8009	93.629	80.4856
927	LOC101103111	291.702	-0.567935	0.207674	-2.73474	0.00624288	0.110614	460.462	280.271	341.599	311.167	211.016	254.085	274.781	200.232
928	CISD2	736.514	-0.32808	0.120083	-2.7321	0.00629321	0.111386	887.184	809.448	714.95	867.356	713.671	626.937	676.775	595.79
929	DMD	894.459	0.553021	0.202549	2.7303	0.00632766	0.111875	652.983	759.87	863.852	624.198	1247.18	1272.37	769.386	965.827
930	MTHFD1L	300.872	-0.701832	0.257127	-2.72952	0.00634273	0.111901	409.851	307.59	259.484	513.333	251.825	190.807	193.364	280.718
931	CHST4	904.193	0.825999	0.302585	2.72981	0.0063371	0.111901	565.654	748.74	589.04	705.251	703.717	1616.02	1560.14	744.982
932	SCYL2	1581.54	-0.358796	0.131572	-2.727	0.00639138	0.112517	1847.8	1527.83	1608.36	2124.14	1429.33	1413.53	1385.1	1316.23
933	FUOM	655.928	0.437209	0.160313	2.72722	0.00638711	0.112517	421.759	577.744	605.463	624.198	694.759	697.029	830.449	796.022
934	LOC105602262	17.876	1.19693	0.439186	2.72534	0.0064236	0.112778	9.92375	13.1535	12.0436	8.38475	30.8561	15.5761	29.5135	23.5568
935	SAPCD2	1513.98	0.24849	0.0911833	2.72517	0.00642682	0.112778	1354.59	1416.53	1443.04	1322	1804.58	1540.08	1568.29	1662.71
936	ICMT	293.06	-0.517077	0.189728	-2.72537	0.00642303	0.112778	370.156	323.779	294.52	391.288	244.858	274.528	268.675	176.676
937	ABCA3	810.823	-0.584193	0.214429	-2.72441	0.00644162	0.112917	708.556	1103.89	893.414	1185.04	496.683	699.95	783.634	615.42
938	FNDC4	40.1641	0.879834	0.323177	2.72245	0.00647996	0.113468	24.8094	33.3897	24.0871	30.7441	34.8375	64.2513	62.0801	47.1135
939	DCLRE1A	385.362	-0.441183	0.162116	-2.7214	0.00650054	0.113708	528.936	383.476	419.335	443.46	370.273	353.382	304.294	279.736
940	CXCL14	1550.2	-1.1122	0.408918	-2.71987	0.00653069	0.114113	1410.17	2658.03	1041.22	3369.74	848.044	1629.65	578.058	866.692
941	CTDSP1	3504.37	0.25302	0.0930574	2.71897	0.00654857	0.114304	3197.43	3204.4	3540.81	2849.88	3729.6	3733.39	3944.63	3834.84
942	ENG	1091.17	-0.728168	0.26786	-2.71846	0.00655866	0.114359	1083.67	1253.63	1298.52	1807.38	650.963	1143.87	948.503	542.787
943	PDE3A	995.539	0.433961	0.159695	2.71743	0.00657905	0.114593	816.725	882.299	983.193	706.182	936.631	1330.78	1185.63	1122.87
944	CYP2J	278.288	0.397762	0.1466	2.71324	0.00666279	0.115561	239.162	246.882	269.338	205.892	272.728	339.753	326.684	325.868
945	LOC105606533	16.2862	-1.46894	0.541227	-2.7141	0.00664561	0.115561	34.7331	19.2244	10.9487	30.7441	6.9675	7.78804	7.12395	12.7599
946	POLR3A	460.774	-0.321667	0.118543	-2.71351	0.00665751	0.115561	536.875	473.527	528.822	508.675	434.971	450.733	379.605	372.982
947	AIFM1	1173.46	-0.304958	0.11238	-2.71364	0.00665493	0.115561	1286.12	1310.29	1209.83	1381.62	990.38	1219.8	995.317	994.291
948	LOC105602007	66.8008	1.36567	0.503535	2.71216	0.00668465	0.115731	46.6416	48.5669	32.8461	21.4277	124.42	78.8539	29.5135	152.137
949	ADAM19	566.277	-0.542586	0.200064	-2.71206	0.0066867	0.115731	933.825	536.259	601.084	614.882	491.706	456.574	407.083	488.803
950	TCP1	4767.35	-0.209043	0.0771014	-2.71127	0.00670253	0.115883	5354.86	5134.94	4753.93	5204.14	4714.01	4308.73	4316.1	4352.11
951	BUB1B	587.366	-0.773203	0.285259	-2.71053	0.00671761	0.116011	1191.84	527.153	522.253	722.952	515.595	357.276	443.72	418.132
952	C2CD4B	143.443	0.718847	0.265236	2.71021	0.00672405	0.116011	94.2757	108.264	140.143	91.3006	200.067	157.708	234.073	121.71
953	CD4	1166.29	-0.685647	0.253168	-2.70827	0.00676352	0.11657	919.932	1401.36	1579.9	1852.1	625.084	854.737	1013.64	1083.61
954	GTPBP4	1063.26	-0.298084	0.110116	-2.70701	0.00678926	0.116891	1310.93	1109.96	1147.42	1122.62	885.868	943.326	920.007	1065.94
955	ITGA7	447.764	0.67085	0.247916	2.70596	0.00681076	0.117138	259.01	416.866	401.817	304.646	410.087	771.016	492.57	526.101
956	TSHZ2	207.897	0.653913	0.241878	2.70348	0.00686184	0.117893	135.955	158.854	164.23	187.259	235.9	282.316	166.904	331.758
957	MZT2B	429.144	0.390311	0.14441	2.70279	0.00687599	0.118013	363.209	329.85	385.394	407.126	506.637	398.163	507.836	534.935
958	EHD4	622.494	-0.760208	0.281407	-2.70145	0.00690371	0.118365	673.823	620.24	748.891	1088.15	418.05	662.957	477.305	290.533
959	LOC101103396	564.316	-1.50238	0.556279	-2.70077	0.00691789	0.118484	386.034	443.173	458.751	2048.67	241.872	454.627	343.985	137.414
960	UGGT1	730.19	-0.8136	0.301338	-2.69996	0.00693472	0.118649	1165.05	586.85	729.183	1241.87	518.581	668.798	599.429	331.758
961	PA2G4	3521.86	-0.270462	0.100304	-2.69642	0.00700902	0.119795	4184.85	3843.87	3436.8	3938.04	3289.65	3043.18	2999.18	3439.29
962	HARS	776.03	-0.24781	0.0919228	-2.69585	0.0070209	0.119874	871.306	872.181	866.042	761.149	707.699	715.526	688.988	725.352
963	P4HTM	192.523	0.476519	0.176787	2.69544	0.00702954	0.119896	154.811	159.866	166.42	163.037	180.16	212.224	224.913	278.755
964	APOBEC3F	668.435	-0.296211	0.109975	-2.69344	0.00707192	0.120494	686.724	753.799	686.483	819.842	620.107	597.732	553.633	629.162
965	RIC3	59.5853	0.882163	0.327629	2.69257	0.0070904	0.120559	52.5959	55.6496	37.2256	22.3593	79.6285	84.6949	62.0801	82.4486
966	GUCD1	1345.65	0.418167	0.155301	2.69262	0.00708938	0.120559	1004.28	1073.53	1439.75	1090.95	1508.96	1476.81	1784.04	1386.9
967	B3GALT5	13.3572	-1.30887	0.486263	-2.69169	0.00710914	0.120593	13.8933	23.2716	17.5179	21.4277	9.95357	8.76154	7.12395	4.90766
968	LOC106990160	35.0617	-1.69882	0.63112	-2.69176	0.00710768	0.120593	14.8856	51.6023	36.1307	111.797	9.95357	22.3906	10.1771	23.5568
969	IQGAP1	8024.1	-0.284176	0.105585	-2.69144	0.00711443	0.120593	9389.86	8363.62	8305.68	9187.82	7302.93	8094.69	7154.48	6393.7
970	EIF3B	3102.24	-0.206266	0.0766676	-2.6904	0.00713673	0.120846	3292.7	3288.38	3202.49	3510.42	2803.92	2790.06	2831.26	3098.69
971	MX2	3077.68	-1.36192	0.506376	-2.68955	0.00715488	0.120904	6346.24	4276.92	5212.68	1889.36	935.635	545.163	2493.38	2922.02
972	APOBEC3Z1	597.386	-2.26832	0.843378	-2.68957	0.00715444	0.120904	1815.05	1591.58	327.366	223.593	167.22	52.5693	249.338	352.37
973	MTURN	295.583	0.486025	0.18089	2.68685	0.00721292	0.121472	231.223	225.634	296.71	231.978	315.528	437.104	311.418	315.072
974	SOD2	1596.85	-0.269767	0.100412	-2.68661	0.00721808	0.121472	1744.6	1648.24	1691.57	1897.75	1445.26	1416.45	1602.89	1328.01
975	LOC114118858	38.6098	-1.31927	0.490946	-2.68721	0.00720526	0.121472	61.5273	39.4606	51.4589	68.0096	22.8932	5.84103	22.3896	37.2982
976	MMRN2	220.021	-1.19403	0.444418	-2.68673	0.00721561	0.121472	254.048	187.185	256.2	527.308	118.447	229.747	131.284	55.9473
977	MAMDC2	176.209	0.659098	0.245447	2.68529	0.00724662	0.121828	91.2985	138.618	135.764	180.738	236.895	252.138	173.01	201.214
978	GNAI1	908.88	0.385654	0.143719	2.68339	0.00728808	0.122399	718.48	743.681	762.029	927.912	1025.22	1204.23	995.317	894.175
979	LOC105605640	23.6391	1.99474	0.743552	2.68271	0.00730276	0.122521	6.94663	5.05905	18.6128	7.45311	12.9396	65.2248	62.0801	10.7968
980	GRIN1	128.301	0.688787	0.25717	2.67834	0.00739882	0.12378	67.4815	118.382	122.625	84.7791	138.355	143.105	201.506	150.174
981	IFNG	65.471	-0.885932	0.330786	-2.67827	0.00740045	0.12378	81.3748	117.37	52.5538	88.5057	49.7678	45.7547	30.5312	57.9103
982	PDP1	661.019	-0.331728	0.123844	-2.67859	0.00739318	0.12378	744.281	842.838	637.214	722.02	621.103	538.348	596.376	585.974
983	GAN	315.3	0.562824	0.210198	2.67759	0.00741531	0.123903	272.903	308.602	231.018	205.892	294.626	389.402	341.95	478.006
984	AGR2	10964.1	-0.74534	0.278637	-2.67495	0.00747411	0.124735	10340.6	17743.1	10583	16272.9	8934.32	8658.35	10445.7	4734.91
985	TXNDC11	1337.7	-0.322085	0.12042	-2.67467	0.00748031	0.124735	1707.88	1428.68	1347.78	1460.81	1284.01	1095.19	1269.08	1108.15
986	RPS26	2054.19	-1.19778	0.448072	-2.67319	0.00751345	0.125012	4206.68	1177.75	4954.29	1105.86	1207.37	1245.11	1248.73	1287.77
987	MCAT	374.468	0.28944	0.108301	2.67257	0.00752737	0.125012	326.491	317.708	361.307	342.843	402.124	392.322	414.207	438.745
988	LANCL2	839.145	0.31042	0.116112	2.67345	0.00750745	0.125012	805.809	728.503	803.635	659.6	892.835	919.962	873.193	1029.63
989	POLR2L	638.497	0.435802	0.163065	2.67256	0.00752739	0.125012	439.622	577.744	584.661	569.231	799.272	593.838	708.324	835.283
990	LIG3	639.736	-0.344908	0.12911	-2.67142	0.007553	0.125185	773.06	622.263	754.365	713.635	520.572	513.037	633.014	587.937
991	HRH4	21.9172	-1.2658	0.473821	-2.67147	0.00755198	0.125185	43.6645	27.3189	16.423	36.3339	19.9071	9.73505	10.1771	11.7784
992	TRNAL-CAA_3	12.2307	2.83461	1.06151	2.67036	0.00757691	0.125454	2.97713	2.02362	3.28461	3.72656	1.99071	5.84103	68.1864	9.81531
993	PAPSS2	1814.24	-1.19617	0.448089	-2.66948	0.00759685	0.125658	2096.89	1217.21	1250.34	5539.53	1252.16	981.293	841.644	1334.88
994	HAND1	237.347	1.70892	0.640505	2.66809	0.00762837	0.125926	131.986	175.043	131.384	6.52147	254.811	344.621	372.481	481.932
995	LOC101108113	1372.21	-0.259098	0.0971047	-2.66823	0.00762513	0.125926	1553.07	1357.85	1490.12	1579.13	1344.73	1283.08	1195.81	1173.91
996	RO60	194.855	-0.647816	0.242904	-2.66697	0.00765388	0.12622	334.43	191.232	187.223	238.5	152.29	183.019	145.532	126.618
997	FAM71F1	31.3135	-1.15865	0.434637	-2.66578	0.00768101	0.126535	52.5959	21.248	39.4153	59.6249	21.8979	17.5231	25.4427	12.7599
998	TLR8	453.836	-0.923567	0.346495	-2.66546	0.00768837	0.126535	461.455	543.342	500.356	872.014	353.352	394.269	370.445	135.451
999	LOC101108198	537.106	-0.376218	0.141203	-2.66437	0.00771319	0.126816	714.51	535.248	557.289	619.54	431.985	446.839	527.172	464.264
1000	LOC114117329	46.5752	-0.908966	0.341218	-2.66389	0.00772439	0.126873	84.3519	53.6259	49.2691	55.8983	21.8979	44.7812	26.4604	36.3167
1001	FASLG	160.345	-0.495346	0.186186	-2.66049	0.00780274	0.128032	193.513	197.303	160.946	198.439	124.42	159.655	142.479	106.005
1002	CSF2	16.0892	-2.54309	0.956146	-2.65973	0.0078204	0.128066	85.3443	9.10629	3.28461	12.1113	4.97678	3.89402	5.08853	4.90766
1003	GCSH	145.922	0.459471	0.172747	2.65979	0.00781885	0.128066	120.077	132.547	129.195	109.933	151.294	188.86	187.258	148.211
1004	LOC114111987	35.125	0.927798	0.349098	2.6577	0.00786766	0.128712	16.8704	21.248	24.0871	34.4706	50.7632	56.4633	42.7437	34.3536
1005	LOC101113264	508.379	-0.444706	0.167359	-2.65719	0.0078794	0.128757	547.791	559.531	605.463	631.651	496.683	487.726	416.242	321.942
1006	PPARG	143.014	-0.407722	0.153457	-2.65691	0.00788613	0.128757	150.841	154.807	162.041	184.465	121.434	118.768	124.16	127.599
1007	SMARCD3	199.651	0.592553	0.223072	2.65633	0.00789963	0.128783	118.093	193.256	186.128	139.746	200.067	281.343	264.604	213.974
1008	SPAG4	180.761	0.638459	0.240368	2.65617	0.00790339	0.128783	143.894	155.819	147.807	118.318	251.825	179.125	158.762	290.533
1009	TRNAU1AP	337.491	-0.329126	0.124058	-2.653	0.007978	0.12987	370.156	393.594	333.935	405.263	305.575	317.363	271.728	302.312
1010	TLR7	83.009	-1.25042	0.471673	-2.65102	0.00802485	0.130503	195.498	55.6496	107.297	109.002	51.7586	20.4436	76.328	48.095
1011	NKD1	35.5592	0.982688	0.370732	2.65067	0.00803318	0.130509	16.8704	23.2716	20.8025	34.4706	52.7539	63.2778	38.6729	34.3536
1012	ACTG2	8320.46	1.01878	0.384624	2.64878	0.00807839	0.131114	6015.78	8685.38	5224.72	2070.1	7126.75	13854.9	9604.1	13981.9
1013	FRRS1L	108.885	0.655756	0.247684	2.64755	0.00810783	0.131462	78.3976	90.0511	75.546	94.0955	87.5914	168.416	143.497	133.488
1014	POLR1B	681.056	-0.3469	0.131057	-2.64694	0.00812247	0.13157	857.412	692.078	788.306	712.704	624.089	666.851	520.048	586.956
1015	PFKM	624.901	0.792722	0.299582	2.64609	0.00814281	0.131769	533.898	388.535	664.586	243.158	679.829	983.24	836.555	669.404
1016	TRPA1	187.057	-0.918543	0.347277	-2.64498	0.00816948	0.132071	196.49	220.575	166.42	395.015	96.5496	190.807	136.373	94.227
1017	TMEM203	1179.69	0.288797	0.109307	2.64208	0.00823995	0.132325	1019.17	1086.68	1103.63	1038.78	1440.28	1135.11	1243.64	1370.22
1018	KRI1	685.34	-0.390023	0.14754	-2.64351	0.00820506	0.132325	663.899	722.433	822.247	900.895	523.558	601.626	677.793	570.27
1019	ELMO3	1063.2	0.43285	0.163758	2.64323	0.00821193	0.132325	718.48	973.362	1079.54	848.723	1132.72	1378.48	1296.56	1077.72
1020	SERGEF	219.382	0.479398	0.18147	2.64175	0.00824792	0.132325	160.765	190.22	188.318	193.781	248.839	214.171	234.073	324.887
1021	CMTM6	5615.12	-0.294164	0.111369	-2.64135	0.00825775	0.132325	6339.29	6565.64	5746.97	6090.12	5026.55	5199.49	5637.08	4315.79
1022	LOC114110058	72.2855	-0.526719	0.199408	-2.64142	0.00825597	0.132325	94.2757	76.8976	85.3999	84.7791	59.7214	57.4368	55.9739	63.7995
1023	WFIKKN1	36.7261	0.860426	0.32558	2.64275	0.00822359	0.132325	27.7865	24.2834	33.941	18.6328	56.7353	43.8077	35.6197	53.0027
1024	LOC101116024	296.288	0.856547	0.324054	2.64322	0.00821212	0.132325	132.978	321.756	155.472	232.91	421.036	319.31	514.96	271.884
1025	LOC114112158	154.494	-2.04681	0.774789	-2.64177	0.00824752	0.132325	177.635	39.4606	137.954	640.036	66.6889	121.688	40.7083	11.7784
1026	GSPT1	2377.72	-0.320071	0.121194	-2.64099	0.00826631	0.132333	2997.97	2373.71	2522.58	2667.28	2029.53	2422.08	1961.12	2047.47
1027	ACSS2	3332.68	-0.352087	0.133398	-2.63937	0.00830599	0.13271	3076.36	4350.78	3756.5	3765.68	2991.05	2885.47	3186.44	2649.15
1028	PDCD6IP	4372.56	-0.199634	0.0756322	-2.63954	0.00830193	0.13271	4755.46	4881.98	4517.43	4543.6	3849.04	4356.43	4072.86	4003.67
1029	CIB2	264.716	0.612062	0.23193	2.639	0.00831515	0.132727	176.643	242.834	257.294	161.174	276.709	270.634	420.313	312.127
1030	DDX31	3414.48	-0.164718	0.0624276	-2.63855	0.00832616	0.132774	3675.76	3503.9	3607.6	3649.23	3109.49	3260.27	3343.17	3166.42
1031	LOC114110038	12.4913	1.58502	0.601144	2.63667	0.00837244	0.133382	5.95425	8.09448	4.37948	6.52147	7.96285	28.2316	14.2479	24.5383
1032	TSTA3	629.218	-0.37702	0.143121	-2.63427	0.00843185	0.133939	568.631	769.988	697.432	807.731	538.488	576.315	507.836	567.325
1033	CFAP300	13.9747	1.29261	0.490685	2.6343	0.00843099	0.133939	8.93138	5.05905	12.0436	6.52147	15.9257	18.4966	18.3187	26.5013
1034	CLMP	606.08	0.644554	0.24462	2.63491	0.00841586	0.133939	483.287	470.492	486.122	451.845	462.841	1056.25	630.978	806.819
1035	JMY	915.236	0.389123	0.147755	2.63357	0.00844921	0.134085	716.495	818.555	858.378	776.987	829.132	1094.22	1216.16	1011.96
1036	CRADD	292.3	0.420401	0.159695	2.63252	0.00847534	0.13437	204.429	255.988	298.9	241.294	362.31	344.621	296.153	334.702
1037	STK10	1491.66	-0.339473	0.129165	-2.62821	0.00858365	0.135956	1885.51	1602.71	1556.91	1620.12	1173.53	1201.3	1371.87	1521.37
1038	SMG9	402.367	-0.289564	0.110196	-2.62772	0.00859592	0.136008	414.813	484.657	422.62	448.118	351.361	356.303	386.729	354.333
1039	IL18	442.713	-0.493629	0.187923	-2.62677	0.00862008	0.136008	493.211	445.197	451.086	681.028	311.547	397.19	353.144	409.299
1040	KCNIP1	43.2408	1.27863	0.486739	2.62694	0.00861567	0.136008	28.7789	9.10629	21.8974	40.9921	99.5357	44.7812	47.8322	53.0027
1041	STAT4	376.098	-0.373128	0.142043	-2.62687	0.00861751	0.136008	436.645	412.819	422.62	425.759	308.561	282.316	320.578	399.483
1042	ARHGAP42	486.577	0.494898	0.188505	2.62538	0.00865518	0.136431	432.676	330.862	521.158	331.663	509.623	641.54	587.217	537.879
1043	PIM1	626.95	-0.38468	0.146614	-2.62376	0.00869662	0.136953	736.342	593.933	720.424	789.098	559.391	483.832	631.996	500.581
1044	HSD17B3	300.848	0.549828	0.209677	2.62226	0.00873492	0.137154	215.345	245.87	319.702	196.576	297.612	428.342	319.56	383.779
1045	ASDURF	133.203	-0.464346	0.177077	-2.62228	0.00873437	0.137154	167.711	143.677	142.333	163.968	119.443	129.476	103.806	95.2085
1046	HSPA14	1396.27	-0.276404	0.105419	-2.62195	0.00874277	0.137154	1593.75	1451.95	1357.64	1714.22	1232.25	1240.25	1315.9	1264.21
1047	CNNM1	11.5609	1.35102	0.515152	2.62257	0.00872688	0.137154	3.9695	7.08267	6.56922	8.38475	21.8979	15.5761	15.2656	13.7414
1048	REEP1	229.401	0.6071	0.231645	2.62082	0.0087718	0.137478	151.833	210.457	180.654	184.465	203.053	382.587	275.799	246.364
1049	EIF2AK3	977.889	-0.355011	0.135507	-2.61988	0.0087961	0.137727	1093.6	1087.7	1004	1204.61	852.025	903.412	975.981	701.795
1050	LOC106991845	47.1862	-1.44789	0.552946	-2.6185	0.00883186	0.138024	83.3595	86.0039	53.6486	53.1034	15.9257	9.73505	59.027	16.686
1051	RAB1A	1766.96	-0.382835	0.1462	-2.61858	0.00882975	0.138024	2151.47	2019.57	1740.84	2087.8	1363.64	1669.56	1799.31	1303.47
1052	HNMT	317.181	-0.574814	0.219616	-2.61736	0.00886118	0.138317	304.659	457.338	360.212	395.947	255.807	321.257	263.586	178.639
1053	LRRC25	184.623	-0.841308	0.321463	-2.61712	0.00886747	0.138317	217.33	271.165	148.902	310.236	159.257	126.556	168.939	74.5964
1054	LOC101112590	1271.01	0.578557	0.221162	2.61599	0.00889687	0.138389	1029.09	1132.22	1135.38	781.645	1436.3	1508.93	2062.89	1081.65
1055	GANAB	4036.03	-0.26754	0.10227	-2.61602	0.00889621	0.138389	4044.92	4671.53	4226.2	4693.6	3647.98	3661.35	4026.05	3316.59
1056	DPP3	1207.4	-0.275589	0.105349	-2.61597	0.00889731	0.138389	1191.84	1423.62	1365.3	1308.95	1043.13	1027.05	1092	1207.28
1057	LOC101116133	12.5056	-1.85282	0.708459	-2.61528	0.0089154	0.138539	36.7179	11.1299	10.9487	19.5644	7.96285	6.81453	1.01771	5.88919
1058	ZSWIM7	349.814	0.353077	0.135152	2.61244	0.00898974	0.139562	328.476	327.827	262.769	309.304	357.333	374.799	435.579	402.428
1059	PRAP1	3543.67	0.854332	0.32713	2.6116	0.00901197	0.139775	2095.9	3633.41	2370.39	1996.5	3610.16	3067.51	7904.53	3670.93
1060	DIAPH1	2477.14	-0.206784	0.0791947	-2.61108	0.00902565	0.13983	2823.31	2580.12	2647.4	2566.67	2400.8	2158.26	2260.33	2380.21
1061	UTP15	248.451	-0.404295	0.154854	-2.61082	0.00903252	0.13983	332.446	246.882	262.769	289.74	225.946	205.41	232.037	192.38
1062	LOC101120043	474.063	0.451901	0.173109	2.6105	0.0090411	0.139831	302.674	463.409	372.256	463.025	519.576	501.355	586.199	584.011
1063	LOC101112543	85.9781	-0.616755	0.236322	-2.60981	0.00905933	0.139981	127.024	78.9212	105.108	105.275	58.7261	82.7479	68.1864	61.8365
1064	NACC2	457.297	0.512579	0.196497	2.60858	0.00909181	0.140105	364.202	399.665	449.992	294.398	449.901	665.877	464.074	570.27
1065	SOX11	19.6569	1.39975	0.536575	2.60868	0.00908929	0.140105	6.94663	11.1299	20.8025	4.65819	27.87	28.2316	19.3364	38.2797
1066	SOCS3	761.958	-0.794015	0.304391	-2.60854	0.00909297	0.140105	1484.59	718.385	899.983	763.012	363.305	459.494	672.704	734.185
1067	RASGEF1B	1296.08	0.291541	0.111785	2.60805	0.00910604	0.140153	1191.84	1095.79	1329.17	1046.23	1416.39	1395.03	1535.72	1358.44
1068	LGALS3BP	6407.9	-0.922595	0.353786	-2.60778	0.00911318	0.140153	5076.99	8103.59	8088.9	12289.2	7154.62	3055.83	4888.05	2605.97
1069	OLR1	23.1413	-0.907065	0.347921	-2.6071	0.00913131	0.14017	29.7713	29.3425	25.182	36.3339	16.9211	13.6291	16.2833	17.6676
1070	CRTAM	281.657	-0.785188	0.301161	-2.6072	0.00912863	0.14017	297.713	431.031	351.453	345.638	110.485	168.416	271.728	276.792
1071	TRIM11	733.793	0.291018	0.111644	2.60665	0.00914316	0.140221	633.135	677.913	625.171	703.387	735.569	756.413	896.6	842.154
1072	EME1	181.943	-0.375306	0.144003	-2.60625	0.00915409	0.140257	205.422	227.657	181.748	206.824	169.211	148.946	156.727	159.008
1073	SELP	97.1517	-1.17384	0.450532	-2.60546	0.00917521	0.14045	219.315	73.8622	120.436	124.84	59.7214	73.0129	83.452	22.5752
1074	LAMTOR4	595.581	0.395498	0.151837	2.60476	0.00919384	0.140604	421.759	541.319	563.858	531.034	682.815	560.739	708.324	754.798
1075	SEC23B	1775.7	-0.32802	0.125952	-2.60433	0.00920551	0.140652	1892.46	2127.84	1749.6	2136.25	1483.08	1424.24	1820.68	1571.43
1076	CDH5	622.626	-0.795097	0.305371	-2.60371	0.00922202	0.140659	639.09	606.074	737.942	1176.66	404.115	640.566	501.73	274.829
1077	CRYAB	282.65	1.02177	0.392482	2.60335	0.00923166	0.140659	191.528	282.295	210.215	62.4198	266.756	420.554	414.207	413.225
1078	RPL32	20131.1	0.251425	0.0965666	2.60364	0.00922393	0.140659	17370.5	18961.3	18520.8	18672.8	23670.6	19481.8	20902.7	23468.4
1079	HERC5	415.942	-0.318092	0.122224	-2.60253	0.00925389	0.140867	442.599	478.586	444.517	480.726	324.486	413.74	355.18	387.705
1080	CHPF	496.343	-0.478741	0.184041	-2.60128	0.00928774	0.141251	565.654	495.787	555.099	695.003	368.282	503.302	453.897	333.721
1081	GLIS3	220.021	0.471144	0.181204	2.60007	0.0093204	0.141332	199.467	201.35	171.895	164.9	274.718	273.555	281.905	192.38
1082	EFCAB2	75.0851	0.771738	0.29678	2.60037	0.00931236	0.141332	74.4281	56.6614	39.4153	51.2401	100.531	89.5624	66.151	122.691
1083	GZMK	59.1614	-1.05498	0.405739	-2.60015	0.00931837	0.141332	90.3062	62.7322	91.9691	74.5311	12.9396	40.8872	49.8676	50.0581
1084	IDE	1366.77	-0.336324	0.129377	-2.59956	0.00933432	0.141332	1667.19	1441.83	1270.05	1721.67	1299.94	1172.1	1154.08	1207.28
1085	LOC114110341	356.355	0.489649	0.188363	2.5995	0.00933606	0.141332	268.934	288.366	343.789	285.082	355.342	537.375	427.437	344.517
1086	AGAP3	298.563	0.475392	0.182917	2.59895	0.00935095	0.1414	202.445	245.87	258.389	292.535	328.468	406.925	280.887	372.982
1087	LOC114118890	396.079	-1.59018	0.611915	-2.5987	0.00935781	0.1414	654.968	732.551	154.377	836.612	426.013	92.483	213.718	57.9103
1088	IL12RB2	163.531	-0.600859	0.231427	-2.59633	0.00942262	0.141866	128.016	215.516	195.982	248.748	123.424	121.688	139.426	135.451
1089	EIF2AK4	577.406	-0.389384	0.149972	-2.59637	0.00942136	0.141866	742.297	584.826	599.989	692.208	450.897	590.917	445.756	512.359
1090	LOC101104162	1050.24	0.52422	0.201874	2.59676	0.00941065	0.141866	831.61	1092.76	814.583	707.114	1405.44	971.558	1502.14	1076.74
1091	LOC114111311	63.6844	0.998572	0.384612	2.59631	0.00942321	0.141866	34.7331	51.6023	49.2691	34.4706	141.341	50.6222	61.0624	86.3748
1092	YPEL3	2109.75	0.373998	0.144195	2.59369	0.00949509	0.142818	1867.65	2109.62	1906.17	1468.26	2410.75	2061.88	2534.09	2519.59
1093	IGSF5	943.697	0.424054	0.1636	2.59202	0.00954155	0.143385	768.098	891.405	924.07	640.968	967.487	985.187	1270.1	1102.26
1094	LOC101122242	121.757	0.64614	0.249411	2.59067	0.00957905	0.143481	115.116	78.9212	67.8819	117.387	125.415	140.185	147.568	181.583
1095	CTLA4	144.203	-0.703701	0.271709	-2.5899	0.00960031	0.143481	152.826	214.504	155.472	191.918	71.6657	99.2975	109.912	158.027
1096	PARPBP	240.673	-0.797837	0.307966	-2.59067	0.00957893	0.143481	480.31	231.705	190.507	319.552	216.988	142.132	184.205	159.99
1097	USO1	2053.72	-0.283074	0.109287	-2.59019	0.00959242	0.143481	2311.24	2136.94	2047.41	2521.95	1824.49	2003.47	1897.01	1687.25
1098	SAT2	215.973	0.425458	0.164245	2.59039	0.00958683	0.143481	196.49	191.232	198.171	151.857	251.825	207.357	271.728	259.124
1099	FAM219B	462.66	0.28012	0.108116	2.59093	0.00957173	0.143481	412.828	457.338	407.292	394.083	519.576	471.176	539.385	499.599
1100	HSPA6	89.0579	-1.70921	0.660572	-2.58747	0.00966824	0.144072	149.849	31.3661	43.7948	320.484	48.7725	45.7547	49.8676	22.5752
1101	TRPV3	26.4109	1.49445	0.577625	2.58723	0.00967499	0.144072	13.8933	20.2362	10.9487	10.248	15.9257	24.3376	79.3811	36.3167
1102	LOC106990096	1488.11	-0.852052	0.329293	-2.58752	0.00966709	0.144072	1689.02	1988.21	1209.83	2773.49	1122.76	1337.6	1256.87	527.082
1103	MOB2	676.363	0.416076	0.160805	2.58745	0.00966885	0.144072	480.31	584.826	637.214	615.813	643.001	726.235	798.9	924.603
1104	TSNARE1	302.598	0.841477	0.325387	2.58608	0.0097075	0.144425	229.239	215.516	317.512	105.275	321.5	303.733	482.393	445.615
1105	TTC23	207.072	0.650637	0.251634	2.58565	0.0097197	0.144476	125.039	217.539	158.756	143.472	265.76	330.018	188.276	227.715
1106	RAD21L1	66.2081	1.5106	0.584406	2.58485	0.00974205	0.144677	26.7941	51.6023	21.8974	37.2656	77.6378	226.827	35.6197	52.0212
1107	C1H1orf162	291.915	-0.810006	0.313495	-2.58379	0.00977203	0.144761	533.898	348.063	208.025	396.878	236.895	228.774	248.32	134.47
1108	GCNT1	450.304	-0.623632	0.24137	-2.58372	0.00977413	0.144761	408.859	503.882	479.553	791.893	401.129	313.469	411.154	292.496
1109	LOC101117691	54.4395	1.53601	0.594452	2.58391	0.00976863	0.144761	11.9085	64.7559	22.9923	12.1113	38.8189	117.794	90.5759	76.5594
1110	HFE	413.982	-0.561375	0.217341	-2.58293	0.00979652	0.144933	497.18	488.704	446.707	541.282	251.825	391.349	438.632	256.18
1111	XPO6	1950.26	-0.253367	0.0981021	-2.58269	0.0098034	0.144933	2171.32	2132.9	2084.63	2095.26	1630.39	1871.08	1975.37	1641.12
1112	MMP13	30.1492	-2.53204	0.981114	-2.58078	0.0098578	0.145607	107.177	23.2716	4.37948	70.8046	2.98607	21.4171	10.1771	0.981531
1113	YIPF7	17.3065	2.5335	0.981823	2.58041	0.00986844	0.145633	5.95425	4.04724	7.66409	2.79492	12.9396	9.73505	3.05312	92.2639
1114	LOC101119694	82.307	0.717059	0.277988	2.57946	0.0098954	0.145899	57.5578	48.5669	64.5973	78.2577	75.6471	139.211	90.5759	104.042
1115	TMEM39A	485.347	-0.334344	0.129673	-2.57836	0.00992706	0.146113	491.226	590.897	509.115	573.89	418.05	477.991	443.72	377.89
1116	LOC105607140	13.2297	1.24575	0.483159	2.57834	0.00992771	0.146113	8.93138	8.09448	9.85383	4.65819	18.9118	23.3641	17.301	14.723
1117	LURAP1L	339.216	0.395571	0.153455	2.57776	0.00994433	0.146227	274.888	320.744	306.564	270.175	371.268	469.229	360.268	340.591
1118	LOC114115554	84.8048	-0.580219	0.225164	-2.57687	0.0099698	0.146389	125.039	104.216	88.6845	88.5057	59.7214	59.3838	76.328	76.5594
1119	TPP2	1102.2	-0.309536	0.120126	-2.57676	0.0099732	0.146389	1423.07	1182.81	1085.02	1188.77	1022.23	943.326	924.078	1048.28
1120	GPR1	25.6287	0.923736	0.358578	2.57611	0.00999184	0.146401	22.8246	17.2008	19.7077	11.1797	32.8468	31.1522	39.6906	30.4275
1121	MYO19	527.349	-0.308464	0.11973	-2.57632	0.00998575	0.146401	507.104	612.145	599.989	614.882	515.595	459.494	433.543	476.043
1122	C25H1orf198	755.052	0.313901	0.121891	2.57526	0.0100166	0.146633	622.219	654.641	707.286	708.977	730.592	943.326	796.865	876.507
1123	TBCCD1	228.816	-0.427232	0.165922	-2.5749	0.010027	0.146655	313.591	231.705	225.543	278.56	202.057	193.727	209.648	175.694
1124	KRIT1	364.473	-0.400351	0.155739	-2.57065	0.0101507	0.147675	479.317	400.677	394.153	384.767	330.458	365.064	301.241	260.106
1125	FBXL13	19.2002	1.11687	0.434346	2.57139	0.0101291	0.147675	8.93138	13.1535	15.3282	11.1797	34.8375	20.4436	18.3187	31.409
1126	LOC101106588	222.49	-0.969347	0.376977	-2.57137	0.0101297	0.147675	191.528	268.13	301.089	417.374	92.5682	234.615	187.258	87.3563
1127	MFAP4	1291.63	0.503417	0.195822	2.57079	0.0101467	0.147675	822.679	1096.8	1197.79	1157.1	1259.13	1986.92	1311.82	1500.76
1128	NXN	686.684	0.353348	0.137451	2.57071	0.0101489	0.147675	567.639	519.059	640.499	684.755	695.754	871.287	772.44	742.038
1129	NRGN	18.2541	1.88875	0.734719	2.57072	0.0101489	0.147675	13.8933	8.09448	4.37948	4.65819	56.7353	8.76154	12.2125	37.2982
1130	LOC101123627	43.1483	-2.2043	0.857619	-2.57025	0.0101625	0.147716	219.315	9.10629	32.8461	22.3593	18.9118	7.78804	14.2479	20.6122
1131	LOC101113211	48849.6	-0.780647	0.303854	-2.56915	0.0101947	0.148054	92031.9	53102.8	43609.8	58265.6	49049.2	20150.6	38076.5	36510
1132	RGS9BP	11.2084	1.28123	0.498797	2.56865	0.0102096	0.148139	4.96188	8.09448	6.56922	6.52147	12.9396	15.5761	18.3187	16.686
1133	FLT1	442.525	-1.04198	0.405876	-2.56723	0.0102514	0.148613	577.562	351.098	423.715	1030.39	262.774	460.468	285.976	148.211
1134	LRRC3	25.9331	1.21331	0.472689	2.56683	0.0102634	0.148656	18.8551	25.2953	10.9487	7.45311	22.8932	40.8872	45.7968	35.3351
1135	EPDR1	76.0043	1.14066	0.444634	2.56539	0.0103059	0.14914	52.5959	64.7559	55.8384	16.7695	131.387	138.238	89.5582	58.8919
1136	LOC101113460	1359.35	0.677966	0.264344	2.56471	0.0103261	0.149301	673.823	1234.41	1179.17	1095.61	1219.31	2384.11	1394.26	1694.12
1137	MRPS22	1128.36	-0.281112	0.109628	-2.56424	0.0103401	0.149372	1301	1266.79	1102.53	1281	1088.92	1093.25	965.804	927.547
1138	ZC2HC1A	265.821	-0.374051	0.145889	-2.56394	0.0103492	0.149373	279.85	280.271	279.192	360.544	245.853	223.906	236.108	220.845
1139	LOC105603013	926.325	0.372359	0.145247	2.56362	0.0103586	0.149377	867.336	818.555	789.401	754.628	1180.49	963.77	848.768	1187.65
1140	PGS1	342.709	-0.326653	0.127438	-2.56323	0.0103704	0.149416	364.202	392.582	386.489	381.972	290.644	263.82	342.967	318.998
1141	CCNB2	635.636	-0.510972	0.199419	-2.56231	0.010398	0.149681	962.604	765.94	560.573	698.729	581.288	416.66	551.597	547.694
1142	HSP90B1	16957.3	-0.44888	0.175231	-2.56164	0.0104179	0.149837	19379.1	20102.6	15939.1	22875.5	13494.1	14818.7	17716.2	11332.8
1143	LOC114108739	257.582	-1.37825	0.538317	-2.56029	0.0104583	0.150287	428.706	135.583	516.779	407.126	30.8561	191.78	204.559	145.267
1144	SLC46A1	587.979	-0.310456	0.121313	-2.55913	0.0104935	0.150529	559.7	707.255	656.922	680.096	566.358	484.805	508.853	539.842
1145	LOC101115225	54.4914	-1.40551	0.549162	-2.55936	0.0104864	0.150529	59.5425	52.6141	83.2101	121.113	23.8886	62.3043	24.425	8.83378
1146	PCDH7	399.268	0.551089	0.215427	2.55813	0.0105237	0.150831	326.491	241.823	400.722	327.005	402.124	602.599	391.817	501.563
1147	IGSF9	1072.03	0.949157	0.371149	2.55735	0.0105474	0.150906	875.275	796.295	982.098	272.97	1186.47	992.975	1973.33	1496.84
1148	LOC101122311	54.9104	-1.06552	0.416621	-2.55752	0.010542	0.150906	43.6645	76.8976	72.2614	104.344	33.8421	45.7547	46.8145	15.7045
1149	LOC114113841	112.79	0.752509	0.294334	2.55665	0.0105685	0.151077	71.451	60.7086	85.3999	118.318	105.508	118.768	154.691	187.472
1150	LOC105609544	1989.7	0.375763	0.147019	2.55587	0.0105921	0.151283	1537.19	2121.77	1606.17	1662.98	2230.59	1936.3	2302.05	2520.57
1151	LMO2	489.987	-0.462874	0.181236	-2.55399	0.0106497	0.151973	637.105	453.291	606.558	574.821	484.739	462.415	363.321	337.647
1152	IL1R1	858.227	-0.309493	0.121306	-2.55135	0.0107308	0.152732	994.36	808.436	924.07	1072.32	774.388	735.97	816.201	740.075
1153	TRIM4	423.683	-0.293497	0.115009	-2.55195	0.0107123	0.152732	514.05	448.232	466.415	437.87	369.277	398.163	405.047	350.407
1154	TKTL1	21.9434	0.9369	0.367175	2.55165	0.0107215	0.152732	12.9009	17.2008	14.2333	15.8379	29.8607	24.3376	36.6374	24.5383
1155	P2RX7	40.8691	-0.849766	0.333219	-2.55017	0.0107671	0.153116	50.6111	46.5433	45.9845	67.078	32.8468	40.8872	22.3896	20.6122
1156	IDO2	132.504	0.561727	0.220341	2.54935	0.0107925	0.153344	97.2528	112.311	110.582	108.07	167.22	133.37	123.143	208.085
1157	LOC105613737	295.377	0.916167	0.359483	2.54857	0.0108167	0.153531	162.75	326.815	246.346	82.9159	405.11	367.011	403.012	369.056
1158	KPNA2	2326.88	-0.412361	0.161836	-2.54802	0.0108336	0.153531	3323.46	2572.02	2232.44	2500.52	2307.24	1713.37	1950.94	2015.08
1159	LOC114118859	16.1372	-1.75632	0.689231	-2.54823	0.010827	0.153531	17.8628	19.2244	13.1384	49.3769	4.97678	15.5761	3.05312	5.88919
1160	CNKSR3	426.353	0.42387	0.166374	2.5477	0.0108436	0.15354	321.53	338.956	431.379	365.202	411.082	580.209	512.924	449.541
1161	SEC22B	1525.26	-0.272058	0.106863	-2.54587	0.0109007	0.153715	1799.18	1628	1467.13	1779.43	1394.49	1345.38	1488.91	1299.55
1162	NDRG2	515.14	0.390548	0.153345	2.54685	0.01087	0.153715	374.125	431.031	501.45	476.999	530.525	694.109	575.004	537.879
1163	RPL13	19977	0.282052	0.110766	2.54638	0.0108847	0.153715	16788	18009.2	18223	19101.4	24298.7	19607.4	19977.6	23811
1164	GOLGA3	1000.96	-0.294684	0.115735	-2.5462	0.0108904	0.153715	1024.13	1115.01	1052.17	1219.52	807.234	897.571	1012.62	879.452
1165	TRNT1	292.147	-0.379344	0.149008	-2.5458	0.0109028	0.153715	399.927	317.708	298.9	304.646	263.77	257.979	263.586	230.66
1166	MBD5	389.804	0.388055	0.152512	2.54442	0.010946	0.154192	401.912	284.319	366.781	298.124	434.971	442.945	417.26	472.117
1167	PPP1R13L	370.593	0.391349	0.153833	2.54398	0.0109597	0.154253	285.804	339.968	372.256	285.082	455.873	360.197	410.136	455.431
1168	NTNG1	124.187	0.60748	0.23891	2.54272	0.0109994	0.154679	88.3214	94.0984	140.143	71.7362	166.225	146.026	147.568	139.377
1169	CFAP57	59.9413	0.650658	0.255926	2.54236	0.0110106	0.154704	44.6569	48.5669	52.5538	40.9921	63.7028	86.6419	85.4874	56.9288
1170	S100B	110.904	0.680401	0.267659	2.54205	0.0110205	0.154711	85.3443	107.252	83.2101	65.2147	103.517	108.059	163.851	170.786
1171	CCDC171	112.369	0.670656	0.26417	2.53873	0.0111256	0.155126	98.2452	90.0511	89.7793	68.9413	179.164	107.086	101.771	163.916
1172	LAG3	449.574	-0.838469	0.330008	-2.54076	0.0110613	0.155126	380.08	710.291	408.386	807.731	182.15	337.806	349.073	421.077
1173	LAP3	4720.1	-0.351078	0.138277	-2.53896	0.0111183	0.155126	4457.75	6314.71	5253.19	5140.78	3908.77	3750.91	4384.28	4550.38
1174	NUP88	1461.25	-0.347254	0.136754	-2.53925	0.0111089	0.155126	1867.65	1621.93	1458.37	1596.83	1284.01	1096.17	1271.12	1493.89
1175	BCAS3	502.538	0.338414	0.133268	2.53934	0.011106	0.155126	370.156	483.645	499.261	422.964	554.414	535.428	556.686	597.753
1176	WWOX	523.619	0.480119	0.189021	2.54004	0.0110841	0.155126	355.27	493.763	439.043	461.161	710.685	655.169	443.72	630.143
1177	LOC114110160	122.267	1.77501	0.699017	2.53929	0.0111076	0.155126	31.756	47.5551	38.3204	103.412	433.976	200.542	24.425	98.1531
1178	LOC101116121	1552.25	-0.681292	0.268179	-2.54044	0.0110713	0.155126	1419.1	2136.94	1508.73	2583.43	999.338	1644.25	1276.2	850.006
1179	RSAD2	73.199	-1.22217	0.481637	-2.53753	0.0111637	0.155176	76.4129	112.311	165.325	55.8983	45.7864	15.5761	67.1687	47.1135
1180	LOC105607466	12.2839	1.47473	0.581087	2.53788	0.0111528	0.155176	1.98475	10.1181	5.47435	8.38475	16.9211	14.6026	15.2656	25.5198
1181	PFDN5	2375.9	0.338747	0.133504	2.53735	0.0111696	0.155176	1839.86	2406.08	2203.97	1943.4	2574.99	2308.18	2804.8	2925.94
1182	LOC114116108	101.81	0.974432	0.38406	2.53718	0.0111748	0.155176	70.4586	54.6378	106.202	43.787	141.341	127.529	72.2572	198.269
1183	USP35	59.5435	0.568463	0.224057	2.53713	0.0111764	0.155176	39.695	56.6614	47.0794	48.4452	70.6703	73.0129	67.1687	73.6149
1184	ARHGAP31	606.569	-0.636629	0.250985	-2.53652	0.0111959	0.155315	717.487	540.307	652.543	1042.5	478.767	610.387	464.074	346.481
1185	CALR	11650.5	-0.34113	0.134593	-2.53453	0.0112599	0.155952	12414.6	13338.7	11911.1	14420.8	9660.93	9778.86	12521.9	9156.71
1186	PITPNM3	82.395	1.23892	0.488822	2.5345	0.0112608	0.155952	63.512	48.5669	72.2614	12.1113	110.485	81.7744	97.6999	172.75
1187	IRF8	3337.16	-0.348875	0.137684	-2.53389	0.0112806	0.156094	3196.44	3892.43	3654.68	4211.01	3420.05	2952.64	2818.03	2551.98
1188	CALCOCO1	1698.47	0.322415	0.127297	2.53279	0.011316	0.156113	1514.36	1552.12	1624.79	1347.15	1554.75	1964.53	1984.53	2045.51
1189	TMEM88	110.623	0.673061	0.265766	2.53253	0.0113243	0.156113	56.5654	111.299	87.5896	85.7108	101.526	147.973	161.815	132.507
1190	SULF2	1100.49	-0.769417	0.303829	-2.5324	0.0113285	0.156113	1258.33	1995.29	964.58	1330.38	568.349	560.739	1112.35	1013.92
1191	SIVA1	462.339	0.486559	0.192143	2.53227	0.0113326	0.156113	431.683	346.039	391.963	370.792	593.233	412.766	467.127	685.109
1192	NELL1	60.9832	1.73845	0.686572	2.53207	0.011339	0.156113	27.7865	19.2244	19.7077	45.6503	246.848	26.2846	35.6197	66.7441
1193	LOC101112542	913.522	0.582872	0.230122	2.53289	0.0113128	0.156113	702.602	882.299	836.481	504.948	1047.12	1102.98	821.289	1410.46
1194	LOC114114072	415.751	0.320342	0.126552	2.5313	0.011364	0.156161	424.737	374.37	336.125	343.775	475.781	441.971	434.561	494.692
1195	LOC114114537	60.2366	-0.834842	0.329798	-2.53137	0.0113617	0.156161	49.6188	104.216	89.7793	65.2147	43.7957	30.1786	53.9385	45.1504
1196	MALRD1	729.934	0.723661	0.285909	2.53109	0.011371	0.156161	398.935	603.039	813.488	387.562	652.954	1040.68	811.112	1131.71
1197	SLC6A17	18.1789	1.49607	0.591747	2.52823	0.011464	0.157307	6.94663	14.1653	15.3282	1.86328	22.8932	34.0727	30.5312	19.6306
1198	CBS	358.907	-0.656056	0.259632	-2.52687	0.0115086	0.157787	390.996	511.976	255.105	598.112	264.765	275.502	265.622	309.182
1199	ABCA10	89.9571	-1.22287	0.484292	-2.52507	0.0115676	0.158182	259.01	77.9094	50.364	116.455	46.7818	71.0658	52.9208	45.1504
1200	TEKT3	38.2288	0.841948	0.333469	2.52481	0.0115759	0.158182	25.8018	26.3071	37.2256	20.4961	56.7353	61.3308	38.6729	39.2613
1201	ENAH	1260.43	0.740892	0.293444	2.52481	0.0115759	0.158182	764.129	886.346	679.914	1444.04	964.501	1943.12	1613.07	1788.35
1202	PURG	56.6519	0.68455	0.271099	2.5251	0.0115667	0.158182	55.573	32.3779	37.2256	48.4452	60.7168	65.2248	70.2218	83.4302
1203	KDM6B	2340.56	0.401268	0.158958	2.52436	0.0115908	0.158253	1919.25	2238.12	2203.97	1707.69	2071.34	2780.33	3009.36	2794.42
1204	ZNF787	517.988	0.303817	0.120478	2.52176	0.0116768	0.159295	430.691	472.515	456.561	494.7	572.33	539.322	523.101	654.681
1205	IGFBP3	3068.76	-0.681058	0.270164	-2.52091	0.0117053	0.159551	2954.3	4141.34	2979.14	5044.82	2208.7	3350.8	2342.76	1528.24
1206	OCIAD1	2998.63	-0.4815	0.191056	-2.5202	0.0117288	0.159739	3755.15	3617.22	3205.78	3399.55	2506.31	3264.16	2503.56	1737.31
1207	NUP107	688.937	-0.268639	0.106662	-2.51861	0.0117818	0.160328	804.816	793.259	701.812	711.772	621.103	652.248	567.88	658.608
1208	LOC101104137	508.068	-0.560416	0.222838	-2.5149	0.0119065	0.161891	599.395	549.413	571.522	701.524	388.189	465.335	525.137	264.032
1209	MYL6	14520.4	0.416633	0.165728	2.51396	0.0119384	0.162056	12087.1	15217.6	13070.6	9377.88	14775.1	15872	17744.7	18018
1210	SHF	234.816	0.566015	0.225146	2.51399	0.0119374	0.162056	174.658	253.964	194.887	134.156	233.909	269.661	301.241	316.053
1211	TBC1D17	802.645	0.330178	0.131402	2.51272	0.0119803	0.162491	641.074	783.141	770.788	650.284	768.415	933.591	969.875	903.99
1212	ZMYM1	782.53	-0.240167	0.0956181	-2.51174	0.0120139	0.162812	873.29	797.307	840.86	878.536	667.884	779.777	700.182	722.407
1213	EFR3B	312.955	0.537562	0.214116	2.51061	0.0120524	0.163199	265.957	294.437	255.105	205.892	333.445	411.793	466.11	270.903
1214	SRRM2	10142.2	-0.316469	0.126085	-2.50997	0.0120741	0.163359	11595.9	10022	11507.1	11875.6	7479.11	9955.06	8880.51	9822.18
1215	INTS14	368.188	-0.331586	0.132133	-2.5095	0.0120903	0.163443	466.416	387.523	399.628	387.562	356.338	311.522	345.003	291.515
1216	GAS7	1286.34	-0.526737	0.209966	-2.50868	0.0121183	0.163687	1187.87	1443.85	1462.75	1979.73	1005.31	1376.54	970.892	863.748
1217	XKR6	301.833	0.592715	0.236475	2.50646	0.0121948	0.164451	166.719	279.26	294.52	222.662	306.57	395.243	298.188	451.504
1218	IREB2	1113.39	-0.414312	0.165298	-2.50645	0.0121949	0.164451	1546.12	1090.73	1057.64	1393.73	1045.12	998.816	947.485	827.431
1219	SRP72	1571.55	-0.353361	0.141018	-2.50578	0.0122182	0.16463	1968.87	1610.8	1440.85	2030.97	1463.17	1390.16	1372.89	1294.64
1220	MRVI1	862.911	0.573701	0.228995	2.5053	0.0122346	0.164716	650.998	750.763	771.883	600.907	637.028	1339.54	1095.05	1057.11
1221	MTTP	1021.28	-0.855171	0.341494	-2.50421	0.0122726	0.164853	865.351	1108.94	970.055	2316.99	630.061	491.62	907.795	879.452
1222	LOC114117773	355.562	1.10841	0.442547	2.50462	0.0122582	0.164853	79.39	240.811	158.756	422.032	362.31	446.839	433.543	700.813
1223	SCAPER	554.549	0.396786	0.158452	2.50414	0.0122749	0.164853	458.477	486.681	522.253	448.118	634.042	643.487	489.517	753.816
1224	KIF5A	29.0281	0.88059	0.351871	2.50259	0.0123288	0.165441	25.8018	14.1653	16.423	25.1543	42.8003	32.1257	32.5666	43.1874
1225	HIRIP3	422.278	-0.277856	0.111071	-2.50161	0.0123629	0.165764	487.256	474.539	435.758	453.708	360.319	393.296	356.197	417.151
1226	DNA2	106.047	-0.616233	0.246386	-2.50109	0.0123812	0.165874	129.009	112.311	118.246	153.72	95.5543	103.192	80.3988	55.9473
1227	ARFGEF2	1008.22	-0.428406	0.171345	-2.50025	0.0124104	0.16613	1239.48	955.149	1099.25	1333.18	854.016	1039.7	856.909	688.053
1228	DSTN	10189.6	0.439883	0.176032	2.49889	0.0124584	0.166636	7832.82	10968	9115.89	6676.12	9948.59	12382	12786.5	11806.8
1229	GNS	2554.35	-0.625028	0.250164	-2.49848	0.0124728	0.166694	2636.74	3124.47	2487.54	4147.66	2278.37	2468.81	2046.61	1244.58
1230	PDHA1	2221.24	-0.480847	0.192852	-2.49335	0.0126543	0.168981	2577.2	2158.19	2314.56	3301.73	1834.44	2146.58	2040.5	1396.72
1231	USP40	2075.92	0.399075	0.160142	2.492	0.0127025	0.169168	1484.59	1714.01	1872.23	2091.53	2147.98	2856.26	2382.45	2058.27
1232	KDM4A	1281.51	-0.33239	0.133387	-2.49192	0.0127056	0.169168	1747.57	1280.95	1339.03	1346.22	1203.39	1049.44	1145.94	1139.56
1233	LOC114115564	145.982	0.433053	0.173742	2.49251	0.0126844	0.169168	123.055	138.618	137.954	97.8221	166.225	159.655	165.886	178.639
1234	BAD	494.848	0.430646	0.172825	2.49181	0.0127095	0.169168	474.355	444.185	386.489	381.04	637.028	431.263	554.65	649.774
1235	USP5	1152.59	-0.247075	0.0991871	-2.49099	0.0127386	0.169281	1304.97	1216.2	1212.02	1270.76	1018.25	968.637	1044.17	1185.69
1236	EXOC1	979.762	-0.385632	0.154796	-2.49123	0.0127302	0.169281	1382.38	1109.96	1071.88	875.741	830.128	873.234	819.254	875.526
1237	CACNA1E	30.4789	2.14753	0.86233	2.49038	0.0127607	0.169438	4.96188	3.03543	2.18974	34.4706	97.545	49.6487	26.4604	25.5198
1238	LOC101106040	70.4367	-0.697912	0.280472	-2.48834	0.0128339	0.170163	120.077	91.0629	65.6922	71.7362	62.7075	55.4898	42.7437	53.9842
1239	LOC101109746	3134.9	-0.590813	0.237438	-2.48829	0.0128361	0.170163	3136.9	3791.25	2929.87	5213.45	2598.88	2597.31	3066.35	1745.16
1240	GEM	373.162	0.422537	0.169935	2.48646	0.0129021	0.170351	274.888	344.016	344.884	312.099	342.403	516.931	443.72	406.354
1241	DHX58	456.474	-0.584268	0.234977	-2.48649	0.0129009	0.170351	650.998	492.752	610.937	436.007	315.528	257.005	477.305	411.262
1242	CLGN	122.64	1.20215	0.483325	2.48724	0.0128738	0.170351	59.5425	111.299	106.202	20.4961	127.406	250.191	186.24	119.747
1243	APPL1	243.258	-0.530031	0.213147	-2.48669	0.0128936	0.170351	382.064	236.764	235.397	295.33	188.122	226.827	213.718	167.842
1244	LOC114110152	34.3391	1.5545	0.624948	2.48741	0.0128676	0.170351	9.92375	16.189	17.5179	26.0859	114.466	37.9667	15.2656	37.2982
1245	LOC114116439	109.712	-0.682474	0.274543	-2.48586	0.0129241	0.170504	101.222	96.122	186.128	157.447	84.6053	96.377	75.3103	80.4856
1246	PHOSPHO2	370.193	0.452657	0.18217	2.48481	0.0129619	0.170867	259.01	381.452	324.082	286.013	523.558	397.19	417.26	372.982
1247	ROBO4	259.251	-0.802378	0.323028	-2.48393	0.0129942	0.171155	251.071	250.929	337.22	478.862	163.239	279.396	198.453	114.839
1248	TMEM254	600.048	-0.405111	0.163148	-2.48309	0.0130248	0.17142	714.51	672.854	575.902	771.397	598.209	575.341	440.667	451.504
1249	CACNA2D1	293.246	0.46513	0.187396	2.48207	0.0130622	0.171507	264.964	238.787	211.31	270.175	417.055	366.038	262.568	315.072
1250	GARS	2692.17	-0.378231	0.15236	-2.48248	0.0130472	0.171507	3043.62	3785.18	2439.37	2903.92	2317.19	2572	2217.58	2258.5
1251	RBMS3	358.636	0.540448	0.217742	2.48205	0.0130627	0.171507	267.941	286.342	312.038	302.783	515.595	482.858	268.675	432.855
1252	DPM1	857.142	-0.218972	0.0882548	-2.48114	0.0130964	0.171811	880.237	913.665	912.027	981.947	748.508	775.883	823.325	821.542
1253	NT5C3B	220.773	-0.360934	0.1455	-2.48064	0.0131146	0.171914	230.231	277.236	224.448	260.859	204.048	207.357	188.276	173.731
1254	GUCA2B	3011.97	1.19097	0.480469	2.47876	0.0131839	0.172189	2409.49	2442.51	1956.53	531.034	4442.28	1763.99	7053.73	3496.21
1255	LPAR1	496.586	-0.295459	0.119174	-2.47923	0.0131665	0.172189	565.654	570.661	497.071	555.257	438.952	475.07	480.358	389.668
1256	NIN	822.624	-0.46126	0.186113	-2.47838	0.0131979	0.172189	1206.73	727.492	960.201	917.664	774.388	761.281	647.262	585.974
1257	CD24	23718.8	-0.377562	0.152337	-2.47846	0.0131952	0.172189	22339.4	32754.3	25081.3	27044.5	23894.5	19185.8	20793.8	18656.9
1258	LOC114116901	34.1202	-0.870408	0.351039	-2.47952	0.013156	0.172189	37.7103	54.6378	38.3204	45.6503	19.9071	17.5231	36.6374	22.5752
1259	ADGRF2	171.678	-1.29693	0.5233	-2.47837	0.0131985	0.172189	142.902	123.441	179.559	530.103	115.461	124.609	119.072	38.2797
1260	SLC5A6	1037.96	0.494371	0.19953	2.47768	0.013224	0.172384	656.952	858.015	1091.59	841.27	1083.94	1506.99	1257.89	1007.05
1261	TOM1L2	609.022	0.462181	0.186576	2.47717	0.013243	0.172494	380.08	558.519	583.566	527.308	559.391	808.009	709.342	745.964
1262	RTL8C	755.622	0.323043	0.130477	2.47587	0.0132914	0.172988	584.509	638.452	704.001	758.354	745.522	858.631	926.113	829.394
1263	CLEC12A	45.5189	-0.914934	0.369858	-2.47374	0.0133705	0.173743	73.4358	57.6732	33.941	72.6678	39.8143	22.3906	39.6906	24.5383
1264	PIK3R5	828.543	-0.364946	0.147513	-2.474	0.013361	0.173743	733.365	940.984	1010.56	1046.23	643.001	752.519	771.422	730.259
1265	MAGI2	255.259	0.549946	0.222341	2.47343	0.0133822	0.173757	156.795	211.468	254.01	206.824	346.384	276.475	226.949	363.167
1266	PKHD1L1	104.159	-0.684707	0.276941	-2.47239	0.0134212	0.173988	170.689	95.1102	139.048	109.002	78.6332	106.112	61.0624	73.6149
1267	PLA2G4A	382.002	-0.425483	0.172083	-2.47254	0.0134156	0.173988	446.569	477.574	375.54	451.845	367.287	378.693	304.294	254.217
1268	UNC119B	1086.69	0.208913	0.084515	2.47191	0.0134395	0.174088	1055.89	1023.95	1007.28	945.614	1156.6	1154.58	1236.51	1113.06
1269	RBM19	516.52	-0.305365	0.123585	-2.4709	0.0134775	0.174443	641.074	540.307	551.814	550.599	424.022	426.395	489.517	508.433
1270	MSN	5146.52	-0.310105	0.12554	-2.47017	0.0135048	0.174658	6655.86	5045.9	5234.57	5853.49	4447.25	4486.88	4307.95	5140.28
1271	LOC105603234	86.6264	1.20298	0.487134	2.4695	0.0135301	0.174849	25.8018	103.205	42.6999	38.1972	79.6285	72.0394	156.727	174.713
1272	MSANTD3	70.7185	0.559406	0.226561	2.46912	0.0135445	0.174897	58.5501	57.6732	62.4076	50.3085	65.6936	91.5094	82.4343	97.1716
1273	PRDM1	1153.56	-0.301997	0.122335	-2.4686	0.0135643	0.175015	1398.26	1359.87	1166.04	1171.07	1081.95	890.757	1082.84	1077.72
1274	LOC101110649	20.2501	1.21933	0.494012	2.46821	0.0135791	0.175068	14.8856	13.1535	14.2333	6.52147	34.8375	13.6291	26.4604	38.2797
1275	VPS39	965.894	-0.187969	0.076199	-2.46682	0.013632	0.175612	1027.11	1028	1065.31	994.99	872.928	930.671	915.936	892.212
1276	LOC105603828	130.073	0.820092	0.332504	2.46642	0.0136473	0.175672	55.573	90.0511	96.3486	134.156	246.848	157.708	132.302	127.599
1277	SLC5A12	134.147	1.5702	0.637198	2.46423	0.0137307	0.176554	33.7408	45.5315	107.297	83.8475	32.8468	248.244	399.959	121.71
1278	NARS	1478.43	-0.438535	0.177973	-2.46406	0.0137374	0.176554	2031.39	1739.3	1270.05	1764.52	1056.07	1435.92	1346.43	1183.73
1279	PDE4B	593.187	-0.458485	0.18614	-2.46311	0.0137736	0.176782	899.092	557.507	723.709	566.436	487.725	454.627	532.261	524.138
1280	SLC12A1	18.512	1.63227	0.662706	2.46304	0.0137766	0.176782	12.9009	8.09448	7.66409	7.45311	63.7028	21.4171	10.1771	16.686
1281	LOC114110263	40.3855	-0.789775	0.320791	-2.46196	0.0138181	0.177176	57.5578	36.4252	61.3127	49.3769	29.8607	26.2846	39.6906	22.5752
1282	GAP43	22.321	1.15309	0.468635	2.46053	0.0138731	0.177743	17.8628	18.2126	10.9487	8.38475	48.7725	20.4436	26.4604	27.4829
1283	CRYZ	1142.27	0.896045	0.364446	2.45865	0.013946	0.178537	555.73	514	755.46	1368.58	879.895	1218.83	2098.51	1747.13
1284	KCNC2	38.5223	1.31482	0.535079	2.45725	0.0140006	0.17874	12.9009	23.2716	25.182	27.0175	90.5775	74.9599	35.6197	18.6491
1285	B3GAT1	13.3012	1.21446	0.49426	2.45713	0.0140054	0.17874	3.9695	12.1417	6.56922	9.31639	16.9211	19.4701	20.3541	17.6676
1286	ZNHIT2	115.45	0.460803	0.187531	2.45721	0.0140019	0.17874	101.222	91.0629	106.202	90.369	134.373	110.006	133.32	157.045
1287	CIAO3	148.225	-0.398473	0.162132	-2.45771	0.0139826	0.17874	152.826	179.09	179.559	163.037	117.452	148.946	124.16	120.728
1288	ERN1	797.183	-0.362959	0.147741	-2.45673	0.0140208	0.178798	811.763	827.661	828.817	1118.9	735.569	670.745	746.997	637.014
1289	AHCYL1	723.899	-0.48691	0.198279	-2.45569	0.0140615	0.1789	888.176	711.303	785.022	994.99	589.251	794.38	563.81	464.264
1290	MAP3K20	1627.48	0.345753	0.140777	2.45603	0.0140481	0.1789	1732.69	1207.09	1461.65	1332.24	1704.05	1985.95	1873.6	1722.59
1291	SPR	560.825	0.457043	0.18611	2.45577	0.0140583	0.1789	437.638	472.515	471.889	508.675	845.058	519.852	694.076	536.898
1292	NRDC	2012.32	-0.218135	0.0888611	-2.45478	0.014097	0.179213	2227.88	2153.13	2128.43	2147.43	1809.56	2039.49	1690.41	1902.21
1293	PDIA5	674.854	-0.427628	0.174393	-2.4521	0.0142025	0.180275	742.297	830.696	624.076	899.032	660.917	590.917	598.412	452.486
1294	GMPR2	327.402	-0.462278	0.188504	-2.45236	0.0141924	0.180275	343.362	419.901	340.505	413.648	230.923	318.336	329.737	222.808
1295	LOC105607811	88.3888	-0.527876	0.215341	-2.45135	0.0142321	0.180512	107.177	90.0511	101.823	118.318	55.74	77.8804	84.4697	71.6518
1296	EIF2AK2	841.845	-0.561873	0.229713	-2.44598	0.0144461	0.181545	1320.85	937.948	848.524	907.416	527.539	542.242	891.511	758.724
1297	CLEC9A	332.335	-1.07675	0.440214	-2.44597	0.0144463	0.181545	172.673	507.929	470.794	652.147	284.672	254.085	230.002	86.3748
1298	PLIN5	18.7809	1.44529	0.590862	2.44607	0.0144422	0.181545	12.9009	17.2008	6.56922	3.72656	12.9396	39.9137	29.5135	27.4829
1299	PLPP2	2106.13	0.460312	0.188145	2.44658	0.014422	0.181545	1384.36	1941.66	2190.83	1575.4	2293.3	2247.82	3030.73	2184.89
1300	C1QTNF7	129.527	0.702404	0.287069	2.44681	0.0144127	0.181545	90.3062	77.9094	152.187	74.5311	203.053	160.628	133.32	144.285
1301	LOC105610620	16.6207	1.43237	0.585401	2.44681	0.0144125	0.181545	6.94663	7.08267	17.5179	4.65819	12.9396	36.0197	19.3364	28.4644
1302	CEP112	178.28	0.575923	0.235456	2.44599	0.0144454	0.181545	118.093	168.972	134.669	150.926	155.276	252.138	181.152	265.013
1303	CHD5	115.781	0.489107	0.19984	2.44749	0.0143855	0.181545	102.215	111.299	90.8742	81.0526	129.396	150.893	149.603	110.913
1304	CARD6	1408.77	-0.332623	0.135949	-2.44666	0.0144185	0.181545	1724.75	1601.7	1538.29	1417.02	1145.66	1307.42	1463.46	1071.83
1305	EML1	251.183	0.58671	0.239676	2.44793	0.014368	0.181545	191.528	174.031	224.448	213.345	230.923	441.971	255.444	277.773
1306	LOC106990346	23.9441	0.938091	0.383306	2.44737	0.0143904	0.181545	9.92375	18.2126	21.8974	15.8379	34.8375	35.0462	23.4073	32.3905
1307	MSANTD2	55.5136	-0.639294	0.261212	-2.44742	0.0143884	0.181545	64.5044	56.6614	62.4076	86.6424	41.805	40.8872	52.9208	38.2797
1308	RIMS1	181.645	0.798064	0.326533	2.44406	0.0145231	0.182372	156.795	88.0275	162.041	123.908	259.788	337.806	135.355	189.436
1309	LOC114115561	18.2895	-1.18147	0.483521	-2.44346	0.014547	0.182533	36.7179	16.189	32.8461	15.8379	9.95357	10.7086	14.2479	9.81531
1310	ADAM17	1238.69	-0.203507	0.0833472	-2.44168	0.0146192	0.183158	1387.34	1351.78	1277.71	1286.59	1220.31	1145.82	1162.22	1077.72
1311	LOC101111303	29.6465	-1.48267	0.607194	-2.44183	0.014613	0.183158	30.7636	48.5669	39.4153	55.8983	1.99071	11.6821	21.3718	27.4829
1312	MRPL36	308.57	0.379616	0.155535	2.44071	0.0146585	0.183511	242.14	246.882	318.607	265.517	354.347	296.919	390.799	353.351
1313	SP110	1905.43	-0.342219	0.140247	-2.44012	0.0146824	0.183632	2359.87	2178.43	2002.52	1980.66	1621.44	1436.89	1618.15	2045.51
1314	APC	1052.5	-0.412728	0.169156	-2.43992	0.0146905	0.183632	1397.26	935.925	1151.8	1322.93	816.193	1063.07	922.042	810.745
1315	THSD1	72.3358	-0.611102	0.250541	-2.43914	0.0147224	0.183891	91.2985	76.8976	72.2614	109.002	54.7446	66.1983	64.1155	44.1689
1316	SSB	1838.53	-0.300182	0.123091	-2.43871	0.0147398	0.18391	2347.96	1804.06	1798.87	2165.13	1625.42	1712.39	1565.23	1689.22
1317	GMFB	1492.56	-0.304448	0.124876	-2.438	0.0147687	0.18391	1986.74	1587.53	1462.75	1560.5	1311.88	1332.73	1411.56	1286.79
1318	MAF1	2240.1	0.321068	0.131671	2.4384	0.0147523	0.18391	1710.86	2075.22	2329.88	1852.1	2444.6	2263.4	2744.76	2499.96
1319	HAS3	103.477	-0.953043	0.390906	-2.43804	0.0147673	0.18391	114.123	172.008	187.223	72.6678	112.475	66.1983	56.9916	46.132
1320	DPP6	38.5542	1.66924	0.684859	2.43736	0.0147951	0.183959	22.8246	9.10629	10.9487	30.7441	145.322	27.2581	38.6729	23.5568
1321	ATG4D	1009.4	0.531674	0.218118	2.43755	0.014787	0.183959	845.504	941.995	968.96	545.94	1170.54	923.856	1291.47	1386.9
1322	NHSL1	2085.64	0.386215	0.158579	2.43547	0.0148725	0.184223	1700.93	1856.67	1980.62	1694.65	2325.15	2874.76	2440.46	1811.91
1323	LOC101111560	400.364	0.445324	0.182842	2.43556	0.0148686	0.184223	286.796	426.984	375.54	267.38	444.925	440.998	506.818	453.467
1324	MILR1	311.768	-0.778162	0.319449	-2.43595	0.0148526	0.184223	585.501	321.756	306.564	361.476	329.463	145.052	267.657	176.676
1325	NPL	201.842	-0.513719	0.210849	-2.43643	0.014833	0.184223	238.17	229.681	211.31	270.175	189.118	179.125	186.24	110.913
1326	AP3M1	1468.45	-0.249724	0.10252	-2.43585	0.0148567	0.184223	1763.45	1545.03	1471.51	1600.56	1350.7	1454.42	1329.13	1232.8
1327	RHOC	1794.83	0.421948	0.173319	2.43452	0.0149116	0.184291	1583.83	1728.17	1621.5	1203.68	1800.6	1818.51	2567.67	2034.71
1328	HIGD2A	880.68	0.309019	0.126917	2.43482	0.0148992	0.184291	665.884	863.074	856.188	762.081	1000.33	877.128	1043.15	977.605
1329	FOLR2	366.83	-1.13696	0.466995	-2.43463	0.0149069	0.184291	225.269	607.086	317.512	867.356	261.779	342.674	216.772	96.1901
1330	SLC1A5	1303.65	-0.587869	0.241603	-2.43321	0.0149658	0.184822	2097.88	1407.43	988.668	1768.25	868.947	979.346	1057.4	1261.27
1331	FCER1G	2134.48	-0.546648	0.224718	-2.4326	0.014991	0.184994	2470.02	2827	1975.15	2863.86	1705.05	1866.21	2234.88	1133.67
1332	LOC101106844	30.6187	-0.879245	0.361541	-2.43193	0.0150184	0.185145	35.7255	50.5905	28.4666	43.787	18.9118	26.2846	26.4604	14.723
1333	TTI2	312.52	0.428271	0.176116	2.43176	0.0150258	0.185145	266.949	254.976	281.382	262.722	268.746	356.303	367.392	441.689
1334	EIF4A3	2259.1	-0.201095	0.0827098	-2.43134	0.0150433	0.185222	2542.47	2445.55	2339.74	2337.48	2234.58	2066.75	1946.87	2159.37
1335	CXHXorf21	301.55	-0.535425	0.220272	-2.43075	0.0150677	0.185383	445.577	312.649	365.687	303.714	276.709	201.515	195.4	311.145
1336	LOC114110783	32.9596	1.20341	0.495217	2.43006	0.0150964	0.185597	12.9009	31.3661	13.1384	22.3593	72.661	46.7282	20.3541	44.1689
1337	WIPF3	349.453	0.863316	0.3554	2.42914	0.0151349	0.185792	211.376	280.271	356.928	143.472	496.683	679.506	364.339	263.05
1338	SGCB	598.698	0.483765	0.199133	2.42936	0.0151256	0.185792	556.723	528.165	488.312	423.896	577.307	849.87	828.413	536.898
1339	LOC114115898	14.3945	1.63709	0.674092	2.42859	0.0151575	0.185931	5.95425	7.08267	6.56922	8.38475	46.7818	13.6291	7.12395	19.6306
1340	SEC11C	679.901	-0.450583	0.185578	-2.42799	0.0151826	0.1861	781.992	897.476	613.127	847.791	615.131	461.441	697.129	525.119
1341	POGLUT1	613.099	-0.372621	0.153511	-2.42732	0.0152107	0.186306	653.975	640.476	665.681	806.799	640.014	456.574	548.544	492.729
1342	PLTP	1081.81	-0.959928	0.395644	-2.42625	0.015256	0.18657	671.838	1444.87	1163.85	2435.3	521.567	1015.37	941.379	460.338
1343	ZBTB45	165.684	0.373621	0.154007	2.426	0.0152663	0.18657	148.856	142.665	142.333	143.472	157.266	189.833	209.648	191.399
1344	CNTN5	256.427	2.65034	1.09246	2.42604	0.0152646	0.18657	18.8551	193.256	24.0871	45.6503	166.225	35.0462	657.439	910.861
1345	MYH15	1301.51	0.742466	0.306215	2.42465	0.015323	0.187089	808.786	1461.05	1055.45	570.163	1387.53	1367.77	2348.87	1412.42
1346	SPAG16	81.2427	1.21059	0.499342	2.42437	0.0153349	0.187089	44.6569	42.496	42.6999	66.1464	227.937	56.4633	47.8322	121.71
1347	LOC114113956	230.465	0.898652	0.370704	2.42418	0.015343	0.187089	200.46	134.571	203.646	105.275	294.626	266.74	149.603	488.803
1348	LOC114113136	486.938	0.572094	0.236152	2.42256	0.0154115	0.187368	470.386	241.823	405.102	449.05	705.708	505.249	613.677	504.507
1349	ACD	1152.13	0.363782	0.150143	2.4229	0.0153972	0.187368	928.863	1119.06	1161.66	821.706	1133.71	1293.79	1385.1	1373.16
1350	RPS17	18132.6	0.221696	0.0915031	2.42283	0.0154002	0.187368	16332.5	17297.9	16912.5	16425.7	21466.9	17398.5	19049.4	20177.3
1351	RPS24	19714.8	0.279971	0.115548	2.42298	0.0153937	0.187368	17400.3	19605.8	18167.2	16058.7	22653.3	19926.7	19600	24306.6
1352	EIF4B	10905	0.17372	0.0717215	2.42215	0.015429	0.187401	10948.9	9557.56	10265.5	10224.7	11850.7	11359.8	11736.2	11296.4
1353	ZNF853	63.4966	0.851724	0.351667	2.42196	0.015437	0.187401	37.7103	38.4488	68.9768	36.3339	49.7678	93.4565	75.3103	107.968
1354	CAMK2N1	1160.03	0.820691	0.339249	2.41914	0.0155571	0.187915	785.961	1265.77	893.414	409.921	957.533	1316.18	1688.38	1963.06
1355	LOC105609859	59.6063	-1.68954	0.698336	-2.41939	0.0155468	0.187915	115.116	29.3425	204.741	14.9062	30.8561	32.1257	19.3364	30.4275
1356	LOC114115610	26.1927	1.32345	0.547148	2.41882	0.0155709	0.187915	15.878	13.1535	27.3717	3.72656	25.8793	51.5958	35.6197	36.3167
1357	LOC105611533	20.8301	1.31474	0.543446	2.41927	0.0155515	0.187915	17.8628	7.08267	8.75896	13.9746	49.7678	33.0992	21.3718	14.723
1358	POLE	343.317	-0.729151	0.301274	-2.42022	0.015511	0.187915	698.632	269.142	324.082	421.101	303.584	264.793	247.303	217.9
1359	LIF	123.428	-0.74767	0.309085	-2.41898	0.0155641	0.187915	168.704	101.181	140.143	208.687	55.74	98.324	101.771	112.876
1360	SLC15A3	667.188	-0.626438	0.258926	-2.41937	0.0155472	0.187915	1232.53	652.618	632.835	721.089	664.898	413.74	496.641	523.156
1361	SCD	545.379	-0.617554	0.255212	-2.41977	0.0155305	0.187915	681.762	583.815	527.727	847.791	425.017	496.487	538.367	262.069
1362	LOC101108627	43.7116	0.71835	0.297284	2.41638	0.0156757	0.188764	27.7865	42.496	35.0358	27.0175	45.7864	62.3043	64.1155	45.1504
1363	MAGIX	146.257	0.588623	0.243589	2.41646	0.0156722	0.188764	91.2985	155.819	129.195	91.3006	160.252	147.973	183.187	211.029
1364	LOC114112505	32.9375	2.32694	0.962832	2.41676	0.0156591	0.188764	1.98475	4.04724	8.75896	28.8808	146.317	47.7017	8.14166	17.6676
1365	CATSPERD	24.4875	0.887898	0.367524	2.41589	0.0156968	0.18888	19.8475	15.1772	20.8025	13.0429	28.8653	24.3376	33.5843	40.2428
1366	MARS	1203.72	-0.257504	0.106614	-2.41529	0.0157229	0.188916	1343.68	1458.02	1172.61	1268.89	1077.97	1052.36	1067.57	1188.63
1367	SH3D19	3487.12	0.420489	0.174078	2.41552	0.0157126	0.188916	2973.16	3395.64	3393	2168.86	3498.68	4245.45	4469.77	3752.39
1368	LOC101106479	21.4749	1.15699	0.479119	2.41482	0.0157429	0.189018	10.9161	7.08267	17.5179	17.7011	29.8607	45.7547	21.3718	21.5937
1369	DNAJC11	655.65	-0.334466	0.138552	-2.41401	0.015778	0.189301	715.503	681.96	722.614	804.936	532.516	663.93	631.996	491.747
1370	EGLN1	2314.61	0.198904	0.0824375	2.41278	0.0158313	0.189802	2066.13	2283.66	2117.48	2153.95	2297.28	2615.81	2550.37	2432.23
1371	ZFP69	277.626	0.338677	0.140456	2.41126	0.0158973	0.190098	242.14	237.775	255.105	245.953	264.765	342.674	290.046	342.554
1372	NMUR1	35.6595	-1.15174	0.477803	-2.4105	0.0159308	0.190098	35.7255	39.4606	32.8461	88.5057	19.9071	19.4701	35.6197	13.7414
1373	POLR3G	82.5333	-0.47271	0.196116	-2.41036	0.015937	0.190098	92.2909	110.287	83.2101	97.8221	71.6657	65.2248	66.151	73.6149
1374	ZFHX4	23.5192	1.91816	0.795637	2.41085	0.0159152	0.190098	13.8933	6.07086	4.37948	14.9062	100.531	14.6026	11.1948	22.5752
1375	MED4	168.455	-0.482275	0.199975	-2.41167	0.0158796	0.190098	235.193	172.008	206.93	171.422	110.485	139.211	145.532	166.86
1376	DLEC1	101.177	0.484062	0.20078	2.4109	0.0159132	0.190098	81.3748	74.874	98.5383	82.9159	116.457	141.158	113.983	100.116
1377	ELOVL5	759.522	-0.45696	0.189538	-2.41092	0.0159126	0.190098	1107.49	783.141	696.337	927.912	766.425	536.401	611.642	646.829
1378	LOC101111733	1108.31	0.513233	0.21302	2.40932	0.0159822	0.190499	568.631	1030.02	1139.76	914.869	1398.48	1310.34	1200.89	1303.47
1379	PGF	26.1148	-0.883981	0.36704	-2.40841	0.0160223	0.190839	32.7484	34.4016	40.5102	27.9492	24.8839	21.4171	14.2479	12.7599
1380	DBF4	527.334	-0.561715	0.233311	-2.40758	0.0160588	0.191135	866.344	597.98	433.569	616.745	496.683	367.985	363.321	476.043
1381	LOC105606567	6978.19	0.329418	0.136874	2.40672	0.0160965	0.191445	5535.47	6998.69	5416.32	6788.85	8637.71	8206.65	7368.2	6873.66
1382	FCRLB	49.4423	-0.915815	0.380641	-2.40598	0.016129	0.191631	95.268	47.5551	37.2256	78.2577	33.8421	25.3111	42.7437	35.3351
1383	LOC105614851	10.4952	1.90516	0.791951	2.40566	0.0161433	0.191631	4.96188	4.04724	1.09487	7.45311	28.8653	5.84103	8.14166	23.5568
1384	NAPSA	135.903	-0.861462	0.358111	-2.40557	0.0161472	0.191631	184.582	175.043	198.171	143.472	94.5589	37.9667	116.019	137.414
1385	CCDC190	77.1506	1.36755	0.568748	2.4045	0.0161947	0.192056	58.5501	36.4252	71.1665	6.52147	81.6193	155.761	84.4697	122.691
1386	MTIF3	532.878	-0.284136	0.118215	-2.40354	0.016237	0.19228	581.532	628.334	540.866	589.727	549.437	466.309	466.11	440.708
1387	NOS2	132.375	-2.55203	1.06175	-2.40361	0.0162343	0.19228	171.681	595.956	125.91	11.1797	30.8561	7.78804	49.8676	65.7626
1388	EPAS1	4244.33	-0.418969	0.174337	-2.40321	0.0162518	0.192317	4686	4152.47	4790.06	5796.66	2983.08	4621.23	3602.68	3322.48
1389	SLC27A2	553.184	-0.865256	0.3601	-2.40282	0.0162691	0.192384	438.63	508.941	564.953	1344.35	359.324	518.878	369.428	320.961
1390	LOC114113056	19.5051	1.17333	0.488438	2.40221	0.0162964	0.192429	11.9085	17.2008	15.3282	3.72656	27.87	31.1522	21.3718	27.4829
1391	LOC114118069	48.4522	-1.14528	0.476727	-2.40238	0.0162887	0.192429	88.3214	88.0275	31.7512	58.6933	31.8514	23.3641	50.8853	14.723
1392	CD2	2768.04	-0.568525	0.236755	-2.40132	0.0163362	0.192668	2231.85	3726.5	2865.27	4401.99	1927.01	1894.44	2820.07	2277.15
1393	PMVK	77.181	-0.572998	0.238627	-2.40123	0.0163401	0.192668	85.3443	90.0511	86.4947	107.138	68.6796	63.2778	73.2749	43.1874
1394	SLCO3A1	958.512	0.244447	0.101819	2.4008	0.0163591	0.192754	802.832	902.535	974.434	831.022	985.403	1079.62	1066.56	1025.7
1395	PLAA	1122.3	-0.234245	0.0975838	-2.40045	0.016375	0.192803	1346.65	1171.68	1108.01	1226.04	1021.24	1006.6	1012.62	1085.57
1396	TMC8	826.94	-0.583907	0.243314	-2.39981	0.0164035	0.192999	1188.87	955.149	1031.37	792.825	526.544	459.494	760.227	901.046
1397	SCMH1	520.979	0.567659	0.236779	2.39742	0.0165111	0.193572	310.613	449.244	551.814	367.997	470.804	748.625	541.42	727.315
1398	ITGA4	1095.76	-0.508888	0.212237	-2.39773	0.0164969	0.193572	1456.81	960.208	1252.53	1478.51	718.648	1184.76	936.29	778.354
1399	NPDC1	496.507	0.362148	0.151028	2.39789	0.01649	0.193572	346.339	471.504	508.02	412.716	550.432	572.421	594.341	516.285
1400	JDP2	439.494	0.268071	0.111773	2.39835	0.0164692	0.193572	444.584	394.606	370.066	385.699	493.697	505.249	452.88	469.172
1401	ELMO2	996.994	-0.236775	0.0987588	-2.39751	0.0165071	0.193572	968.558	1091.74	1095.96	1158.03	858.993	923.856	970.892	907.916
1402	KDR	597.017	-0.886581	0.37018	-2.395	0.0166203	0.194713	479.317	581.791	743.417	1294.98	362.31	673.665	378.587	262.069
1403	LOC101116800	870.516	-0.373645	0.156057	-2.39429	0.0166526	0.194953	842.527	971.338	940.493	1175.73	765.429	815.797	832.484	620.328
1404	LOC101115172	964.255	0.494518	0.206602	2.39358	0.0166847	0.195189	741.304	812.484	866.042	782.577	1016.26	1189.62	1522.49	783.262
1405	LOC114110577	40.6588	0.776135	0.324327	2.39306	0.0167085	0.195328	35.7255	23.2716	26.2769	34.4706	61.7121	34.0727	49.8676	59.8734
1406	LOC114114823	45.9298	1.68947	0.706393	2.39168	0.0167714	0.195925	10.9161	11.1299	8.75896	55.8983	23.8886	110.98	99.7353	46.132
1407	LOC101109273	110.459	0.567543	0.237357	2.3911	0.0167982	0.195959	100.23	77.9094	108.392	69.8729	155.276	112.927	108.895	150.174
1408	DRAM1	613.933	-0.749218	0.313304	-2.39134	0.0167869	0.195959	1180.93	434.067	535.391	928.844	425.017	542.242	476.287	388.686
1409	ATP2A2	4599.52	-0.274272	0.11474	-2.39037	0.0168314	0.196162	4883.48	5591.26	4737.5	4929.3	4259.13	4564.76	4281.49	3549.22
1410	SFRP1	3372.05	-0.599847	0.250961	-2.39019	0.0168395	0.196162	3263.92	3053.64	3453.22	6481.41	2817.86	2940.96	2590.06	2375.31
1411	TRAM1	4860.52	-0.343715	0.143853	-2.38935	0.0168781	0.196472	5603.94	5535.61	4356.49	6250.37	4394.5	4159.79	4804.59	3778.9
1412	RBMS2	1452.79	0.361841	0.15151	2.38824	0.0169295	0.196931	1298.03	1314.34	1392.67	1081.63	1292.97	1625.75	1821.7	1795.22
1413	SOX13	498.913	0.508773	0.213129	2.38716	0.0169792	0.19737	368.171	476.563	468.604	334.458	443.929	571.447	555.668	772.465
1414	LOC114113918	47.6788	0.878586	0.368111	2.38674	0.0169985	0.197454	51.6035	34.4016	24.0871	24.2226	58.7261	76.9069	71.2395	40.2428
1415	CFAP65	19.3673	1.29778	0.543876	2.38617	0.0170251	0.197484	3.9695	16.189	16.423	8.38475	38.8189	20.4436	18.3187	32.3905
1416	RARS	964.519	-0.247663	0.103787	-2.38626	0.0170208	0.197484	1145.2	983.48	970.055	1089.09	901.793	893.677	924.078	808.782
1417	NKAIN1	41.9869	0.776112	0.325398	2.38512	0.0170736	0.197781	29.7713	30.3543	26.2769	37.2656	42.8003	71.0658	61.0624	37.2982
1418	ZDHHC7	2177.05	0.279013	0.116982	2.38509	0.0170748	0.197781	1889.48	1805.07	2089.01	2085.01	2280.36	2168	2772.23	2327.21
1419	C15H11orf96	413.953	0.414426	0.173851	2.3838	0.0171351	0.19834	264.964	396.63	379.92	378.245	400.133	503.302	470.181	518.249
1420	CHM	711.427	0.396839	0.166518	2.38315	0.0171651	0.198547	667.869	589.885	568.238	630.72	886.863	867.393	588.235	892.212
1421	ADAR	2444.42	-0.272376	0.11431	-2.38278	0.0171825	0.198609	2724.07	2565.95	2818.2	2589.96	1958.86	2060.91	2275.59	2561.8
1422	STARD4	298.905	-0.489099	0.205293	-2.38244	0.0171985	0.198654	426.721	296.46	307.658	365.202	258.793	235.588	310.401	190.417
1423	ATXN2L	3119.76	-0.257208	0.108017	-2.38118	0.0172572	0.199191	3496.14	3446.23	3228.77	3417.25	2420.71	2937.06	2844.49	3167.4
1424	MED23	597.267	-0.304174	0.127811	-2.37987	0.0173187	0.19948	725.426	617.204	614.222	682.891	591.242	575.341	499.694	472.117
1425	RASSF2	2100.07	-0.440782	0.185204	-2.37998	0.0173138	0.19948	3315.53	1851.61	2224.78	2281.58	1801.6	1694.87	1819.66	1810.93
1426	LOC101110974	150.753	-0.872382	0.366555	-2.37995	0.0173152	0.19948	209.391	244.858	171.895	153.72	130.392	44.7812	157.745	93.2455
1427	DNAJB14	270.858	-0.485397	0.204	-2.3794	0.017341	0.199598	401.912	296.46	274.812	290.671	193.099	262.846	261.551	185.509
1428	CCNB1	444.236	-0.748233	0.314526	-2.37893	0.0173632	0.199713	940.772	460.374	419.335	407.126	406.106	234.615	316.507	369.056
1429	F13A1	451.898	-0.685801	0.288362	-2.37826	0.0173943	0.199931	540.845	410.795	533.202	744.38	363.305	503.302	307.347	212.011
1430	PTMS	2518.58	0.405266	0.170489	2.37707	0.0174506	0.200438	2083.99	2440.49	2151.42	1992.78	2258.46	2508.72	3149.8	3562.96
1431	UHRF1BP1L	1448.78	-0.540924	0.227727	-2.37531	0.017534	0.200899	1884.52	1247.56	1316.03	2420.4	1222.3	1217.85	1256.87	1024.72
1432	DPP8	1722.77	-0.241025	0.101468	-2.37538	0.0175309	0.200899	2005.59	1671.51	1792.3	1995.57	1509.96	1696.82	1572.36	1538.06
1433	SCML4	296.228	0.517844	0.218003	2.3754	0.01753	0.200899	168.704	226.646	279.192	299.988	280.691	377.72	352.127	384.76
1434	PRKN	146.615	0.868207	0.365531	2.37519	0.0175397	0.200899	92.2909	98.1456	107.297	117.387	333.445	195.674	109.912	118.765
1435	GAL3ST2	100.422	-1.29506	0.54551	-2.37404	0.0175948	0.20111	112.138	106.24	308.753	43.787	31.8514	54.5163	78.3634	67.7257
1436	LOC101120008	184.22	-0.540763	0.227734	-2.37454	0.0175709	0.20111	268.934	173.02	205.836	225.457	125.415	177.178	180.134	117.784
1437	CASKIN1	39.4405	0.794916	0.334804	2.37427	0.0175835	0.20111	19.8475	29.3425	39.4153	27.0175	37.8236	54.5163	43.7614	63.7995
1438	ERGIC2	1707.26	-0.280308	0.118096	-2.37357	0.0176173	0.201148	1860.7	1936.6	1620.41	2071.96	1420.37	1639.38	1660.9	1447.76
1439	NCOA3	2269.37	-0.231547	0.0975631	-2.3733	0.0176298	0.201148	2735.98	2181.46	2362.73	2523.81	2048.44	2114.45	2094.44	2093.61
1440	LOC114109345	3872.98	-1.02717	0.432823	-2.3732	0.0176349	0.201148	4441.87	4331.56	3836.42	8175.13	2872.6	2585.63	3999.59	741.056
1441	PSMC3IP	98.8679	-0.524014	0.220879	-2.3724	0.017673	0.201328	139.925	109.276	107.297	109.933	100.531	63.2778	75.3103	85.3932
1442	PGD	3255.12	-0.375695	0.158364	-2.37235	0.0176752	0.201328	3032.7	4671.53	3272.57	3729.35	2827.81	2574.92	2862.81	3069.25
1443	TFRC	1787.7	-0.498686	0.210442	-2.36971	0.0178019	0.201941	1891.47	1816.2	1660.92	3005.47	1657.27	1591.68	1352.53	1326.05
1444	ABCF3	1024.68	-0.209288	0.0883076	-2.36999	0.0177886	0.201941	1080.7	1074.54	1048.89	1190.63	939.617	965.717	995.317	902.027
1445	CCDC158	150.46	0.752536	0.317568	2.36968	0.0178033	0.201941	120.077	154.807	114.961	58.6933	166.225	166.469	259.515	162.934
1446	GRN	3579.12	-0.538232	0.227128	-2.36973	0.0178011	0.201941	3544.76	4538.98	3777.3	5095.13	2717.32	3200.88	3835.74	1922.82
1447	PPM1E	17.8931	1.41021	0.594982	2.37018	0.0177797	0.201941	9.92375	9.10629	9.85383	10.248	53.7493	23.3641	11.1948	15.7045
1448	LOC101105367	4007.03	0.798388	0.336971	2.36931	0.0178215	0.201941	2914.61	3268.15	3233.15	2287.17	2716.33	3090.88	7142.27	7403.69
1449	LOC105604659	17.9179	1.07113	0.45194	2.37006	0.017785	0.201941	12.9009	12.1417	10.9487	10.248	20.9025	16.5496	21.3718	38.2797
1450	SYP	45.0768	0.816381	0.344583	2.36918	0.0178274	0.201941	42.6721	27.3189	31.7512	28.8808	81.6193	63.2778	46.8145	38.2797
1451	TCF7L1	263.836	0.508782	0.214817	2.36844	0.0178631	0.202207	266.949	199.327	183.938	220.798	256.802	330.018	252.391	400.465
1452	F3	315.706	-0.708484	0.299199	-2.36794	0.0178876	0.202271	385.042	564.59	233.207	383.835	154.28	269.661	278.852	256.18
1453	MGST1	1266.69	-0.731917	0.309111	-2.36782	0.0178934	0.202271	1839.86	1260.72	1030.27	2194.01	833.114	1265.56	1136.78	573.214
1454	SKIDA1	23.1551	1.13664	0.480288	2.36657	0.0179536	0.202811	10.9161	17.2008	12.0436	17.7011	43.7957	42.8342	14.2479	26.5013
1455	TRAM2	852.338	-0.559446	0.23642	-2.36632	0.0179659	0.202811	994.36	908.606	739.037	1419.82	741.541	813.85	693.058	508.433
1456	PEF1	1235.77	0.238234	0.100768	2.36418	0.0180702	0.203508	1044.97	1207.09	1185.74	1098.4	1228.27	1293.79	1438.02	1389.85
1457	GFPT2	91.9338	-0.626633	0.26507	-2.36403	0.0180772	0.203508	112.138	78.9212	145.618	109.933	72.661	90.5359	55.9739	69.6887
1458	LOC101103658	31.2461	-1.25926	0.532511	-2.36475	0.0180422	0.203508	14.8856	42.496	60.2178	58.6933	9.95357	17.5231	29.5135	16.686
1459	XPO5	760.001	-0.370906	0.156875	-2.36434	0.0180621	0.203508	790.923	766.952	861.663	1008.96	654.945	800.221	630.978	565.362
1460	MANSC1	434.563	-0.526603	0.222853	-2.363	0.0181275	0.203795	412.828	635.417	457.656	545.94	373.259	383.561	425.401	242.438
1461	LOC114116050	100.526	-0.63706	0.269583	-2.36313	0.0181215	0.203795	161.757	91.0629	118.246	118.318	104.512	59.3838	76.328	74.5964
1462	CDKN2B	1248.77	0.683802	0.289569	2.36145	0.0182036	0.203952	1078.71	1069.48	1224.06	461.161	1301.93	1596.55	1892.93	1365.31
1463	MAP2K5	567.207	0.285999	0.121093	2.3618	0.0181864	0.203952	537.867	527.153	532.107	448.118	603.186	610.387	577.04	701.795
1464	SERTM1	291.005	-0.547375	0.231742	-2.362	0.0181765	0.203952	310.613	344.016	432.474	295.33	165.229	255.058	309.383	215.937
1465	EHF	3959.39	-0.301034	0.127466	-2.36167	0.0181927	0.203952	3998.28	4364.95	4228.39	4892.04	3210.03	4086.77	3739.06	3155.62
1466	STYXL1	29.4027	0.851411	0.360394	2.36244	0.0181549	0.203952	19.8475	27.3189	14.2333	22.3593	34.8375	51.5958	34.602	30.4275
1467	CAMKK2	1341.35	0.276574	0.117138	2.36111	0.0182205	0.204002	1145.2	1206.08	1289.76	1212.06	1300.93	1511.85	1369.83	1695.1
1468	CD47	5263.94	-0.186483	0.0790407	-2.35933	0.0183082	0.204491	5613.87	5904.93	5584.93	5311.27	4626.42	5190.73	5116.01	4763.37
1469	PPP1R1A	88.0636	1.36107	0.576753	2.35988	0.018281	0.204491	59.5425	52.6141	79.9255	5.58983	96.5496	154.787	146.55	108.95
1470	LOC101121099	55.2082	1.80252	0.764034	2.35921	0.0183139	0.204491	2.97713	23.2716	20.8025	51.2401	198.076	35.0462	36.6374	73.6149
1471	LOC101116059	17.762	1.68669	0.714854	2.3595	0.0182998	0.204491	5.95425	13.1535	10.9487	3.72656	60.7168	20.4436	18.3187	8.83378
1472	WNK1	3670.36	-0.287725	0.122006	-2.35828	0.01836	0.204866	4598.67	3382.48	3910.88	4248.27	3115.47	3482.23	3438.83	3186.05
1473	IQGAP3	289.243	-0.502253	0.213076	-2.35715	0.0184156	0.205347	299.697	374.37	281.382	400.605	293.63	248.244	244.25	171.768
1474	HSH2D	318.036	-0.435921	0.185003	-2.35629	0.0184587	0.205549	366.186	404.724	367.876	324.21	288.653	202.489	255.444	334.702
1475	HAS2	191.831	-0.503117	0.2135	-2.35652	0.0184472	0.205549	254.048	236.764	199.266	209.619	172.197	188.86	166.904	106.987
1476	APLP1	141.577	0.438905	0.186308	2.35581	0.0184825	0.205674	115.116	128.5	122.625	114.592	180.16	156.734	188.276	126.618
1477	SETX	2119.72	-0.494911	0.210134	-2.35522	0.0185118	0.205861	3496.14	1767.63	2286.09	2369.16	1746.85	1608.23	1711.78	1971.9
1478	NUP188	1500.85	-0.300723	0.127728	-2.3544	0.0185527	0.206004	1935.13	1365.94	1686.1	1639.68	1345.72	1409.63	1296.56	1328.01
1479	LOC114114490	70.2702	0.848983	0.360624	2.35421	0.0185623	0.206004	51.6035	44.5197	51.4589	53.1034	138.355	62.3043	50.8853	109.932
1480	GNB5	184.126	0.359879	0.152848	2.35449	0.0185483	0.206004	180.612	157.842	143.428	163.037	206.039	215.145	181.152	225.752
1481	TOX	1097.88	0.400104	0.170054	2.3528	0.0186325	0.206643	701.609	1037.11	1032.46	1015.49	1111.81	1291.84	1146.96	1445.8
1482	HCK	1136.05	-0.497095	0.211407	-2.35136	0.0187047	0.207305	1751.54	1100.85	1167.13	1299.64	1186.47	743.758	1010.58	828.412
1483	LOC101118051	621.987	-0.23317	0.0991955	-2.35061	0.0187428	0.207446	616.265	653.629	698.527	720.157	544.46	585.076	567.88	589.9
1484	TAF9B	550.013	-0.26083	0.110953	-2.35082	0.0187319	0.207446	597.41	612.145	594.514	594.386	546.451	538.348	472.216	444.634
1485	IL17B	10.6109	1.32954	0.565858	2.34961	0.0187931	0.207584	6.94663	9.10629	4.37948	3.72656	14.9304	13.6291	21.3718	10.7968
1486	LOC101114285	319.062	-0.781953	0.332794	-2.34966	0.0187904	0.207584	633.135	261.047	251.82	467.683	277.705	168.416	219.825	272.866
1487	LOC101108522	274.122	-1.57868	0.671806	-2.34991	0.018778	0.207584	605.349	191.232	465.32	381.04	390.18	76.9069	41.726	41.2243
1488	ADGRB3	40.616	1.83832	0.782623	2.34892	0.0188281	0.20783	6.94663	14.1653	15.3282	34.4706	176.178	34.0727	16.2833	27.4829
1489	RECQL	304.72	-0.352836	0.150279	-2.34787	0.0188811	0.208007	418.782	308.602	309.848	329.8	270.737	285.237	260.533	254.217
1490	LOC114115606	10.3048	1.62514	0.692073	2.34822	0.0188632	0.208007	4.96188	8.09448	4.37948	2.79492	4.97678	20.4436	13.2302	23.5568
1491	CDON	271.362	0.572834	0.243982	2.34785	0.0188821	0.208007	219.315	259.023	248.535	146.267	259.788	409.846	357.215	270.903
1492	PDE6B	61.8912	0.768402	0.327339	2.34742	0.018904	0.208109	31.756	48.5669	38.3204	64.2831	77.6378	58.4103	68.1864	107.968
1493	LOC114112963	39.0451	0.886369	0.377832	2.34593	0.0189795	0.20852	27.7865	30.3543	35.0358	16.7695	39.8143	66.1983	33.5843	62.818
1494	SUGCT	69.9386	1.62659	0.693276	2.34623	0.0189642	0.20852	13.8933	23.2716	50.364	49.3769	215.992	134.344	17.301	54.9658
1495	PIGA	151.269	-0.37609	0.160308	-2.34605	0.0189737	0.20852	171.681	185.161	174.084	152.789	148.308	122.662	118.054	137.414
1496	SLC27A5	473.643	0.822814	0.350791	2.34559	0.0189968	0.208571	375.118	418.889	424.81	149.994	380.226	533.481	772.44	734.185
1497	UBE2R2	2577.52	0.150908	0.0643545	2.34495	0.0190295	0.208687	2527.58	2511.31	2392.29	2340.28	2676.51	2717.05	2726.44	2728.66
1498	PFKFB2	417.908	-0.62526	0.266648	-2.34489	0.0190328	0.208687	503.134	404.724	351.453	768.602	339.417	375.773	343.985	256.18
1499	LPP	995.132	0.540852	0.230827	2.3431	0.0191241	0.20927	1032.07	788.2	795.97	626.993	1104.85	1164.31	848.768	1599.9
1500	IL2RA	133.111	-0.693621	0.296022	-2.34314	0.019122	0.20927	183.589	141.653	149.997	182.601	64.6982	74.9599	149.603	117.784
1501	XG	5692.38	0.2134	0.0910759	2.3431	0.0191242	0.20927	5797.46	4818.24	5282.75	5190.16	5946.26	5938.38	5999.38	6566.44
1502	POP1	101.584	-0.549215	0.234472	-2.34235	0.0191627	0.209553	146.872	96.122	100.728	138.814	88.5868	71.0658	74.2926	96.1901
1503	UBQLN1	3281.14	-0.273362	0.116756	-2.3413	0.0192166	0.210002	4226.53	3286.36	3379.86	3471.29	3029.87	3072.38	3083.65	2699.21
1504	RHOV	103.293	0.939873	0.40153	2.34073	0.0192462	0.210185	97.2528	92.0747	67.8819	26.0859	159.257	122.662	166.904	94.227
1505	RTL5	512.962	0.390041	0.166681	2.34005	0.0192814	0.21043	446.569	444.185	466.415	419.238	616.126	721.367	536.332	453.467
1506	TRPM2	3762.69	-0.53328	0.228012	-2.33883	0.0193443	0.210694	2994.99	4733.25	4693.71	5379.28	2164.9	3322.57	3121.31	3691.54
1507	IGIP	149.879	0.47551	0.203317	2.33877	0.0193474	0.210694	116.108	150.76	133.574	101.549	185.136	175.231	138.408	198.269
1508	FOXN3	1629.25	0.327096	0.139869	2.33858	0.0193569	0.210694	1170.01	1483.31	1694.86	1433.79	1664.24	1892.49	1734.17	1961.1
1509	LOC105602567	123.795	0.56494	0.241561	2.33871	0.0193506	0.210694	95.268	108.264	123.72	72.6678	118.447	144.079	140.444	187.472
1510	DDIT4L	65.6532	0.98993	0.423348	2.33834	0.0193698	0.210695	67.4815	54.6378	36.1307	17.7011	102.522	56.4633	106.859	83.4302
1511	LARGE1	467.829	0.478743	0.204829	2.33728	0.0194247	0.211152	334.43	431.031	444.517	354.023	676.843	466.309	413.189	622.291
1512	TEN1	438.596	0.369896	0.158452	2.33443	0.0195731	0.212624	329.469	358.181	471.889	371.724	426.013	493.567	520.048	537.879
1513	PSMA1	2170.59	-0.256448	0.10988	-2.3339	0.0196009	0.212786	2326.13	2643.86	2229.16	2252.7	2175.85	1756.2	2007.94	1972.88
1514	AKAP10	866.393	-0.198652	0.0851264	-2.33361	0.019616	0.212802	954.665	923.783	907.647	917.664	799.272	866.419	802.971	758.724
1515	LOC101102078	262.912	-0.511972	0.219412	-2.33338	0.0196283	0.212802	329.469	300.508	291.235	314.894	208.03	226.827	289.029	143.304
1516	LYG2	33.3617	-2.74043	1.17497	-2.33235	0.0196824	0.213107	183.589	4.04724	36.1307	8.38475	14.9304	0	5.08853	14.723
1517	YPEL1	231.665	0.486575	0.208608	2.33248	0.0196753	0.213107	151.833	224.622	231.018	164.9	234.904	326.124	240.179	279.736
1518	PRXL2C	381.141	0.383009	0.164277	2.33149	0.0197277	0.213316	314.583	376.393	291.235	340.98	381.222	531.534	427.437	385.742
1519	ABHD15	121.5	-0.57731	0.247593	-2.33169	0.0197172	0.213316	149.849	117.37	187.223	127.635	88.5868	88.5889	131.284	81.4671
1520	PTDSS1	945.418	-0.223586	0.0959158	-2.33107	0.0197497	0.213414	1079.7	976.397	940.493	1076.97	920.705	873.234	821.289	874.544
1521	ITPR3	2148.95	-0.237834	0.102041	-2.33077	0.0197654	0.213443	2222.92	2396.98	2499.59	2183.76	1772.73	2102.77	2108.69	1904.17
1522	SRSF2	1896.08	-0.27734	0.119026	-2.33008	0.019802	0.213624	2436.28	1816.2	1943.39	2114.82	1680.16	1639.38	1766.74	1771.66
1523	LOC114111382	9.95246	1.28837	0.552956	2.32996	0.0198082	0.213624	6.94663	6.07086	5.47435	4.65819	17.9164	10.7086	10.1771	17.6676
1524	EPB41	3753.46	-0.294165	0.126284	-2.32938	0.0198387	0.213673	4130.27	3776.08	3677.67	4954.46	3296.62	3607.81	3441.88	3142.86
1525	ADH5	1402.49	0.218421	0.0937664	2.32942	0.0198367	0.213673	1335.74	1291.07	1321.51	1238.15	1346.72	1628.67	1534.7	1523.34
1526	LOC114114483	238.866	-0.735135	0.315629	-2.32911	0.0198531	0.213688	275.88	318.72	205.836	393.152	90.5775	207.357	201.506	217.9
1527	LOC114117640	29.4707	-0.821422	0.352789	-2.32837	0.0198925	0.213972	41.6798	23.2716	36.1307	49.3769	21.8979	20.4436	21.3718	21.5937
1528	EEF1D	3928.82	0.27487	0.118066	2.3281	0.0199067	0.213984	3042.62	3590.91	3540.81	4047.97	4651.3	3935.88	4288.62	4332.48
1529	GZMM	351.438	-0.50948	0.218902	-2.32743	0.0199421	0.214225	275.88	448.232	445.612	481.657	228.932	292.051	335.843	303.293
1530	WTIP	117.522	0.638868	0.274538	2.32706	0.0199618	0.214296	68.4739	124.453	91.9691	82.9159	101.526	186.913	145.532	138.396
1531	EXOC6B	605.115	0.364587	0.156691	2.32678	0.0199769	0.214317	509.089	566.614	591.23	449.982	630.061	814.823	585.181	693.943
1532	FES	675.666	-0.438311	0.188438	-2.32603	0.0200172	0.21461	647.029	730.527	732.468	999.649	587.261	578.262	673.722	456.412
1533	UBE2D3	4644.33	-0.197742	0.0850396	-2.32529	0.0200566	0.214792	5294.32	5125.83	4723.27	4704.78	4481.1	4012.79	4511.49	4301.07
1534	NLGN4X	75.9083	1.10978	0.477281	2.32522	0.0200604	0.214792	23.817	35.4134	67.8819	65.2147	192.104	87.6154	76.328	58.8919
1535	RAB8A	1987.92	-0.300718	0.129352	-2.32481	0.0200823	0.214813	2177.27	2247.23	2029.89	2322.58	1672.2	1866.21	2085.28	1502.72
1536	LOC114110041	11.0675	-1.51845	0.653183	-2.32469	0.0200885	0.214813	15.878	8.09448	16.423	25.1543	4.97678	1.94701	10.1771	5.88919
1537	LOC101109077	188.789	-0.381875	0.164395	-2.3229	0.0201844	0.215558	245.117	217.539	217.879	174.216	146.317	167.443	171.992	169.805
1538	ZNF358	712.95	0.309637	0.133286	2.3231	0.0201736	0.215558	521.989	642.5	694.148	688.481	722.629	862.525	797.882	773.447
1539	NOP2	670.845	-0.243296	0.104762	-2.32237	0.0202128	0.215629	778.022	709.279	747.796	674.507	622.098	650.301	553.633	631.125
1540	TMEM52	19.721	-1.04282	0.449047	-2.32229	0.0202172	0.215629	16.8704	23.2716	30.6564	35.4023	11.9443	17.5231	14.2479	7.85225
1541	LOC101112343	11.0691	-2.99683	1.29108	-2.32118	0.0202772	0.216128	61.5273	3.03543	1.09487	13.0429	4.97678	3.89402	0	0.981531
1542	HS3ST2	11.3799	1.77546	0.764986	2.32091	0.0202917	0.216142	5.95425	4.04724	1.09487	9.31639	36.8282	9.73505	14.2479	9.81531
1543	LOC101117650	223.807	0.33689	0.145195	2.32026	0.0203268	0.216376	197.483	203.374	192.697	197.507	262.774	206.383	254.427	275.81
1544	ZNF683	139.478	-0.892144	0.384579	-2.31979	0.0203522	0.216506	156.795	96.122	154.377	317.689	67.6843	133.37	92.6113	97.1716
1545	SERPINF1	21.2285	-1.14717	0.49461	-2.31935	0.0203763	0.216621	23.817	20.2362	52.5538	20.4961	15.9257	11.6821	16.2833	8.83378
1546	CA9	77.2918	0.663049	0.286025	2.31815	0.0204411	0.21671	57.5578	55.6496	65.6922	60.5565	56.7353	123.635	89.5582	108.95
1547	YPEL5	445.753	0.467781	0.201806	2.31798	0.0204505	0.21671	339.392	318.72	463.13	375.45	435.966	415.687	623.854	593.826
1548	WDR27	77.5173	0.631863	0.272543	2.3184	0.0204276	0.21671	48.6264	78.9212	72.2614	43.787	75.6471	99.2975	93.629	107.968
1549	GDI2	6893.52	-0.333782	0.143937	-2.31895	0.0203979	0.21671	9414.66	7040.18	6870.31	7424.23	6272.74	6428.05	6518.41	5179.54
1550	STAB1	668.906	-0.768975	0.331667	-2.31851	0.0204214	0.21671	596.418	864.086	693.053	1218.58	412.078	746.678	546.509	273.847
1551	PRG4	25.6677	-1.57625	0.68022	-2.31727	0.0204891	0.216979	91.2985	28.3307	16.423	17.7011	16.9211	5.84103	10.1771	18.6491
1552	SLC28A3	430.504	-0.532854	0.229983	-2.31693	0.0205075	0.217033	510.081	425.972	493.786	606.497	452.887	407.898	309.383	237.531
1553	RPL11	18195.6	0.194731	0.0840949	2.31561	0.0205796	0.217455	16045.7	17572.1	17416.1	16844	20283.4	17453	20105.8	19844.6
1554	CRYBA1	247.158	0.574307	0.248028	2.31549	0.0205863	0.217455	121.07	232.716	199.266	241.294	324.486	269.661	244.25	344.517
1555	CELF1	2332.86	0.304532	0.131521	2.31547	0.0205871	0.217455	2218.95	1971.01	2186.46	1974.14	2543.14	2375.35	2273.56	3120.29
1556	AP4B1	68.1188	-0.546357	0.236323	-2.31191	0.0207825	0.217662	97.2528	81.9566	73.3563	70.8046	54.7446	54.5163	67.1687	45.1504
1557	FBXO36	69.5329	0.599578	0.25937	2.31168	0.0207956	0.217662	37.7103	60.7086	61.3127	61.4882	102.522	76.9069	70.2218	85.3932
1558	SLC25A3	5571.29	-0.172401	0.0745332	-2.31308	0.0207181	0.217662	5887.76	6075.92	5571.79	6078.94	5290.32	5411.71	5379.6	4874.28
1559	LOC101119820	1539.87	-0.298716	0.129164	-2.31269	0.02074	0.217662	1380.39	1843.52	1781.35	1789.68	1341.74	1266.53	1425.81	1489.96
1560	LOC114115314	16.5881	-1.67403	0.724219	-2.3115	0.0208054	0.217662	7.939	15.1772	48.1743	29.8124	8.95821	4.86752	3.05312	14.723
1561	LOC114116100	119.647	1.25779	0.543804	2.31294	0.0207259	0.217662	129.009	26.3071	76.6409	50.3085	160.252	209.304	251.374	53.9842
1562	CPA6	80.8306	0.742821	0.320914	2.3147	0.0206292	0.217662	50.6111	59.6968	91.9691	40.0605	105.508	128.503	96.6822	73.6149
1563	SPAG1	287.911	-0.550226	0.238008	-2.3118	0.0207888	0.217662	378.095	445.197	263.864	281.355	250.83	166.469	254.427	263.05
1564	C1QL1	50.4526	0.82851	0.358331	2.31214	0.0207702	0.217662	27.7865	26.3071	36.1307	54.9667	44.7911	56.4633	86.5051	70.6703
1565	THAP11	566.114	0.250375	0.108187	2.31428	0.0206524	0.217662	478.325	535.248	561.668	493.769	648.973	568.527	601.465	640.94
1566	RPS11	50515.2	0.233886	0.101081	2.31384	0.0206764	0.217662	42777.3	48662	49226.4	45052.2	59774.2	48721	56503.1	53405.1
1567	RPS5	15923.8	0.250238	0.10825	2.31167	0.020796	0.217662	13700.7	13713.1	15390.6	15380.4	18905.8	14922.9	17932	17444.8
1568	HCAR2	34.8341	-1.402	0.606427	-2.3119	0.0207831	0.217662	112.138	28.3307	19.7077	41.9238	27.87	9.73505	19.3364	19.6306
1569	NPAS3	79.154	1.08066	0.467195	2.31309	0.0207179	0.217662	45.6493	46.5433	58.0281	53.1034	218.979	99.2975	47.8322	63.7995
1570	LOC114109662	254.025	-0.670676	0.289899	-2.31348	0.0206961	0.217662	310.613	191.232	400.722	345.638	188.122	263.82	201.506	130.544
1571	TIMM10	307.447	0.350298	0.15157	2.31113	0.0208257	0.217735	255.04	261.047	271.528	293.466	302.588	309.575	352.127	414.206
1572	SCD5	146.405	0.40126	0.173723	2.30977	0.020901	0.218383	105.192	125.464	124.815	149.062	168.215	175.231	147.568	175.694
1573	DARS	1555.1	-0.282615	0.122411	-2.30874	0.0209582	0.218564	1892.46	1592.59	1540.48	1801.79	1536.83	1498.22	1324.04	1254.4
1574	SDR16C5	158.858	-0.681887	0.295337	-2.30884	0.0209523	0.218564	128.016	232.716	258.389	163.968	101.526	160.628	134.337	91.2824
1575	CPT1C	155.22	-0.640075	0.277232	-2.30881	0.0209542	0.218564	249.086	163.913	178.464	164.9	89.5821	89.5624	138.408	167.842
1576	POMP	1767.74	-0.218887	0.0948399	-2.30797	0.0210011	0.218733	1902.38	1987.2	1799.97	1916.38	1671.2	1446.63	1669.04	1749.09
1577	MRPS16	710.776	0.306319	0.132713	2.30814	0.0209915	0.218733	679.777	660.712	599.989	601.839	849.039	654.195	760.227	880.434
1578	LOC114108633	328.883	0.314794	0.136456	2.30693	0.0210589	0.219197	318.552	289.378	287.951	276.697	428.999	330.992	349.073	349.425
1579	TNFAIP1	594.818	-0.301525	0.130737	-2.30634	0.0210916	0.21926	636.113	732.551	629.55	628.856	481.753	616.229	550.579	482.913
1580	NDN	153.207	0.394631	0.171105	2.30637	0.0210901	0.21926	128.016	140.642	132.479	128.566	154.28	211.251	155.709	174.713
1581	NUP93	1043.98	-0.28834	0.125052	-2.30576	0.021124	0.21931	1318.87	1072.52	1104.72	1095.61	976.445	815.797	936.29	1031.59
1582	HCRTR2	15.7679	1.66766	0.723182	2.306	0.0211106	0.21931	4.96188	16.189	4.37948	4.65819	28.8653	5.84103	38.6729	22.5752
1583	TMX3	1385.39	-0.348147	0.151005	-2.30554	0.0211366	0.21931	1891.47	1378.09	1283.19	1653.66	1221.3	1130.24	1316.91	1208.27
1584	COL27A1	285.831	0.605311	0.26275	2.30375	0.0212366	0.219538	214.353	218.551	243.061	231.046	186.132	445.865	378.587	369.056
1585	COLGALT1	1157.47	-0.379183	0.164549	-2.30437	0.0212019	0.219538	1285.13	1236.43	1161.66	1551.18	957.533	1180.86	1088.95	797.985
1586	PRKCSH	3227.48	-0.322176	0.13985	-2.30371	0.0212387	0.219538	3124.99	3820.6	3522.2	3877.48	2510.29	3233.01	3205.78	2525.48
1587	NMT1	2341.26	-0.193952	0.0841678	-2.30435	0.0212032	0.219538	2414.45	2663.08	2409.81	2506.11	2165.9	2061.88	2145.33	2363.53
1588	TENT4B	902.904	0.253414	0.109989	2.30398	0.0212238	0.219538	839.549	849.921	882.465	723.883	931.654	931.644	1075.72	988.402
1589	PPP1R35	368.181	0.266567	0.115706	2.30382	0.0212325	0.219538	316.568	322.767	349.264	348.433	420.041	358.25	407.083	423.04
1590	LIMS1	1079.65	-0.192241	0.0834973	-2.30235	0.0213152	0.22019	1179.93	1073.53	1148.52	1203.68	1028.2	1048.46	984.123	970.734
1591	SHISA5	1691.01	-0.238962	0.103812	-2.30187	0.0213426	0.220334	1630.47	2049.93	1804.35	1838.12	1647.32	1491.41	1578.46	1488
1592	LOC101112206	67.9318	-1.10553	0.480468	-2.30095	0.0213944	0.220731	124.047	60.7086	67.8819	118.318	37.8236	71.0658	49.8676	13.7414
1593	LOC101105321	24.6463	-1.52204	0.661734	-2.30007	0.021444	0.220812	49.6188	35.4134	48.1743	13.0429	14.9304	12.6556	21.3718	1.96306
1594	STX10	92.8243	0.411099	0.178749	2.29986	0.0214561	0.220812	77.4053	79.933	83.2101	78.2577	96.5496	100.271	117.036	109.932
1595	RAB3C	112.05	-1.25185	0.544237	-2.30019	0.0214373	0.220812	127.024	96.122	244.156	163.968	111.48	26.2846	103.806	23.5568
1596	SATL1	18.0504	1.21201	0.526834	2.30056	0.0214164	0.220812	5.95425	16.189	13.1384	8.38475	27.87	24.3376	12.2125	36.3167
1597	SNAI1	24.433	-0.957167	0.416516	-2.29803	0.0215599	0.221742	46.6416	29.3425	24.0871	28.8808	11.9443	21.4171	21.3718	11.7784
1598	CSE1L	2287.25	-0.361218	0.15721	-2.29768	0.0215799	0.221808	3233.16	2385.85	2141.57	2527.54	2287.33	1928.51	1834.93	1959.14
1599	SYT1	43.1455	1.43621	0.62526	2.29699	0.0216196	0.222011	16.8704	21.248	25.182	29.8124	156.271	44.7812	26.4604	24.5383
1600	RPS14	20455.6	0.257365	0.112051	2.29686	0.0216267	0.222011	16736.4	18954.2	19708.8	19144.2	25384.6	19669.7	21809.5	22237.6
1601	NCKAP5	157.717	0.836171	0.364239	2.29567	0.021695	0.222141	75.4205	105.228	94.1588	177.943	307.565	221.959	130.266	149.193
1602	SLC26A4	84.3633	-1.73348	0.755008	-2.29598	0.0216772	0.222141	39.695	344.016	50.364	84.7791	87.5914	29.2051	27.4781	11.7784
1603	LOC101105090	632.978	-0.231147	0.100718	-2.29499	0.021734	0.222141	633.135	652.618	731.373	717.362	613.14	564.633	558.721	592.845
1604	PGFS	232.16	-0.716971	0.312357	-2.29535	0.0217129	0.222141	252.063	230.693	212.405	459.298	250.83	153.814	159.78	138.396
1605	MN1	49.2272	0.766661	0.333949	2.29574	0.0216905	0.222141	30.7636	48.5669	33.941	32.6074	66.6889	74.9599	35.6197	70.6703
1606	XCR1	610.101	-0.95825	0.417534	-2.29502	0.0217317	0.222141	397.942	921.759	813.488	1089.09	527.539	526.666	461.021	143.304
1607	CMTR1	1449.54	-0.233169	0.10157	-2.29565	0.0216961	0.222141	1639.4	1618.9	1614.93	1392.8	1273.06	1248.03	1437	1372.18
1608	POLR3GL	751.345	0.276932	0.120692	2.29454	0.0217597	0.222238	658.937	639.464	762.029	657.737	799.272	807.035	939.343	746.945
1609	WDR97	120.671	0.675736	0.294522	2.29435	0.0217705	0.222238	74.4281	95.1102	120.436	81.9842	107.499	122.662	140.444	222.808
1610	INPP5B	2202.09	-0.234561	0.10227	-2.29355	0.0218162	0.22229	2236.81	2396.98	2372.58	2516.36	1751.83	2103.74	2075.1	2163.3
1611	LOC101106781	257.557	0.327228	0.142663	2.29371	0.021807	0.22229	225.269	266.106	231.018	191.918	292.635	292.051	276.816	284.644
1612	SIAH1	551.517	0.271161	0.118213	2.29384	0.0217998	0.22229	453.516	504.893	522.253	518.923	585.27	689.241	564.827	573.214
1613	HNRNPR	2214.01	-0.335449	0.146411	-2.29115	0.0219546	0.22345	3071.4	2069.15	2332.07	2408.29	2081.29	2071.62	1835.94	1842.33
1614	DOK6	25.3031	1.54887	0.676036	2.29111	0.0219573	0.22345	6.94663	8.09448	13.1384	23.291	88.5868	23.3641	20.3541	18.6491
1615	LOC101118537	60.4893	-1.29524	0.565497	-2.29044	0.0219957	0.223702	43.6645	31.3661	185.033	83.8475	21.8979	43.8077	46.8145	27.4829
1616	RCAN3	880.659	-0.684946	0.299212	-2.28917	0.0220698	0.224317	959.627	737.61	982.098	1663.91	722.629	792.433	781.599	405.372
1617	GALNT17	39.8307	1.34483	0.587574	2.28879	0.0220914	0.224397	10.9161	28.3307	28.4666	22.3593	130.392	31.1522	35.6197	31.409
1618	SYMPK	1006.45	-0.350357	0.15311	-2.28827	0.0221217	0.224521	1176.96	951.102	1004	1379.76	829.132	937.485	816.201	956.993
1619	METTL27	83.3289	0.813083	0.355351	2.28811	0.0221308	0.224521	50.6111	62.7322	61.3127	67.078	57.7307	119.741	167.922	79.504
1620	ACP5	1585.87	-0.535257	0.23405	-2.28694	0.0221996	0.224803	1607.65	1864.77	1582.09	2452.07	1594.56	1376.54	1375.94	833.32
1621	IARS2	2211.39	-0.287615	0.125764	-2.28693	0.0221997	0.224803	2365.82	2701.53	2018.94	2637.47	1893.17	2123.21	2080.19	1870.8
1622	ATP1A3	9.86025	1.34815	0.589501	2.28694	0.0221992	0.224803	1.98475	9.10629	6.56922	4.65819	11.9443	15.5761	16.2833	12.7599
1623	RPS8	42197.7	0.222752	0.0974259	2.28637	0.0222325	0.224996	38607.4	41000.6	36783.3	39394.4	50019.7	44709.2	46956	40111.3
1624	GIT2	2409.1	-0.198306	0.0867565	-2.28577	0.0222676	0.225213	2546.44	2614.52	2695.57	2441.83	2092.24	2260.48	2173.82	2447.94
1625	RBBP9	465.945	0.522633	0.228705	2.28518	0.022302	0.225422	382.064	376.393	309.848	461.161	370.273	689.241	635.049	503.526
1626	CNOT3	1029	-0.196125	0.0858515	-2.28447	0.0223441	0.225708	1094.59	1071.51	1138.66	1090.95	886.863	983.24	943.414	1022.76
1627	LOC114117335	1571.71	0.445249	0.195011	2.28319	0.022419	0.226326	1690.02	967.291	1550.34	1117.04	1866.29	1721.16	1724	1937.54
1628	LOC114113806	55.5046	-0.78537	0.344016	-2.28294	0.0224337	0.226336	82.3671	55.6496	72.2614	70.8046	24.8839	65.2248	33.5843	39.2613
1629	PTPRB	726.593	-0.607995	0.266545	-2.28102	0.022547	0.227199	657.945	748.74	833.196	1269.82	560.386	768.095	577.04	397.52
1630	LOC114117374	25.7925	-0.97926	0.429267	-2.28124	0.0225343	0.227199	33.7408	41.4842	39.4153	22.3593	9.95357	14.6026	17.301	27.4829
1631	ACSL4	1746.97	-0.28978	0.127065	-2.28057	0.0225739	0.227331	2213.99	1729.18	1702.52	2041.22	1532.85	1740.63	1522.49	1492.91
1632	SUSD1	178.806	-0.345567	0.151551	-2.28019	0.0225963	0.227417	204.429	190.22	190.507	215.209	154.28	153.814	139.426	182.565
1633	RPS6KA3	2529.22	-0.353262	0.154965	-2.27963	0.0226299	0.227616	2627.81	2662.07	2628.78	3430.29	2209.69	2586.6	2276.61	1811.91
1634	CENPB	1084.84	0.253148	0.11108	2.27897	0.0226691	0.22787	883.214	1044.19	1042.32	990.332	1213.34	1304.5	1083.86	1116.98
1635	GAA	1051.48	-0.743895	0.326545	-2.27808	0.022722	0.227873	1127.34	1505.57	912.027	1721.67	599.205	845.976	1244.66	455.431
1636	SAE1	2320.15	-0.338939	0.148786	-2.27803	0.0227249	0.227873	3161.71	2417.21	2286.09	2500.52	2236.57	1755.23	1960.1	2243.78
1637	TRMT61A	276.728	0.374706	0.164466	2.27832	0.0227073	0.227873	211.376	247.894	248.535	256.201	277.705	285.237	298.188	388.686
1638	NPC1	547.34	-0.420638	0.184598	-2.27867	0.0226866	0.227873	563.669	763.917	504.735	673.575	431.985	456.574	573.987	410.28
1639	CITED4	540.413	0.411338	0.180619	2.27738	0.0227637	0.228123	483.287	547.389	466.415	358.681	586.265	521.799	746.997	612.476
1640	MAATS1	137.169	0.538624	0.23654	2.27709	0.0227808	0.228155	114.123	139.63	120.436	73.5995	145.322	147.973	164.869	191.399
1641	ERP44	495.888	-0.390772	0.171716	-2.27569	0.0228646	0.228636	667.869	552.448	510.209	519.855	364.301	463.388	518.013	371.019
1642	NDUFA4	1726.94	-0.428458	0.188303	-2.27536	0.0228844	0.228636	1950.02	1916.37	1473.69	2585.3	1449.24	1484.59	1682.27	1274.03
1643	ASPA	232.437	0.547827	0.240709	2.27588	0.022853	0.228636	137.94	196.291	206.93	214.277	283.677	339.753	184.205	296.422
1644	DNHD1	32.0734	0.877182	0.38548	2.27556	0.0228725	0.228636	35.7255	19.2244	19.7077	15.8379	40.8096	46.7282	28.4958	50.0581
1645	FAM124A	87.3615	0.859863	0.377993	2.27481	0.0229172	0.228823	59.5425	39.4606	104.013	45.6503	148.308	134.344	75.3103	92.2639
1646	LHFPL3	28.6347	1.07709	0.473536	2.27457	0.0229314	0.228827	20.8399	19.2244	19.7077	13.9746	65.6936	44.7812	19.3364	25.5198
1647	LOC114112580	70.5864	-0.682798	0.300264	-2.27399	0.0229665	0.229037	83.3595	67.7913	81.0204	115.523	49.7678	50.6222	77.3457	39.2613
1648	UNC13B	766.445	-0.30495	0.134192	-2.27249	0.0230566	0.229797	776.037	858.015	804.729	949.34	624.089	697.029	802.971	619.346
1649	ESAM	251.049	-0.825061	0.36317	-2.27183	0.0230968	0.230058	190.536	238.787	293.425	560.847	148.308	242.403	203.541	130.544
1650	SWSAP1	230.651	0.307404	0.135379	2.27069	0.0231655	0.230227	193.513	220.575	189.413	220.798	280.691	237.535	252.391	250.29
1651	SULF1	288.595	-0.836654	0.368467	-2.27063	0.0231691	0.230227	608.326	235.752	209.12	426.691	266.756	245.323	158.762	158.027
1652	NSF	1180.63	-0.191881	0.0845033	-2.2707	0.0231654	0.230227	1206.73	1306.25	1217.5	1305.23	1068.02	1143.87	1154.08	1043.37
1653	NUDT3	1803.46	0.168724	0.0743073	2.27062	0.0231699	0.230227	1656.27	1741.33	1678.44	1716.08	1887.2	1817.53	2037.45	1893.37
1654	NLRC4	134.803	-0.673525	0.296718	-2.26992	0.0232127	0.230513	124.047	176.055	132.479	230.115	74.6518	146.026	102.788	92.2639
1655	AGK	887.564	-0.287453	0.126702	-2.26874	0.0232844	0.230667	989.398	1071.51	997.427	844.997	758.462	908.28	724.607	805.837
1656	EFCAB13	10.1952	2.38846	1.05271	2.26887	0.0232764	0.230667	3.9695	1.01181	4.37948	3.72656	52.7539	6.81453	2.03541	6.87072
1657	MACROD2	175.127	1.27931	0.563794	2.26911	0.0232619	0.230667	83.3595	77.9094	97.4434	149.994	605.177	155.761	75.3103	156.063
1658	IL1RAPL1	23.3464	2.43708	1.07402	2.26912	0.0232609	0.230667	3.9695	4.04724	3.28461	17.7011	127.406	16.5496	2.03541	11.7784
1659	HYI	304.285	0.348168	0.153516	2.26796	0.0233319	0.230902	273.896	297.472	231.018	268.312	311.547	391.349	362.304	298.386
1660	LOC101117153	530.351	-0.464819	0.204957	-2.26789	0.0233362	0.230902	505.119	833.732	612.032	509.606	478.767	477.017	361.286	465.246
1661	TIMD4	325.398	-0.763533	0.336773	-2.2672	0.0233778	0.231175	513.058	349.075	317.512	458.366	383.212	194.701	263.586	123.673
1662	LOC101117749	51.602	-0.633121	0.27931	-2.26673	0.0234065	0.231318	74.4281	61.7204	50.364	64.2831	40.8096	41.8607	50.8853	28.4644
1663	PRPF8	5580.99	-0.331447	0.146297	-2.26558	0.0234768	0.231874	6797.77	5308.97	5818.14	6951.89	4863.31	5761.2	4989.82	4156.79
1664	HARBI1	293.295	-0.31181	0.137658	-2.2651	0.0235067	0.23203	373.133	337.945	303.279	285.082	261.779	246.297	275.799	263.05
1665	ARNT	426.989	-0.467178	0.206348	-2.26403	0.0235721	0.232535	590.463	390.559	483.933	517.06	320.505	448.786	389.782	274.829
1666	LOC114112907	11.1145	1.40373	0.620193	2.26337	0.0236126	0.232656	1.98475	9.10629	8.75896	4.65819	18.9118	10.7086	12.2125	22.5752
1667	XPO4	800.798	-0.299896	0.13249	-2.26354	0.0236022	0.232656	995.352	785.165	843.05	911.143	756.471	791.459	708.324	615.42
1668	ADAMTS6	88.096	0.543092	0.240012	2.26277	0.0236501	0.232745	66.4891	83.9803	64.5973	71.7362	124.42	91.5094	78.3634	123.673
1669	ANO9	1696.72	0.497007	0.219637	2.26285	0.0236447	0.232745	1208.71	1574.38	1740.84	1105.86	1366.62	2172.86	2080.19	2324.27
1670	LOC105607815	26.774	-1.0817	0.478163	-2.26219	0.0236857	0.232817	38.7026	40.4724	38.3204	27.9492	6.9675	10.7086	28.4958	22.5752
1671	NOL3	159.52	0.536121	0.236991	2.2622	0.0236849	0.232817	93.2833	135.583	140.143	151.857	137.359	188.86	197.435	231.641
1672	OST4	1300.56	0.206028	0.0911829	2.2595	0.0238523	0.233756	1157.11	1276.9	1227.35	1170.14	1423.36	1294.76	1507.22	1347.64
1673	LOC105605770	769.983	-0.619195	0.274039	-2.25952	0.0238513	0.233756	819.702	985.503	1170.42	755.559	365.296	584.103	583.146	896.138
1674	SNAP23	2224.79	-0.266941	0.118102	-2.26027	0.0238046	0.233756	2615.9	2388.88	2103.25	2611.38	2016.59	2120.29	2159.57	1782.46
1675	ABR	2733.77	-0.238916	0.105731	-2.25965	0.0238428	0.233756	3439.57	2698.5	2776.59	2923.48	2592.9	2490.23	2456.74	2492.11
1676	LOC105605499	15.8806	1.28395	0.568092	2.26011	0.0238142	0.233756	9.92375	13.1535	5.47435	8.38475	36.8282	14.6026	11.1948	27.4829
1677	AGO1	357.447	-0.627658	0.277943	-2.25823	0.0239315	0.233776	518.02	267.118	402.912	547.804	215.992	373.826	302.259	231.641
1678	LOC114115358	24.8322	2.3387	1.0356	2.2583	0.0239269	0.233776	3.9695	1.01181	4.37948	23.291	124.42	8.76154	12.2125	20.6122
1679	ATG3	1847.92	-0.267513	0.118513	-2.25725	0.0239926	0.233776	2018.49	2004.4	1747.41	2303.94	1780.69	1524.51	1656.83	1747.13
1680	CCT2	2065.91	-0.23401	0.103684	-2.25695	0.0240109	0.233776	2485.9	2172.36	1956.53	2316.99	1925.02	1975.24	1816.61	1878.65
1681	DDX49	265.918	-0.389017	0.172241	-2.25857	0.0239104	0.233776	303.667	293.425	238.682	369.861	223.955	242.403	246.285	209.066
1682	USP8	1840.07	-0.257755	0.114199	-2.25707	0.0240038	0.233776	2232.84	1978.09	1729.89	2074.76	1661.25	1761.07	1529.61	1753.01
1683	VAC14	1665.34	-0.206287	0.0913968	-2.25705	0.0240052	0.233776	1783.3	1685.68	1822.96	1844.65	1493.04	1596.55	1679.22	1417.33
1684	PML	2300	-0.275499	0.12196	-2.25894	0.0238871	0.233776	2508.72	2516.37	2728.42	2322.58	1947.91	1804.88	2184	2387.08
1685	CINP	652.904	0.442401	0.195891	2.2584	0.0239206	0.233776	482.294	450.256	564.953	716.43	899.803	622.07	784.652	702.776
1686	SUPT3H	179.543	0.481465	0.213301	2.25721	0.0239947	0.233776	169.696	146.712	156.566	126.703	221.965	184.966	160.798	268.94
1687	DDX21	1039.5	-0.395993	0.175397	-2.2577	0.0239645	0.233776	1487.57	918.724	1022.61	1295.91	874.919	918.015	831.467	966.808
1688	C1H1orf87	10.5751	2.20063	0.976013	2.25471	0.0241516	0.234204	2.97713	8.09448	2.18974	1.86328	43.7957	15.5761	8.14166	1.96306
1689	NFATC4	261.355	0.495815	0.219874	2.255	0.0241334	0.234204	211.376	218.551	237.587	200.302	218.979	399.137	256.462	348.444
1690	SLC35B1	962.802	-0.334444	0.148286	-2.2554	0.0241083	0.234204	1005.28	1217.21	961.296	1111.45	798.276	710.658	993.282	904.972
1691	SMCR8	231.297	-0.554518	0.245943	-2.25466	0.0241547	0.234204	357.255	199.327	282.476	261.791	178.169	238.509	196.417	136.433
1692	TRPC6	207.73	0.537075	0.238169	2.25502	0.024132	0.234204	143.894	166.949	148.902	218.004	261.779	324.177	210.665	187.472
1693	SLC35C1	939.531	-0.326669	0.144867	-2.25495	0.0241364	0.234204	918.94	1163.58	929.545	1169.21	817.188	807.035	964.786	745.964
1694	LOC114110431	248.259	1.02336	0.453797	2.2551	0.0241269	0.234204	190.536	40.4724	167.515	256.201	251.825	292.051	449.826	337.647
1695	CHD4	1485.23	-0.506582	0.224827	-2.2532	0.0242464	0.234816	2372.77	1235.42	1599.61	1765.46	1145.66	1515.75	1254.83	992.328
1696	VWF	1299.11	-0.762484	0.338391	-2.25326	0.0242426	0.234816	971.535	1206.08	1654.35	2706.41	877.905	1140.95	1221.25	614.439
1697	LOC114108723	90.4618	1.22081	0.542084	2.25207	0.0243176	0.235367	90.3062	54.6378	35.0358	37.2656	143.331	48.6752	65.1332	249.309
1698	NCOA1	2375.13	-0.320884	0.142534	-2.25127	0.0243683	0.235579	2981.1	2118.73	2421.85	3030.62	2162.91	2190.39	2001.83	2093.61
1699	CEP126	21.7715	1.03824	0.461173	2.2513	0.0243664	0.235579	8.93138	12.1417	24.0871	12.1113	41.805	27.2581	20.3541	27.4829
1700	RPL12	24722.5	0.212183	0.0942693	2.25081	0.0243974	0.235722	22029.7	23523.6	23670	22407.8	29654.7	23763.3	26644.6	26086.2
1701	SLC22A4	458.761	1.09674	0.487689	2.24884	0.0245226	0.236792	402.904	372.346	344.884	49.3769	635.038	559.765	755.139	550.639
1702	RTCB	1034.57	-0.31078	0.138214	-2.24853	0.0245421	0.236842	1364.52	1075.55	1031.37	1110.51	1040.15	817.744	946.467	890.249
1703	ZDHHC19	9.98888	1.37119	0.610013	2.24781	0.0245884	0.23701	3.9695	8.09448	6.56922	3.72656	10.9489	8.76154	15.2656	22.5752
1704	FOLR3	15.0538	-2.2425	0.997637	-2.24781	0.0245882	0.23701	72.4434	12.1417	5.47435	9.31639	8.95821	0.973505	9.15936	1.96306
1705	FAM216B	15.6847	1.60601	0.714827	2.24671	0.0246589	0.237549	1.98475	9.10629	8.75896	11.1797	19.9071	50.6222	10.1771	13.7414
1706	ODF2	1177.11	-0.259812	0.115679	-2.24597	0.0247061	0.237865	1458.79	1196.97	1147.42	1327.59	1019.25	1029.97	1076.73	1160.17
1707	SLC38A9	580.074	-0.278436	0.124008	-2.24531	0.0247484	0.238132	628.174	618.216	559.479	736.926	494.692	547.11	548.544	507.452
1708	ASPRV1	25.0835	-2.52012	1.1226	-2.2449	0.0247745	0.238149	66.4891	100.169	3.28461	0.931639	7.96285	1.94701	7.12395	12.7599
1709	FKBP11	679.37	-0.48246	0.214921	-2.24483	0.0247791	0.238149	642.067	737.61	641.594	1145.92	554.414	581.182	620.801	511.378
1710	CYSLTR2	123.691	-0.860367	0.383323	-2.2445	0.0248005	0.238215	161.757	107.252	118.246	250.611	63.7028	115.847	120.089	52.0212
1711	GUCA2A	14223.9	1.03714	0.462749	2.24126	0.0250091	0.238669	12623	12055.7	10019.2	2584.37	19756.8	12064.6	32471	12216.1
1712	GJA5	86.7868	-0.648802	0.289246	-2.24308	0.0248917	0.238669	109.161	113.323	94.1588	107.138	96.5496	58.4103	75.3103	40.2428
1713	POPDC2	90.8118	1.34909	0.601549	2.2427	0.0249162	0.238669	72.4434	69.8149	58.0281	4.65819	86.596	156.734	150.621	127.599
1714	PARP9	2045.63	-0.29259	0.130482	-2.24238	0.0249366	0.238669	2401.55	2463.76	2245.58	1898.68	1705.05	1795.14	2120.9	1734.37
1715	LOC106992027	15.1792	1.22288	0.545196	2.24301	0.0248963	0.238669	3.9695	10.1181	13.1384	9.31639	22.8932	24.3376	10.1771	27.4829
1716	LOC114114515	587.57	0.505911	0.22567	2.24182	0.0249727	0.238669	383.057	547.389	584.661	427.622	704.713	861.552	717.483	474.08
1717	RPL18A	21613.4	0.216295	0.0964911	2.24161	0.0249866	0.238669	19906.1	20130	19622.3	20326.5	24848.1	19958.8	23502.9	24612.9
1718	FSTL4	20.6278	1.38896	0.619842	2.24084	0.0250366	0.238669	10.9161	8.09448	8.75896	17.7011	60.7168	10.7086	28.4958	19.6306
1719	ANKRD31	190.735	0.691478	0.30845	2.24178	0.0249755	0.238669	95.268	153.795	195.982	138.814	232.914	330.992	144.514	233.604
1720	PLA2G4F	56.2918	-0.969277	0.432335	-2.24196	0.0249641	0.238669	72.4434	106.24	50.364	68.9413	63.7028	28.2316	42.7437	17.6676
1721	COMMD6	721.533	0.225792	0.100758	2.24095	0.0250294	0.238669	710.541	660.712	690.863	599.044	766.425	751.546	831.467	761.668
1722	LOC105602100	443.367	-0.679443	0.303174	-2.2411	0.0250196	0.238669	684.739	442.161	393.058	663.327	263.77	438.077	448.809	212.992
1723	MAML2	717.471	0.666585	0.297232	2.24264	0.02492	0.238669	622.219	571.673	739.037	286.013	771.402	941.379	664.563	1143.48
1724	NSMF	1056.56	0.588266	0.262578	2.24035	0.0250682	0.238831	497.18	857.003	1136.48	885.989	915.728	1434.95	1448.2	1276.97
1725	RAB39A	38.7178	-0.921494	0.411464	-2.23955	0.0251203	0.239161	48.6264	36.4252	38.3204	79.1893	41.805	24.3376	22.3896	18.6491
1726	TXNDC5	2142.32	-0.529117	0.236279	-2.23937	0.0251319	0.239161	2419.41	2226.99	2145.95	3330.61	1852.36	1891.52	2162.63	1109.13
1727	THRB	65.3227	0.726054	0.324256	2.23914	0.0251467	0.239163	41.6798	38.4488	51.4589	65.2147	81.6193	115.847	75.3103	53.0027
1728	G6PD	1959.72	-0.29299	0.130874	-2.23872	0.025174	0.239284	2047.27	2374.72	2131.71	2078.49	1455.21	1921.7	1980.46	1688.23
1729	ERICH3	22.9841	1.29811	0.580139	2.23758	0.0252483	0.239436	21.8323	14.1653	8.75896	8.38475	60.7168	35.0462	17.301	17.6676
1730	TMEM117	1700.18	0.510531	0.228108	2.23811	0.0252138	0.239436	1152.15	1952.79	1538.29	967.041	1903.12	2340.31	1939.75	1807.98
1731	USP30	282.142	-0.415989	0.185904	-2.23765	0.0252438	0.239436	346.339	315.685	313.133	314.894	182.15	266.74	302.259	215.937
1732	LOC101106372	363.684	0.448063	0.20022	2.23785	0.0252305	0.239436	279.85	311.638	313.133	326.074	341.407	580.209	397.923	359.24
1733	DDAH1	148.805	0.435133	0.194554	2.23657	0.0253146	0.239512	138.933	147.724	102.918	116.455	148.308	203.462	162.833	169.805
1734	LOC114113163	66.1052	0.583435	0.260785	2.23723	0.0252715	0.239512	65.4968	42.496	43.7948	59.6249	82.6146	63.2778	76.328	95.2085
1735	SDC3	1710.45	-0.510359	0.228164	-2.23681	0.0252989	0.239512	1862.69	2140.99	1717.85	2317.92	1348.71	2063.83	1177.49	1054.16
1736	OAF	1956.86	0.400946	0.179267	2.23659	0.0253129	0.239512	1574.9	1969.99	1838.29	1363.92	1721.97	2194.28	2635.86	2355.68
1737	BRAF	637.5	0.296589	0.132626	2.23628	0.0253337	0.239554	640.082	581.791	572.617	494.7	655.94	708.711	645.226	800.93
1738	GTF2H1	1165.4	-0.176598	0.0789788	-2.23602	0.0253503	0.239574	1288.1	1236.43	1237.2	1185.04	1057.07	1146.79	1117.44	1055.15
1739	EIF3L	2690.51	-0.181999	0.0814683	-2.23398	0.0254842	0.239823	2918.58	2980.79	2878.41	2662.62	2364.97	2647.93	2601.26	2469.53
1740	GPR180	389.969	-0.348631	0.155973	-2.23519	0.0254046	0.239823	517.028	424.96	350.358	454.64	378.236	342.674	334.826	317.035
1741	ACLY	1121.27	-0.200047	0.089553	-2.23384	0.0254935	0.239823	1264.29	1123.11	1145.23	1262.37	981.422	1058.2	1069.61	1065.94
1742	NOP53	4826.88	0.210084	0.0940369	2.23406	0.0254793	0.239823	4034.01	4554.16	4767.06	4549.19	5196.76	4748.76	5540.4	5224.69
1743	RPL18	19349.7	0.26771	0.119797	2.2347	0.025437	0.239823	15726.2	18674	17644.9	18193	22432.4	17543.5	22136.1	22447.6
1744	OSBP	2113.35	0.250294	0.112019	2.2344	0.0254569	0.239823	1713.83	2109.62	1998.14	1900.54	2042.47	2294.55	2507.63	2339.97
1745	MYD88	439.536	-0.406547	0.181893	-2.23509	0.0254113	0.239823	542.829	447.22	482.838	531.034	357.333	366.038	492.57	296.422
1746	TTC39C	527.59	0.420984	0.188425	2.23422	0.0254683	0.239823	475.348	492.752	528.822	308.372	563.372	603.573	579.075	669.404
1747	GALNTL6	111.818	1.35588	0.60739	2.2323	0.0255948	0.240612	50.6111	33.3897	59.123	108.07	388.189	100.271	49.8676	105.024
1748	BORA	383.139	-0.400019	0.17921	-2.23213	0.0256067	0.240612	507.104	425.972	406.197	404.331	404.115	259.926	299.206	358.259
1749	KL	30.185	0.754596	0.338134	2.23165	0.0256383	0.240771	14.8856	25.2953	19.7077	29.8124	31.8514	38.9402	41.726	39.2613
1750	NCBP2-AS2	178.177	0.36862	0.16523	2.23095	0.0256844	0.240929	154.811	152.783	167.515	147.199	210.02	159.655	209.648	223.789
1751	ATP6V1C1	1012.67	-0.279943	0.125474	-2.23109	0.0256752	0.240929	1270.24	1105.91	1054.36	1011.76	929.663	796.327	1006.51	926.566
1752	BCLAF1	4470.39	-0.273412	0.122579	-2.2305	0.0257146	0.240937	5746.85	4334.6	4458.31	5030.85	4179.5	4302.89	3760.43	3949.68
1753	LOC114111267	51.7639	1.01983	0.457201	2.2306	0.0257074	0.240937	32.7484	43.5078	38.3204	22.3593	29.8607	121.688	54.9562	70.6703
1754	UBXN6	702.98	0.235619	0.105672	2.22971	0.0257664	0.241285	589.471	658.689	678.819	655.874	757.467	704.817	839.608	739.093
1755	ARMC3	14.2261	1.43217	0.642478	2.22913	0.025805	0.241508	2.97713	8.09448	6.56922	13.0429	36.8282	19.4701	9.15936	17.6676
1756	C1H1orf54	311.682	-0.529439	0.237593	-2.22834	0.0258577	0.241734	273.896	375.382	387.584	436.007	334.44	257.005	254.427	174.713
1757	PRR15L	2055.36	0.308434	0.138415	2.22833	0.0258585	0.241734	1673.14	2013.5	2033.17	1626.64	2169.88	2454.21	2525.95	1946.38
1758	LOC101111971	75.7257	-0.617842	0.277295	-2.2281	0.0258738	0.241739	128.016	71.8385	88.6845	78.2577	55.74	72.0394	64.1155	47.1135
1759	IARS	1749.73	-0.353528	0.158701	-2.22764	0.0259046	0.241889	1847.8	2223.96	1577.71	2202.39	1386.53	1822.4	1445.14	1491.93
1760	TMEM246	420.583	-0.528066	0.237119	-2.22701	0.0259468	0.242146	381.072	521.082	494.881	589.727	283.677	464.362	378.587	251.272
1761	DCAF13	554.009	-0.268788	0.120755	-2.2259	0.0260207	0.242698	697.64	623.275	547.435	553.394	511.613	484.805	496.641	517.267
1762	LOC101112936	3315.17	-0.436694	0.196308	-2.22453	0.0261125	0.243247	4132.25	3571.69	4203.21	3345.52	2273.4	2332.52	2792.59	3870.18
1763	ING1	459.946	0.224298	0.100847	2.22414	0.0261388	0.243247	412.828	452.279	425.904	406.195	504.646	460.468	507.836	509.415
1764	MED20	16.1636	-0.98036	0.440781	-2.22414	0.0261389	0.243247	19.8475	21.248	18.6128	26.0859	9.95357	16.5496	9.15936	7.85225
1765	PLK1	1314.18	-0.396518	0.178263	-2.22435	0.0261249	0.243247	1693.98	1494.44	1276.62	1509.26	1393.5	844.029	1102.18	1199.43
1766	C9H8orf34	15.2299	2.75577	1.23982	2.22271	0.0262354	0.244007	2.97713	3.03543	2.18974	7.45311	89.5821	14.6026	1.01771	0.981531
1767	RAB28	845.684	0.190179	0.0855745	2.22238	0.0262577	0.244076	759.167	842.838	791.591	766.739	884.872	871.287	904.741	944.233
1768	ETFRF1	306.106	0.361474	0.162672	2.2221	0.0262766	0.244114	267.941	268.13	297.805	238.5	338.421	401.084	274.781	362.185
1769	LOC114116356	36.8061	1.31152	0.59056	2.2208	0.0263645	0.244192	27.7865	34.4016	19.7077	2.79492	36.8282	56.4633	45.7968	70.6703
1770	R3HDM1	892.029	-0.317616	0.143028	-2.22065	0.0263744	0.244192	1131.31	953.125	869.327	1005.24	812.211	684.374	753.103	927.547
1771	E2F7	239.588	-0.36887	0.166125	-2.22044	0.0263891	0.244192	215.345	301.519	252.915	310.236	213.006	223.906	201.506	198.269
1772	VCAN	1141.35	-0.532543	0.239783	-2.22093	0.0263555	0.244192	1367.49	1182.81	1068.59	1779.43	819.179	1313.26	887.44	712.592
1773	TEX2	2112.84	-0.290144	0.130655	-2.22068	0.0263725	0.244192	2196.13	2349.42	2479.88	2273.2	2007.63	2191.36	1855.28	1549.84
1774	ZDHHC5	1218.87	-0.301207	0.135623	-2.22091	0.0263568	0.244192	1302.99	1351.78	1323.7	1403.98	957.533	1267.5	1209.04	934.418
1775	LGALS8	1898.66	-0.365048	0.164311	-2.22168	0.0263048	0.244192	1855.74	2210.81	2160.18	2323.51	1626.41	1873.02	1895.99	1243.6
1776	TMEM209	682.879	-0.280155	0.126192	-2.22007	0.0264137	0.244282	818.71	732.551	656.922	787.235	704.713	578.262	578.058	606.586
1777	ECM1	419.53	-0.732635	0.330114	-2.21934	0.0264638	0.24442	315.575	529.177	451.086	799.346	251.825	483.832	283.94	241.457
1778	IL2RB	4292.32	-0.370343	0.166914	-2.21876	0.026503	0.24442	4153.09	5306.95	4888.59	5012.22	2958.2	3393.64	4644.81	3981.09
1779	ERBB2	2873.5	0.429439	0.193502	2.2193	0.026466	0.24442	2244.75	2489.05	3055.78	2006.75	3164.24	3484.17	4041.31	2501.92
1780	TMEM63A	908.643	-0.276881	0.124789	-2.21879	0.0265013	0.24442	958.635	851.944	1055.45	1116.1	740.545	836.241	867.086	843.135
1781	APOBEC2	374.729	0.245072	0.110435	2.21914	0.026477	0.24442	333.438	340.98	355.833	341.911	424.022	389.402	373.498	438.745
1782	LOC114110277	178.889	0.844048	0.38054	2.21802	0.0265532	0.244745	87.329	218.551	108.392	97.8221	186.132	184.966	171.992	375.927
1783	LOC114118284	51.8383	-0.863593	0.389495	-2.21721	0.0266084	0.244755	93.2833	41.4842	47.0794	85.7108	33.8421	48.6752	23.4073	41.2243
1784	ARID1A	940.146	-0.541606	0.244216	-2.21773	0.0265731	0.244755	1385.36	721.421	1074.07	1277.28	608.163	892.704	927.131	635.051
1785	KARS	11178.9	0.213515	0.0963116	2.21692	0.0266287	0.244755	10333.6	10599.7	10204.2	10275	12142.4	12606.9	12928.9	10340.4
1786	ARPC3	3884.9	-0.253936	0.114512	-2.21755	0.0265855	0.244755	4271.18	4891.09	3932.77	3808.54	3552.43	3290.45	3829.63	3503.09
1787	IMPACT	176.242	-0.459616	0.207315	-2.217	0.0266231	0.244755	214.353	185.161	169.705	246.884	122.429	184.966	133.32	153.119
1788	HEXA	133.326	-0.777693	0.351017	-2.21554	0.0267228	0.245482	148.856	164.925	137.954	221.73	82.6146	115.847	147.568	47.1135
1789	PRDX4	699.947	-0.417957	0.188739	-2.21446	0.0267968	0.246024	722.449	857.003	666.776	955.862	609.158	640.566	700.182	447.578
1790	FARP2	539.862	0.267008	0.120618	2.21367	0.0268518	0.246254	420.767	545.366	480.648	513.333	561.381	626.937	593.323	577.14
1791	CPSF7	136.571	-0.599216	0.270666	-2.21385	0.0268388	0.246254	211.376	140.642	153.282	152.789	83.61	144.079	129.249	77.541
1792	AHNAK	10458.8	0.624797	0.282332	2.21298	0.0268988	0.246548	8870.84	9157.9	10325.7	4561.3	9708.71	18005.9	11362.7	11677.3
1793	LOC105602800	39.8407	0.865294	0.391423	2.21064	0.027061	0.247895	16.8704	39.4606	30.6564	26.0859	32.8468	58.4103	42.7437	71.6518
1794	DYNC1LI2	1236.6	0.240387	0.108761	2.21024	0.0270887	0.248011	1093.6	1260.72	1048.89	1131.94	1224.29	1438.84	1276.2	1418.31
1795	ILDR2	58.7791	-0.641654	0.290431	-2.20932	0.0271525	0.24811	87.329	52.6141	63.5025	82.9159	54.7446	42.8342	52.9208	33.3721
1796	MRPL41	448.024	0.468178	0.211904	2.20939	0.0271477	0.24811	288.781	326.815	440.138	448.118	489.716	406.925	551.597	632.106
1797	LOC654331	60790.2	-0.870934	0.394195	-2.2094	0.0271469	0.24811	39697	94010.3	79034.3	101665	56130.2	53694.6	46187.6	15902.8
1798	NCALD	1774.23	0.492037	0.222734	2.20908	0.0271692	0.24811	1137.26	1640.14	1845.95	1275.41	1577.64	1926.57	2043.56	2747.31
1799	CDR2L	163.829	-0.473217	0.214223	-2.20899	0.027175	0.24811	166.719	184.149	200.361	210.55	135.369	163.549	155.709	94.227
1800	SUCLA2	539.173	-0.315237	0.142732	-2.20859	0.0272032	0.248229	717.487	569.649	538.676	565.505	441.938	544.189	456.95	478.987
1801	PDXK	2525.5	-0.508487	0.230429	-2.2067	0.0273353	0.24827	2317.2	2615.53	2489.73	4441.12	2267.42	2080.38	2283.73	1708.85
1802	TRUB2	249.47	-0.292159	0.132348	-2.2075	0.0272789	0.24827	269.926	278.248	258.389	291.603	233.909	194.701	243.232	225.752
1803	PTBP1	9379.33	-0.265413	0.120262	-2.20695	0.0273176	0.24827	11909.5	9035.47	9378.66	10634.7	8993.05	8201.78	7957.45	8924.08
1804	POMT2	421.195	-0.300177	0.135993	-2.20729	0.0272938	0.24827	433.668	504.893	405.102	515.196	368.282	380.64	417.26	344.517
1805	GRB2	2155.37	-0.240831	0.10908	-2.20784	0.0272554	0.24827	2600.02	2245.21	2432.8	2061.72	2131.06	1850.63	1996.74	1924.78
1806	LOC105606441	21.9267	-1.11391	0.504425	-2.20828	0.0272245	0.24827	45.6493	14.1653	21.8974	38.1972	15.9257	9.73505	11.1948	18.6491
1807	CD34	927.688	-0.797101	0.361156	-2.20708	0.0273084	0.24827	677.792	1080.61	1172.61	1779.43	532.516	949.167	870.139	359.24
1808	KIF7	141.619	0.584434	0.26486	2.20658	0.0273437	0.24827	87.329	113.323	133.574	119.25	111.48	223.906	153.674	190.417
1809	CYBB	2470.94	-0.649642	0.294316	-2.20729	0.0272937	0.24827	2674.45	3137.62	2389.01	3870.96	2688.46	2202.07	1815.59	989.384
1810	TICRR	273.122	-0.635075	0.287847	-2.20629	0.0273634	0.248312	527.944	251.941	252.915	296.261	266.756	209.304	165.886	213.974
1811	BIRC3	3427.1	-0.436545	0.197937	-2.20548	0.0274206	0.248627	5162.34	3521.1	3699.57	3383.71	2765.1	2269.24	2989.01	3626.76
1812	MAP9	652.596	0.405782	0.183998	2.20537	0.0274284	0.248627	583.517	586.85	493.786	581.343	735.569	613.308	635.049	991.347
1813	LOC105603374	46.0883	0.852452	0.386593	2.20504	0.0274513	0.248697	39.695	13.1535	39.4153	39.1288	68.6796	61.3308	64.1155	43.1874
1814	CTBP1	2533.13	0.260193	0.118046	2.20416	0.0275132	0.248983	2225.9	2215.86	2472.22	2307.67	2751.17	2560.32	2478.12	3253.78
1815	CCM2L	66.1815	-0.559676	0.253918	-2.20416	0.027513	0.248983	74.4281	72.8503	77.7358	90.369	51.7586	70.0923	53.9385	38.2797
1816	TMEM131	2379.34	-0.349168	0.158503	-2.20291	0.0276011	0.249366	3209.34	2361.57	2487.54	2604.86	1952.89	2394.82	2303.07	1720.62
1817	PHLDA3	1413.31	0.489961	0.222377	2.20329	0.0275744	0.249366	1319.86	1294.11	1312.75	776.055	1308.89	1483.62	2069	1742.22
1818	RPS9	14691.4	0.290762	0.131992	2.20288	0.027603	0.249366	11511.6	13559.3	13034.4	14758.1	18207.1	13665.1	15646.2	17149.3
1819	ADAL	125.165	-0.620638	0.281763	-2.2027	0.0276162	0.249366	184.582	100.169	153.282	168.627	84.6053	129.476	109.912	70.6703
1820	SOX9	880.062	0.277333	0.125918	2.20248	0.0276314	0.249366	762.144	733.562	850.714	836.612	1029.2	1064.04	950.538	813.689
1821	NMB	82.9622	1.3179	0.598756	2.20106	0.0277316	0.249904	61.5273	49.5787	67.8819	11.1797	160.252	85.6684	190.311	37.2982
1822	LDHA	4126.48	-0.69171	0.314259	-2.20108	0.0277302	0.249904	8981.99	4407.45	3235.34	3763.82	3286.67	2605.1	3841.84	2889.63
1823	RAB3IL1	131.222	-0.53762	0.244263	-2.20099	0.0277367	0.249904	169.696	132.547	141.238	177.943	85.6007	141.158	121.107	80.4856
1824	GNPNAT1	572.529	-0.377375	0.171486	-2.20062	0.027763	0.250004	597.41	677.913	514.589	797.483	573.326	492.593	479.34	447.578
1825	ATG16L2	293.674	-0.331565	0.150698	-2.2002	0.0277928	0.250135	353.286	296.46	275.907	382.904	260.783	269.661	248.32	262.069
1826	LOC101106998	78.9767	-0.609414	0.277075	-2.19946	0.0278455	0.250472	92.2909	74.874	100.728	113.66	67.6843	72.0394	72.2572	38.2797
1827	CHN2	866.299	0.350498	0.159394	2.19893	0.0278826	0.250669	600.387	888.369	813.488	744.38	844.063	965.717	966.822	1107.17
1828	STYX	527.351	-0.281192	0.127898	-2.19856	0.027909	0.250769	642.067	580.779	520.063	571.095	539.483	474.097	469.163	422.058
1829	ATPSCKMT	428.786	0.244981	0.111469	2.19774	0.0279677	0.251159	405.881	367.287	408.386	388.493	457.864	433.21	452.88	516.285
1830	LOC101103639	8460.22	0.428533	0.195124	2.1962	0.0280775	0.251869	6775.94	6493.8	7303.88	8277.61	10068	6633.46	12299	9830.04
1831	CALB2	38.2327	-1.73923	0.791908	-2.19626	0.0280735	0.251869	80.3824	9.10629	21.8974	123.908	7.96285	7.78804	23.4073	31.409
1832	VPS35L	974.556	-0.211867	0.096482	-2.19592	0.0280976	0.251912	1060.85	1002.7	1082.83	1037.85	814.202	916.068	893.547	988.402
1833	LOC114113675	36.2822	-1.66526	0.75847	-2.19555	0.028124	0.252011	47.634	80.9448	17.5179	74.5311	14.9304	0.973505	20.3541	33.3721
1834	SLC12A3	12.4051	-1.90243	0.866816	-2.19474	0.0281823	0.252396	51.6035	6.07086	13.1384	7.45311	2.98607	4.86752	10.1771	2.94459
1835	HPSE	181.437	-0.687981	0.313504	-2.19449	0.0282006	0.252422	357.255	174.031	162.041	202.166	166.225	108.059	110.93	170.786
1836	SLC44A5	11.1595	2.71492	1.23775	2.19343	0.0282766	0.252495	0	7.08267	0	4.65819	53.7493	11.6821	9.15936	2.94459
1837	RORC	694.688	0.489471	0.223168	2.19328	0.028287	0.252495	516.035	632.381	726.994	436.939	709.689	992.001	925.096	618.365
1838	PDLIM7	1847.2	0.472114	0.215251	2.19331	0.0282849	0.252495	1534.21	1690.74	1640.12	1325.72	1332.78	2544.74	2234.88	2474.44
1839	TFDP1	861.707	-0.194399	0.0886188	-2.19366	0.02826	0.252495	953.673	852.956	913.122	958.656	849.039	782.698	781.599	801.911
1840	LOC106991502	17.989	1.05008	0.478682	2.19369	0.0282578	0.252495	12.9009	17.2008	5.47435	11.1797	34.8375	20.4436	18.3187	23.5568
1841	NOX1	661.273	-1.12076	0.511043	-2.19309	0.028301	0.252495	987.413	1577.41	879.181	179.806	306.57	394.269	654.386	311.145
1842	RNF111	970.119	-0.217551	0.0992114	-2.1928	0.0283218	0.252544	1131.31	975.385	1058.74	1007.1	868.947	935.538	952.574	831.357
1843	UPP1	76.8506	-1.72412	0.786605	-2.19185	0.0283907	0.252884	356.263	52.6141	22.9923	40.0605	62.7075	20.4436	23.4073	36.3167
1844	GNA12	737.155	-0.362607	0.165424	-2.19199	0.02838	0.252884	1031.08	820.578	699.622	765.807	702.722	717.473	601.465	558.491
1845	RABGAP1L	1482.17	0.517685	0.236261	2.19116	0.0284403	0.253188	1446.88	1165.61	1357.64	906.485	1676.18	1558.58	1283.33	2462.66
1846	SPATA1	83.1281	0.820114	0.374467	2.19008	0.0285181	0.25319	67.4815	102.193	30.6564	40.0605	96.5496	99.2975	112.965	115.821
1847	ZNF782	230.105	0.381809	0.174276	2.19082	0.0284647	0.25319	218.323	197.303	214.595	169.558	260.783	299.839	206.595	273.847
1848	TPBGL	173.229	-0.647089	0.295456	-2.19014	0.0285142	0.25319	164.734	283.307	154.377	243.158	132.382	160.628	162.833	84.4117
1849	DOCK2	2320.1	-0.394529	0.180178	-2.18967	0.0285485	0.25319	3306.59	2108.61	2621.12	2505.18	2305.25	1689.03	1789.13	2235.93
1850	MOCS2	1528.78	-0.304766	0.139158	-2.19007	0.0285189	0.25319	1721.77	1747.4	1565.66	1723.53	1190.45	1564.42	1548.95	1168.02
1851	NAV2	507.7	0.343699	0.156952	2.18984	0.0285357	0.25319	356.263	422.937	467.509	543.145	600.2	571.447	519.031	581.067
1852	DLGAP1	138.698	0.619244	0.282792	2.18975	0.0285422	0.25319	84.3519	139.63	87.5896	125.771	230.923	178.151	141.461	121.71
1853	SQLE	795.663	-0.455992	0.208274	-2.18938	0.0285694	0.253239	743.289	1009.79	809.109	1118.9	693.764	618.176	858.945	513.341
1854	LOC114115657	455.328	0.372524	0.170178	2.18902	0.0285953	0.253249	386.034	411.807	431.379	358.681	439.948	663.93	462.039	488.803
1855	LOC114110447	40.2794	1.21737	0.556148	2.18894	0.0286014	0.253249	46.6416	12.1417	31.7512	6.52147	42.8003	56.4633	63.0978	62.818
1856	GPR31	19.7003	-1.20937	0.552565	-2.18865	0.0286224	0.253299	12.9009	29.3425	22.9923	44.7187	15.9257	14.6026	12.2125	4.90766
1857	TUBA4A	2342.11	-0.266806	0.121951	-2.18782	0.0286827	0.253472	2443.23	2682.31	2881.7	2225.69	2370.94	1945.06	2064.93	2123.05
1858	LOC101120093	1057.02	-0.610117	0.278977	-2.18698	0.0287443	0.253472	2041.32	882.299	972.245	1212.99	682.815	907.306	1001.42	755.779
1859	CAPRIN1	7657.2	-0.329466	0.150641	-2.18709	0.0287359	0.253472	9565.51	7306.28	7302.78	9935.93	6690.79	7664.4	6727.04	6064.88
1860	PDE4D	1091.94	0.335634	0.153445	2.18732	0.028719	0.253472	1064.82	865.098	1025.89	906.485	1187.46	1166.26	1019.74	1499.78
1861	NAA15	1374.44	-0.360518	0.164854	-2.1869	0.02875	0.253472	1940.09	1282.98	1380.63	1577.26	1299.94	1325.91	1074.7	1114.04
1862	AP1B1	2569.26	-0.266282	0.121757	-2.187	0.0287427	0.253472	2788.57	2307.94	2909.07	3216.95	2351.03	2403.58	2292.89	2284.02
1863	AS3MT	325.151	0.320694	0.146636	2.18701	0.0287417	0.253472	321.53	259.023	261.674	313.962	320.505	397.19	386.729	340.591
1864	ACPP	60.8499	-0.91575	0.418828	-2.18646	0.028782	0.253618	61.5273	63.7441	81.0204	111.797	63.7028	49.6487	38.6729	16.686
1865	LOC114118270	29.4236	0.980451	0.448605	2.18556	0.0288482	0.253929	12.9009	27.3189	25.182	13.9746	27.87	43.8077	25.4427	58.8919
1866	STRN3	1181.55	0.235637	0.107815	2.18558	0.0288466	0.253929	1091.61	1064.42	1136.48	1049.03	1127.74	1448.58	1248.73	1285.81
1867	FUT11	439.48	-0.436797	0.199897	-2.18511	0.0288806	0.254078	535.883	504.893	418.24	562.71	362.31	455.6	412.171	264.032
1868	PENK	44.6832	1.14672	0.524856	2.18484	0.0289009	0.254121	28.7789	45.5315	22.9923	13.9746	112.475	29.2051	40.7083	63.7995
1869	AK1	313.478	0.886685	0.406027	2.18381	0.0289763	0.254309	186.567	307.59	247.441	138.814	162.243	348.515	653.368	463.283
1870	IFT27	102.636	0.418907	0.191834	2.1837	0.0289843	0.254309	93.2833	102.193	68.9768	86.6424	114.466	112.927	115.001	127.599
1871	UTP4	604.566	-0.264698	0.121187	-2.18421	0.028947	0.254309	702.602	666.783	627.36	642.831	592.237	565.606	460.004	579.103
1872	LOC106992037	14.9582	1.0971	0.502349	2.18395	0.0289661	0.254309	7.939	9.10629	9.85383	11.1797	10.9489	16.5496	30.5312	23.5568
1873	LOC105602261	37.4635	0.9688	0.44387	2.18262	0.0290639	0.254684	39.695	18.2126	29.5615	13.9746	61.7121	36.9932	67.1687	32.3905
1874	ENO2	86.772	0.498101	0.228226	2.18249	0.0290735	0.254684	53.5883	76.8976	88.6845	68.9413	102.522	117.794	89.5582	96.1901
1875	LARS	865.385	-0.237931	0.109018	-2.18249	0.0290735	0.254684	999.322	885.334	847.429	1013.62	864.965	787.565	760.227	764.613
1876	GMIP	1731.19	-0.212888	0.0975788	-2.1817	0.0291315	0.254965	1786.28	1931.55	1924.78	1792.47	1499.01	1490.44	1642.58	1782.46
1877	CRY2	455.691	0.347357	0.159219	2.18163	0.0291366	0.254965	377.103	405.736	439.043	382.904	422.031	635.699	483.411	499.599
1878	LOC101120058	21.4955	-1.51451	0.694567	-2.18051	0.0292199	0.25507	49.6188	8.09448	36.1307	33.539	7.96285	20.4436	13.2302	2.94459
1879	IL18R1	114.924	-0.761646	0.349221	-2.18098	0.0291846	0.25507	117.1	97.1338	167.515	196.576	61.7121	137.264	76.328	65.7626
1880	AHCY	5763.31	-0.573058	0.26282	-2.18042	0.0292263	0.25507	9124.89	6765.98	6955.71	4726.2	4544.8	6384.24	3030.73	4573.94
1881	RPLP0	45197.8	0.203512	0.0933324	2.1805	0.0292201	0.25507	40014.6	42783.4	41724.4	43538.3	53364.1	43023.1	49474.8	47660.2
1882	FOXF2	338.21	0.480443	0.220296	2.1809	0.029191	0.25507	211.376	296.46	329.556	292.535	352.356	534.454	328.719	360.222
1883	TNFRSF11B	15.9224	-1.65734	0.76038	-2.17962	0.0292858	0.255454	31.756	9.10629	5.47435	50.3085	4.97678	10.7086	9.15936	5.88919
1884	REG4	4998.47	-0.923973	0.424367	-2.1773	0.0294584	0.256741	4938.06	10821.3	5629.82	4797.01	4344.73	4135.45	4267.25	1054.16
1885	LOC101110679	158.828	-0.59495	0.273262	-2.17721	0.0294647	0.256741	186.567	227.657	174.084	176.08	136.364	135.317	164.869	69.6887
1886	TMED5	457.377	-0.443795	0.203892	-2.17662	0.0295086	0.256763	528.936	433.055	502.545	643.763	382.217	350.462	508.853	309.182
1887	RIOX2	420.351	-0.237815	0.109279	-2.17622	0.0295386	0.256763	487.256	449.244	430.284	452.777	403.12	412.766	360.268	367.093
1888	GAS2L3	222.216	-0.60104	0.276221	-2.17594	0.0295601	0.256763	336.415	234.74	223.353	276.697	249.835	165.496	184.205	106.987
1889	ALKBH5	1269	0.224559	0.103199	2.17597	0.0295574	0.256763	1123.37	1190.9	1116.77	1250.26	1343.73	1242.19	1354.57	1530.21
1890	SLC38A7	272.797	-0.417599	0.191918	-2.17592	0.0295612	0.256763	315.575	357.169	250.725	324.21	251.825	239.482	268.675	174.713
1891	TCN1	33.4465	-1.61936	0.74429	-2.17572	0.0295766	0.256763	133.971	24.2834	10.9487	32.6074	24.8839	10.7086	20.3541	9.81531
1892	TKT	3582.28	-0.259225	0.119104	-2.17645	0.0295213	0.256763	3496.14	4237.46	3857.23	4021.89	3474.79	2889.36	3647.46	3033.91
1893	LOC114110575	329.25	-0.405934	0.186675	-2.17455	0.029664	0.257202	398.935	331.874	412.766	357.749	347.38	308.601	211.683	265.013
1894	PARP11	416.79	-0.268494	0.123479	-2.17441	0.0296741	0.257202	468.401	416.866	497.071	439.734	357.333	342.674	400.977	411.262
1895	GMPPB	530.118	-0.372373	0.171224	-2.17476	0.0296478	0.257202	585.501	582.803	548.53	675.438	496.683	339.753	477.305	534.935
1896	SLC16A9	13.4676	1.03218	0.474947	2.17325	0.0297617	0.257825	8.93138	11.1299	9.85383	5.58983	20.9025	21.4171	13.2302	16.686
1897	CD302	2352.63	-0.575102	0.264697	-2.17268	0.0298042	0.258057	3176.59	1918.39	2787.54	3379.05	1779.7	2486.33	2136.17	1157.23
1898	HEATR5A	745.804	-0.404403	0.18615	-2.17246	0.0298213	0.258069	953.673	703.208	795.97	945.614	584.274	826.506	634.031	523.156
1899	SLC9A8	808.825	-0.308787	0.142175	-2.17188	0.0298647	0.258309	884.206	892.417	1054.36	749.969	655.94	814.823	706.289	712.592
1900	LOC114115685	119.266	0.629925	0.290126	2.17121	0.0299153	0.25861	119.085	75.8858	98.5383	81.0526	132.382	88.5889	175.046	183.546
1901	SNTA1	21.4987	0.866128	0.398961	2.17096	0.0299344	0.258639	14.8856	14.1653	21.8974	10.248	27.87	30.1786	20.3541	32.3905
1902	LOC101105876	16.5696	-1.26479	0.582719	-2.17049	0.0299699	0.258809	27.7865	10.1181	36.1307	19.5644	7.96285	5.84103	17.301	7.85225
1903	GBX2	10.2331	-1.64928	0.760111	-2.16979	0.0300226	0.258992	10.9161	17.2008	28.4666	5.58983	4.97678	9.73505	2.03541	2.94459
1904	LOC106991031	29.6809	0.953394	0.439382	2.16985	0.0300181	0.258992	9.92375	18.2126	21.8974	30.7441	44.7911	49.6487	38.6729	23.5568
1905	ERAP2	3428.39	-0.297976	0.137368	-2.16919	0.0300682	0.25925	3642.02	3837.8	3244.1	4400.13	3262.78	3138.58	3306.53	2595.17
1906	SLC17A7	17.6788	-1.56191	0.720303	-2.16841	0.0301275	0.259625	14.8856	16.189	12.0436	62.4198	5.97214	3.89402	14.2479	11.7784
1907	NLRP3	81.4829	-0.720589	0.332442	-2.16756	0.030192	0.259828	87.329	81.9566	84.305	151.857	88.5868	53.5428	62.0801	42.2058
1908	WASF3	292.581	0.472583	0.217996	2.16785	0.0301704	0.259828	246.109	226.646	269.338	238.5	279.695	480.911	268.675	330.776
1909	CCDC85B	214.644	0.472976	0.218215	2.16748	0.0301986	0.259828	175.65	176.055	135.764	231.046	224.951	203.462	274.781	295.441
1910	LOC101101976	500.7	-0.535406	0.247233	-2.16559	0.0303423	0.260898	550.768	733.562	408.386	677.302	330.458	361.17	378.587	565.362
1911	MAK16	244.026	-0.373412	0.172443	-2.16543	0.0303547	0.260898	338.4	229.681	260.579	272.97	238.886	201.515	190.311	219.863
1912	DYNC1LI1	1301.25	-0.246511	0.11385	-2.16522	0.0303708	0.260899	1588.79	1429.69	1402.53	1227.9	1188.46	1284.05	1176.47	1112.08
1913	GPR108	1311.39	-0.350325	0.161839	-2.16465	0.0304147	0.26114	1222.61	1774.72	1357.64	1524.16	1049.11	1191.57	1351.51	1019.81
1914	ABCG1	444.368	-0.443938	0.205146	-2.16402	0.0304631	0.261153	472.371	641.488	535.391	399.673	433.976	299.839	434.561	337.647
1915	BID	1232.58	0.224567	0.103774	2.16401	0.0304639	0.261153	1093.6	1213.16	1111.29	1129.15	1389.52	1151.66	1393.24	1379.05
1916	LOC114118094	117.876	0.566571	0.261799	2.16414	0.0304534	0.261153	131.986	67.7913	76.6409	103.412	171.201	131.423	123.143	137.414
1917	CCDC148	16.959	1.42468	0.658704	2.16286	0.0305522	0.261259	6.94663	7.08267	8.75896	13.9746	49.7678	27.2581	8.14166	13.7414
1918	TCEA3	1540.43	0.479337	0.221557	2.1635	0.0305031	0.261259	986.421	1289.05	1524.06	1348.08	1375.58	2349.07	2018.11	1433.04
1919	DUSP6	1362.5	-0.338712	0.156594	-2.163	0.0305409	0.261259	1720.78	1719.07	1349.97	1296.84	1133.71	1088.38	1434.97	1156.24
1920	LOC114117837	42.4156	1.18316	0.547047	2.16281	0.0305558	0.261259	19.8475	39.4606	37.2256	7.45311	31.8514	58.4103	49.8676	95.2085
1921	ZWINT	406.43	-0.488856	0.225976	-2.16331	0.0305172	0.261259	641.074	377.405	416.051	463.956	413.073	319.31	255.444	365.13
1922	FAM84A	3365.42	0.302871	0.140097	2.16187	0.0306282	0.261538	2800.48	3140.66	3569.28	2544.31	3642.01	4224.04	3571.13	3431.43
1923	CYLD	1313.62	-0.16712	0.0773017	-2.16192	0.0306245	0.261538	1366.5	1359.87	1418.95	1413.3	1170.54	1240.25	1223.28	1316.23
1924	VPS37D	35.1526	0.769556	0.355985	2.16177	0.0306361	0.261538	18.8551	18.2126	29.5615	37.2656	35.8328	55.4898	44.7791	41.2243
1925	SLC1A4	238.105	-0.553823	0.25622	-2.16151	0.0306558	0.26157	354.278	226.646	201.456	350.296	238.886	148.946	181.152	203.177
1926	TIMM29	480.111	0.279726	0.129464	2.16065	0.0307224	0.262002	447.561	442.161	446.707	398.741	559.391	468.256	479.34	598.734
1927	MYCBP2	1593.93	-0.42188	0.19528	-2.16039	0.0307427	0.262039	2356.89	1269.82	1775.88	1898.68	1274.06	1539.11	1258.9	1378.07
1928	TNC	1466.35	-0.558755	0.258714	-2.15974	0.0307928	0.262265	2299.33	1377.07	1240.49	2070.1	946.584	1556.63	1291.47	949.141
1929	MMP2	1485.51	-0.718832	0.33285	-2.15963	0.0308012	0.262265	1463.75	1556.16	1701.43	2671.01	1025.22	1581.95	1354.57	530.027
1930	RPS10	14013.4	0.20126	0.0932107	2.1592	0.030835	0.262417	13022.9	13633.1	12618.4	12875.3	16588.6	13322.4	15145.5	14900.6
1931	LOC106990963	125.657	0.694224	0.321557	2.15895	0.0308541	0.262444	110.154	79.933	121.531	72.6678	126.41	181.072	93.629	219.863
1932	LOC101113715	4001.02	-2.83296	1.31241	-2.15859	0.030882	0.262545	136.948	2788.55	1551.43	23591.9	1420.37	607.467	1751.47	159.99
1933	PCNP	2211.09	-0.23974	0.11108	-2.15826	0.0309077	0.262628	2754.83	2376.74	2161.27	2284.38	2180.83	2057.02	1974.35	1899.26
1934	OGFOD1	578.317	-0.297541	0.137876	-2.15803	0.0309259	0.262646	755.198	619.228	631.74	545.009	492.702	496.487	513.942	572.233
1935	CACNG4	678.023	0.636267	0.294881	2.15771	0.0309507	0.262721	467.409	565.602	794.876	296.261	676.843	1071.83	816.201	735.167
1936	S100PBP	811.86	-0.447002	0.207214	-2.15719	0.0309905	0.262787	1320.85	828.673	838.67	758.354	767.42	617.202	617.748	745.964
1937	GAL3ST1	48.264	1.84582	0.855588	2.15737	0.0309766	0.262787	51.6035	14.1653	16.423	1.86328	146.317	28.2316	107.877	19.6306
1938	LOC114114004	124.358	-1.31271	0.608624	-2.15684	0.0310178	0.262883	67.4815	103.205	426.999	111.797	53.7493	136.291	59.027	36.3167
1939	CREG1	1631.36	-0.650767	0.301984	-2.15497	0.0311639	0.2629	1669.18	1785.85	1593.04	2924.41	1587.59	1495.3	1327.09	668.423
1940	CASP8	1790.93	-0.301042	0.139623	-2.15611	0.0310751	0.2629	2036.35	2376.74	1874.42	1621.05	1550.77	1572.21	1736.21	1559.65
1941	ATP5ME	627.957	0.334529	0.155235	2.15499	0.0311628	0.2629	416.798	628.334	562.763	613.95	744.527	682.427	682.881	691.98
1942	JPH4	93.0793	0.62814	0.291282	2.15647	0.0310471	0.2629	63.512	71.8385	93.0639	64.2831	84.6053	104.165	168.939	94.227
1943	RIMS2	34.0568	1.4253	0.661361	2.1551	0.0311544	0.2629	14.8856	17.2008	10.9487	30.7441	120.438	34.0727	27.4781	16.686
1944	CTSZ	6222.17	-0.455825	0.211454	-2.15566	0.0311099	0.2629	6393.87	7468.17	6029.45	8896.22	6057.74	5062.22	6279.25	3590.44
1945	ZNF444	295.38	0.574344	0.266508	2.15507	0.0311561	0.2629	184.582	240.811	259.484	264.585	236.895	327.098	319.56	530.027
1946	RUVBL1	973.317	-0.333791	0.154835	-2.15578	0.0311009	0.2629	1061.84	943.007	991.952	1344.35	871.933	760.307	835.537	977.605
1947	LOC101120029	1278.44	-0.326714	0.151553	-2.15577	0.0311018	0.2629	1103.52	1602.71	1475.88	1508.32	1018.25	1120.5	1117.44	1280.9
1948	LOC105602949	65.8754	0.918658	0.426409	2.15441	0.0312083	0.263004	64.5044	42.496	56.9332	18.6328	47.7771	106.112	86.5051	104.042
1949	HAGHL	54.1424	0.551704	0.256066	2.15453	0.0311983	0.263004	35.7255	48.5669	36.1307	54.9667	57.7307	64.2513	64.1155	71.6518
1950	HAUS6	452.2	-0.506024	0.235113	-2.15226	0.0313771	0.263061	797.87	394.606	446.707	483.521	400.133	385.508	348.056	361.204
1951	OBSL1	161.211	0.720517	0.334627	2.15319	0.0313034	0.263061	74.4281	123.441	186.128	103.412	131.387	188.86	278.852	203.177
1952	SMIM32	96.4222	-0.785852	0.364905	-2.15358	0.0312732	0.263061	87.329	79.933	178.464	142.541	45.7864	84.6949	96.6822	55.9473
1953	LNX1	645.93	0.404146	0.187811	2.15187	0.0314072	0.263061	517.028	690.055	601.084	416.443	633.047	689.241	829.431	791.114
1954	VASH1	129.508	-0.575847	0.267455	-2.15306	0.0313137	0.263061	140.917	117.37	137.954	223.593	105.508	128.503	100.753	81.4671
1955	SMYD2	630.168	0.265032	0.123121	2.15262	0.0313488	0.263061	481.302	640.476	559.479	608.36	660.917	672.692	712.395	705.721
1956	ZNF470	175.243	-0.603725	0.280271	-2.15408	0.0312341	0.263061	256.033	138.618	211.31	239.431	94.5589	125.582	186.24	150.174
1957	CUL5	895.862	0.184958	0.0859037	2.15309	0.0313117	0.263061	896.115	796.295	848.524	813.321	919.71	993.948	958.68	940.307
1958	UROC1	44.3095	0.572665	0.266	2.15288	0.0313285	0.263061	38.7026	39.4606	31.7512	32.6074	54.7446	49.6487	43.7614	63.7995
1959	PPP1R3C	213.268	0.815148	0.378466	2.15382	0.0312542	0.263061	264.964	152.783	133.574	67.078	200.067	324.177	251.374	312.127
1960	TPGS2	779.09	-0.243268	0.113037	-2.1521	0.0313895	0.263061	925.886	816.531	851.809	784.44	776.378	748.625	692.041	637.014
1961	PSAP	20402.3	-0.432798	0.201111	-2.15203	0.0313946	0.263061	18895.8	23318.2	21766	29778.9	19611.5	18093.6	19406.7	12347.7
1962	SLC7A7	3632.19	0.691122	0.32128	2.15115	0.0314642	0.26327	3290.72	3202.38	3093.01	1527.89	4403.46	3617.54	7019.12	2903.37
1963	LOC114118466	40.5655	-0.804137	0.37379	-2.1513	0.0314522	0.26327	44.6569	43.5078	48.1743	69.8729	25.8793	36.0197	40.7083	15.7045
1964	ARCN1	5656.7	-0.208914	0.0971837	-2.14968	0.0315805	0.264109	6466.32	5851.3	5625.44	6318.38	5254.49	5169.31	5776.5	4791.84
1965	SHMT2	767.308	-0.322565	0.150097	-2.14904	0.0316315	0.264266	902.069	741.657	757.65	1008.96	735.569	584.103	688.988	719.462
1966	SPI1	1774.86	-0.334472	0.155623	-2.14924	0.0316155	0.264266	2152.46	1885	1633.55	2247.11	1757.8	1550.79	1687.36	1284.82
1967	PPP1R9A	166.012	0.546852	0.254579	2.14806	0.0317089	0.264779	156.795	114.335	159.851	109.002	260.783	196.648	135.355	195.325
1968	BRSK1	28.7977	0.701977	0.327067	2.14628	0.0318505	0.265825	19.8475	25.2953	24.0871	18.6328	40.8096	39.9137	26.4604	35.3351
1969	TNFSF9	121.709	-0.511585	0.238384	-2.14605	0.031869	0.265845	185.574	114.335	106.202	165.832	102.522	92.483	99.7353	106.987
1970	TMEM135	1773.53	0.258353	0.120411	2.14559	0.0319055	0.266014	1512.38	1621.93	1588.66	1737.51	1886.2	2279.95	1839	1722.59
1971	TUBA1C	319.293	0.3509	0.163573	2.14522	0.031935	0.266031	252.063	249.917	320.797	299.988	427.008	311.522	333.808	359.24
1972	TRPV6	58.5524	-1.36912	0.638268	-2.14506	0.0319484	0.266031	58.5501	14.1653	89.7793	175.148	42.8003	21.4171	22.3896	44.1689
1973	PACRG	21.3102	2.25442	1.05103	2.14496	0.0319561	0.266031	12.9009	1.01181	4.37948	11.1797	113.471	10.7086	4.07083	12.7599
1974	MCOLN2	380.303	-0.352042	0.164169	-2.14439	0.0320014	0.266273	348.324	476.563	454.371	426.691	388.189	312.495	352.127	283.663
1975	SRF	1242.09	0.303224	0.141424	2.14408	0.0320265	0.266299	1161.08	1154.48	1249.25	884.125	1217.32	1487.52	1389.17	1393.77
1976	CDC5L	2190.25	-0.179167	0.0835685	-2.14395	0.0320369	0.266299	2557.35	2189.56	2220.4	2336.55	2035.5	2082.33	2083.25	2017.05
1977	LOC114112974	230.022	0.893702	0.417071	2.1428	0.0321288	0.266523	101.222	287.354	157.661	97.8221	219.974	296.919	193.364	485.858
1978	LOC105607844	38.5922	1.09788	0.512241	2.14328	0.0320904	0.266523	28.7789	10.1181	29.5615	29.8124	28.8653	31.1522	90.5759	59.8734
1979	SLC49A3	211.588	-0.510785	0.238354	-2.14297	0.0321156	0.266523	192.521	252.953	206.93	341.911	175.183	201.515	186.24	135.451
1980	GUCY1A2	37.4904	2.39958	1.11964	2.14316	0.0321001	0.266523	6.94663	4.04724	8.75896	27.9492	215.992	28.2316	4.07083	3.92613
1981	CCDC191	134.73	0.406724	0.190074	2.13982	0.0323697	0.266806	127.024	101.181	130.29	105.275	128.401	165.496	143.497	176.676
1982	HSF2BP	45.2093	0.583543	0.272736	2.13959	0.0323879	0.266806	40.6874	39.4606	33.941	30.7441	49.7678	52.5693	45.7968	68.7072
1983	LOC105609277	45.3871	1.59664	0.746385	2.13916	0.0324227	0.266806	4.96188	53.6259	5.47435	26.0859	103.517	97.3505	39.6906	32.3905
1984	ZBTB6	44.0077	-0.74093	0.346273	-2.13973	0.0323768	0.266806	80.3824	35.4134	43.7948	60.5565	26.8746	36.9932	36.6374	31.409
1985	PLA2G4B	47.9158	0.588768	0.274987	2.14107	0.0322681	0.266806	44.6569	29.3425	43.7948	35.4023	46.7818	53.5428	62.0801	67.7257
1986	CPQ	299.697	0.557724	0.260746	2.13896	0.0324391	0.266806	197.483	195.279	212.405	364.271	306.57	293.998	445.756	381.816
1987	EEF1AKMT1	200.472	-0.311718	0.145601	-2.14091	0.0322817	0.266806	257.025	218.551	198.171	214.277	175.183	177.178	171.992	191.399
1988	MYH10	433.862	-0.472694	0.220753	-2.14128	0.0322516	0.266806	496.188	424.96	490.502	605.565	315.528	516.931	301.241	319.979
1989	GPATCH2	990.438	0.254423	0.118939	2.1391	0.0324277	0.266806	879.245	884.322	942.683	907.416	945.589	1196.44	983.105	1184.71
1990	ZW10	846.187	-0.331399	0.154905	-2.13938	0.0324051	0.266806	936.802	1165.61	798.16	871.082	845.058	747.652	733.767	671.367
1991	LOC105602518	29.0638	0.69761	0.325765	2.14145	0.0322376	0.266806	23.817	26.3071	21.8974	16.7695	32.8468	43.8077	36.6374	30.4275
1992	NUP155	911.955	-0.366307	0.171067	-2.14131	0.0322489	0.266806	1306.96	833.732	912.027	1055.55	862.974	828.453	693.058	802.893
1993	TFIP11	323.023	-0.294036	0.137391	-2.14015	0.0323427	0.266806	371.148	326.815	373.351	352.16	255.807	336.833	297.17	270.903
1994	USP4	1388.83	-0.191687	0.0895342	-2.14093	0.0322793	0.266806	1541.16	1402.37	1440.85	1539.07	1207.37	1370.69	1359.66	1249.49
1995	GSTA1-1	212.537	-1.21303	0.566814	-2.14008	0.0323484	0.266806	161.757	217.539	148.902	659.6	58.7261	251.164	122.125	80.4856
1996	LOC101111669	49.9664	-0.753146	0.351664	-2.14166	0.0322207	0.266806	53.5883	50.5905	51.4589	95.0272	51.7586	31.1522	38.6729	27.4829
1997	INA	17.303	1.28732	0.601719	2.1394	0.0324035	0.266806	8.93138	10.1181	10.9487	10.248	52.7539	19.4701	12.2125	13.7414
1998	SLC35F6	464.017	-0.404419	0.189134	-2.13826	0.0324955	0.267137	601.379	526.141	431.379	555.257	420.041	427.369	461.021	289.552
1999	LRP1B	190.971	0.561132	0.262491	2.13771	0.0325399	0.267368	195.498	154.807	180.654	86.6424	234.904	246.297	194.382	234.586
[truncated: 14,426 more rows]

## Sheet: GSEA GO BP 
Gene set enrichment analysis: Activated and suppressed biological processes in High-diarrhoea group compared to low diarrhoea group. NES with a negative value is suppressed while a positive value is an activated BP.
ID	Description	setSize	enrichmentScore	NES	pvalue	p.adjust	qvalues	rank	leading_edge	core_enrichment
GO:0002376	immune system process	395	0.484265	2.15286	1.19e-16	2.85e-13	2.36e-13	2290	tags=30%, list=17%, signal=26%	CLEC6A/IL6/EDN2/CSF2/OSM/S100A9/CD14/C4BPA/TLR10/MX2/MPEG1/RAB3C/RSAD2/SELP/C4BPB/IL1B/CLEC7A/CFB/IL1A/TLR9/MX1/C1QA/MMP14/OLR1/CD40LG/IFNG/FOS/TLR4/INHBA/CTSS/FAS/CXCL8/CTSH/C2/LIF/SEMA4A/NLRP3/IL21/CXCL16/IL2RA/NLRC4/CD300LG/IFI30/ANXA1/ITGAL/IFI6/CYBB/IL10/GCNT1/CD320/SFRP1/IRF5/LTF/CD28/FCER1G/NOD2/MZB1/TMEM106A/S1PR1/C7/LTA/SAMHD1/EDNRB/IL18/ANGPT1/RNASE6/COLEC12/LY96/GCNT3/TLR2/B4GALT1/PLA2…
GO:0006955	immune response	228	0.561109	2.38063	5.68e-16	6.81e-13	5.63e-13	1418	tags=28%, list=11%, signal=25%	CLEC6A/IL6/CSF2/OSM/S100A9/CD14/C4BPA/TLR10/MX2/MPEG1/RSAD2/C4BPB/IL1B/CLEC7A/CFB/IL1A/TLR9/MX1/C1QA/CD40LG/IFNG/TLR4/CTSS/FAS/CTSH/C2/LIF/SEMA4A/NLRP3/IL21/CXCL16/NLRC4/ANXA1/ITGAL/IFI6/CYBB/IL10/IRF5/LTF/CD28/FCER1G/NOD2/TMEM106A/C7/LTA/SAMHD1/IL18/RNASE6/COLEC12/LY96/GCNT3/TLR2/PLA2G4A/SH2D1A/PPARG/TLR3/CD81/TNF/VAV1/STAT3/CFD/SERPING1/TLR6
GO:0006952	defense response	243	0.510228	2.19164	4.46e-12	3.57e-09	2.95e-09	1824	tags=32%, list=14%, signal=28%	CLEC6A/IL6/NOS2/S100A9/CD14/C4BPA/TLR10/MX2/MPEG1/PTAFR/RSAD2/C4BPB/IL1B/CLEC7A/CFB/IL1A/TLR9/CHI3L1/MX1/C1QA/CD40LG/IFNG/TLR4/SOCS3/C2/AGER/LYPD8/NLRP3/SERPINF2/F3/CXCL16/CCR7/NLRC4/ANXA1/IFI6/CYBB/IL10/IRF5/LTF/FCER1G/NOD2/TMEM106A/C7/LTA/SAMHD1/IL18/F2/RNASE6/COLEC12/LY96/KNG1/TLR2/B4GALT1/SH2D1A/PPARG/MYD88/TLR3/LDLR/CD81/TNF/VAV1/THBS1/STAT3/CFD/TLR6/PLD3/UFL1/GPR4/NRROS/SHMT2/POLR3A/IRAK2/T…
GO:0001816	cytokine production	123	0.615382	2.41301	7.32e-12	4.39e-09	3.63e-09	2597	tags=50%, list=20%, signal=40%	CLEC6A/IL6/NOS2/CSF2/CD14/TLR10/PTAFR/RSAD2/IL1B/CMKLR1/IL1A/TLR9/CHI3L1/CD40LG/IFNG/SCAMP5/TLR4/EGR1/NLRP3/SERPINF2/NLRC4/ANXA1/IL10/LTF/CD28/FCER1G/NOD2/TMEM106A/LTA/IL18/ANGPT1/LY96/TLR2/AVPR2/TLR3/CD81/TNF/SNAI2/TLR6/PLD3/ITGAV/ELF1/NRROS/POLR3A/TRIM38/F2R/TGFB1/IRAK4/IRF1/PLA2R1/POU2AF1/TKFC/TSPAN6/LUM/DDIT3/ISG15/FURIN/RAB7B/DHX9/INHBB/STAT5A
GO:0045087	innate immune response	118	0.624489	2.43021	1.03e-11	4.94e-09	4.08e-09	1418	tags=33%, list=11%, signal=30%	CLEC6A/S100A9/CD14/C4BPA/TLR10/MX2/MPEG1/RSAD2/C4BPB/CLEC7A/CFB/TLR9/MX1/C1QA/IFNG/TLR4/C2/NLRP3/CXCL16/NLRC4/ANXA1/IFI6/CYBB/IRF5/LTF/NOD2/TMEM106A/C7/SAMHD1/IL18/RNASE6/LY96/TLR2/SH2D1A/PPARG/TLR3/VAV1/CFD/TLR6
GO:0044419	interspecies interaction between organisms	255	0.490939	2.09647	1.73e-11	6.92e-09	5.72e-09	1829	tags=27%, list=14%, signal=24%	CLEC6A/IL6/S100A9/CD14/CLDN1/C4BPA/TLR10/MX2/MPEG1/PTAFR/RSAD2/C4BPB/CLEC7A/CFB/TLR9/MX1/C1QA/CCR5/IFNG/TLR4/HMOX1/CXCL8/C2/LYPD8/SCARB1/NLRP3/IL21/CXCL16/NLRC4/ANXA1/IFI6/CYBB/IL10/IRF5/LTF/NOD2/TMEM106A/C7/LTA/SAMHD1/AQP1/IL18/RNASE6/OCIAD2/COLEC12/CTSB/LY96/TLR2/GPM6A/TRIM13/SH2D1A/PPARG/MYD88/TLR3/CD81/VAV1/CFD/HACD3/TLR6/ITGAV/SHMT2/POLR3A/IRAK2/TRIM38/F2R/CNOT7/TGFB1/CCL5/SSB
GO:0009605	response to external stimulus	392	0.427373	1.90532	3.89e-11	1.33e-08	1.1e-08	2622	tags=35%, list=20%, signal=29%	CLEC6A/IL6/NOS2/EDN2/FOLR3/S100A9/CD14/C4BPA/TLR10/MX2/MPEG1/PTAFR/RSAD2/C4BPB/CLEC7A/CMKLR1/CFB/TLR9/CHI3L1/MX1/C1QA/REEP6/CAPN3/CCR5/IFNG/PGF/FOS/TLR4/SOCS3/PROS1/CXCL8/C2/LYPD8/SCARB1/NLRP3/IL21/SERPINF2/CXCL16/NLRC4/ANXA1/IFI6/CYBB/IL10/CD40/SFRP1/GNAT1/IRF5/THBD/LTF/FCER1G/NOD2/TMEM106A/S1PR1/C7/LTA/SAMHD1/AQP1/EDNRB/IL18/F2/ANGPT1/RNASE6/HSPA5/MYH10/OCIAD2/IMPACT/COLEC12/LY96/TLR2/SLC2A1/PL…
GO:0009607	response to biotic stimulus	211	0.507042	2.11214	1.07e-10	3.2e-08	2.64e-08	2555	tags=37%, list=19%, signal=31%	CLEC6A/IL6/S100A9/CD14/C4BPA/TLR10/MX2/MPEG1/PTAFR/RSAD2/C4BPB/CLEC7A/CFB/TLR9/MX1/C1QA/CCR5/IFNG/TLR4/C2/LYPD8/SCARB1/NLRP3/IL21/CXCL16/NLRC4/ANXA1/IFI6/CYBB/IL10/IRF5/FAP/LTF/NOD2/TMEM106A/C7/LTA/SAMHD1/IL18/RNASE6/HSPA5/OCIAD2/COLEC12/LY96/TLR2/GPM6A/SH2D1A/PPARG/MYD88/TLR3/VAV1/CFD/TLR6/SHMT2/POLR3A/IRAK2/TRIM38/F2R/CNOT7/TGFB1/CCL5/IRAK4/IRF1/POU2AF1/CCDC47/LIAS/CXCL10/C1S/TIGAR/TKFC/TSPAN6/…
GO:0098542	defense response to other organism	154	0.555973	2.24142	2.75e-10	7.32e-08	6.05e-08	1418	tags=29%, list=11%, signal=26%	CLEC6A/IL6/S100A9/CD14/C4BPA/TLR10/MX2/MPEG1/RSAD2/C4BPB/CLEC7A/CFB/TLR9/MX1/C1QA/IFNG/TLR4/C2/LYPD8/NLRP3/CXCL16/NLRC4/ANXA1/IFI6/CYBB/IRF5/LTF/NOD2/TMEM106A/C7/LTA/SAMHD1/IL18/RNASE6/COLEC12/LY96/TLR2/SH2D1A/PPARG/MYD88/TLR3/VAV1/CFD/TLR6
GO:0043207	response to external biotic stimulus	204	0.50484	2.09873	3.78e-10	8.24e-08	6.81e-08	1821	tags=29%, list=14%, signal=25%	CLEC6A/IL6/S100A9/CD14/C4BPA/TLR10/MX2/MPEG1/PTAFR/RSAD2/C4BPB/CLEC7A/CFB/TLR9/MX1/C1QA/CCR5/IFNG/TLR4/C2/LYPD8/SCARB1/NLRP3/IL21/CXCL16/NLRC4/ANXA1/IFI6/CYBB/IL10/IRF5/LTF/NOD2/TMEM106A/C7/LTA/SAMHD1/IL18/RNASE6/OCIAD2/COLEC12/LY96/TLR2/GPM6A/SH2D1A/PPARG/MYD88/TLR3/VAV1/CFD/TLR6/SHMT2/POLR3A/IRAK2/TRIM38/F2R/CNOT7/TGFB1/CCL5
GO:0051707	response to other organism	204	0.50484	2.09873	3.78e-10	8.24e-08	6.81e-08	1821	tags=29%, list=14%, signal=25%	CLEC6A/IL6/S100A9/CD14/C4BPA/TLR10/MX2/MPEG1/PTAFR/RSAD2/C4BPB/CLEC7A/CFB/TLR9/MX1/C1QA/CCR5/IFNG/TLR4/C2/LYPD8/SCARB1/NLRP3/IL21/CXCL16/NLRC4/ANXA1/IFI6/CYBB/IL10/IRF5/LTF/NOD2/TMEM106A/C7/LTA/SAMHD1/IL18/RNASE6/OCIAD2/COLEC12/LY96/TLR2/GPM6A/SH2D1A/PPARG/MYD88/TLR3/VAV1/CFD/TLR6/SHMT2/POLR3A/IRAK2/TRIM38/F2R/CNOT7/TGFB1/CCL5
GO:0001817	regulation of cytokine production	101	0.607625	2.29075	1.53e-09	3.05e-07	2.52e-07	2597	tags=50%, list=20%, signal=41%	CLEC6A/IL6/NOS2/CSF2/CD14/TLR10/RSAD2/IL1B/CMKLR1/IL1A/TLR9/CD40LG/IFNG/SCAMP5/EGR1/NLRP3/SERPINF2/ANXA1/IL10/LTF/CD28/FCER1G/NOD2/LTA/IL18/ANGPT1/LY96/TLR2/TLR3/CD81/SNAI2/TLR6/PLD3/ITGAV/ELF1/POLR3A/TRIM38/F2R/TGFB1/IRF1/POU2AF1/TKFC/TSPAN6/LUM/DDIT3/ISG15/FURIN/RAB7B/DHX9/INHBB/STAT5A
GO:0006954	inflammatory response	124	0.560622	2.21156	4.49e-09	8.28e-07	6.84e-07	1824	tags=39%, list=14%, signal=34%	IL6/NOS2/S100A9/TLR10/PTAFR/IL1B/CLEC7A/IL1A/TLR9/CHI3L1/C1QA/CD40LG/IFNG/TLR4/SOCS3/AGER/NLRP3/SERPINF2/F3/CCR7/NLRC4/ANXA1/CYBB/IL10/FCER1G/NOD2/LTA/IL18/F2/LY96/KNG1/TLR2/B4GALT1/MYD88/TLR3/LDLR/CD81/TNF/THBS1/STAT3/PLD3/UFL1/GPR4/NRROS/IRAK2/F2R/TGFB1/CCRL2
GO:0001819	positive regulation of cytokine production	69	0.658013	2.31823	8.07e-09	1.37e-06	1.13e-06	1214	tags=35%, list=9%, signal=32%	CLEC6A/IL6/CSF2/CD14/RSAD2/IL1B/IL1A/TLR9/CD40LG/IFNG/SCAMP5/EGR1/NLRP3/SERPINF2/ANXA1/IL10/CD28/FCER1G/NOD2/LTA/IL18/LY96/TLR3/CD81
GO:0002252	immune effector process	134	0.540376	2.13889	8.59e-09	1.37e-06	1.13e-06	2265	tags=35%, list=17%, signal=29%	IL6/C4BPA/MX2/RSAD2/C4BPB/IL1B/CFB/TLR9/MX1/C1QA/IFNG/CTSH/C2/NLRP3/IL21/ANXA1/ITGAL/IFI6/IL10/IRF5/FCER1G/MZB1/C7/LTA/SAMHD1/IL18/RNASE6/GCNT3/SH2D1A/TLR3/CD81/VAV1/STAT3/CFD/SERPING1/POLR3A/TRIM38/CNOT7/TGFB1/RNF168/IRAK4/IRF1/POU2AF1/CXCL10/C1S/TKFC/TSPAN6
GO:0048584	positive regulation of response to stimulus	335	0.406445	1.77901	2.08e-08	3.12e-06	2.57e-06	2177	tags=25%, list=17%, signal=22%	CLEC6A/IL6/EDN2/CSF2/S100A9/PLAUR/CLDN1/C4BPA/TLR10/RSAD2/C4BPB/IL1B/CFB/TLR9/CHI3L1/C1QA/CD40LG/IFNG/INHBA/TEK/CXCL8/CTSH/C2/NLRP3/SERPINF2/F3/IGFBP3/NLRC4/ANXA1/CD40/FABP5/SFRP1/LTF/FCER1G/NOD2/TMEM106A/C7/LTA/MMP9/IL18/F2/ANGPT1/RNF146/GUCY1A1/TLR2/PLA2G4A/SH2D1A/MRNIP/MYD88/ITM2C/TLR3/LDLR/CD81/TNF/VAV1/POGLUT1/STAT3/CFD/MAOA/SERPING1/ELF1/S100A4/GJA1/GPR4/ERCC8/ERP29/LMCD1/F2R/TGFB1/CCL5/PAR…
GO:0034097	response to cytokine	133	0.520103	2.05393	5.86e-08	8.27e-06	6.83e-06	2042	tags=29%, list=16%, signal=25%	IL6/EDN2/CSF2/OSM/CHI3L1/MX1/CCR5/IFNG/ACKR1/SOCS3/EGR1/FAS/CXCL8/CXCR1/CXCL16/IL2RA/CCR7/IL12RB2/SFRP1/IRF5/FCER1G/SAMHD1/IL18/ANGPT1/HSPA5/AVPR2/PPARG/LAPTM5/STAT3/SNX10/SHMT2/ATIC/IRAK2/CNOT7/CCL5/CCRL2/IRF1/CHUK/ASAH1
GO:0002250	adaptive immune response	65	0.640404	2.23671	6.8e-08	9.05e-06	7.48e-06	1340	tags=34%, list=10%, signal=31%	CLEC6A/IL6/C4BPA/RSAD2/C4BPB/IL1B/C1QA/CTSS/CTSH/C2/SEMA4A/NLRP3/ANXA1/FCER1G/C7/LTA/IL18/GCNT3/PLA2G4A/SH2D1A/CD81/STAT3
GO:0002684	positive regulation of immune system process	137	0.51234	2.02599	2.17e-07	2.74e-05	2.27e-05	1475	tags=26%, list=11%, signal=23%	IL6/EDN2/C4BPA/RSAD2/SELP/C4BPB/IL1B/CFB/TLR9/C1QA/MMP14/CD40LG/IFNG/FOS/INHBA/C2/NLRP3/NLRC4/ANXA1/CD320/CD28/FCER1G/NOD2/MZB1/C7/LTA/IL18/PLA2G4A/SH2D1A/CD81/VAV1/STAT3/CFD/SERPING1/ELF1
GO:0002460	adaptive immune response based on somatic recombination of immune receptors built from immunoglobulin superfamily domains	46	0.678928	2.25411	6.99e-07	8.38e-05	6.93e-05	1340	tags=39%, list=10%, signal=35%	IL6/C4BPA/RSAD2/C4BPB/IL1B/C1QA/CTSH/C2/NLRP3/ANXA1/FCER1G/C7/LTA/IL18/GCNT3/PLA2G4A/CD81/STAT3
GO:0045321	leukocyte activation	132	0.505796	2.00263	8.33e-07	9.37e-05	7.74e-05	1340	tags=23%, list=10%, signal=21%	IL6/EDN2/CSF2/RSAD2/TLR9/C1QA/MMP14/CD40LG/IFNG/TLR4/CXCL8/NLRP3/IL21/ANXA1/ITGAL/IL10/CD320/SFRP1/CD28/FCER1G/NOD2/MZB1/TMEM106A/IL18/PLA2G4A/LDLR/CD81/RABL3/VAV1/STAT3
GO:0071345	cellular response to cytokine stimulus	122	0.518219	2.02567	8.6e-07	9.37e-05	7.74e-05	2042	tags=29%, list=16%, signal=24%	IL6/EDN2/CSF2/OSM/CHI3L1/CCR5/IFNG/ACKR1/SOCS3/EGR1/FAS/CXCL8/CXCR1/IL2RA/CCR7/IL12RB2/SFRP1/IRF5/FCER1G/SAMHD1/IL18/ANGPT1/HSPA5/PPARG/LAPTM5/STAT3/SNX10/ATIC/IRAK2/CNOT7/CCL5/CCRL2/IRF1/CHUK/ASAH1
GO:0002682	regulation of immune system process	209	0.437281	1.8184	9.32e-07	9.72e-05	8.03e-05	2265	tags=28%, list=17%, signal=23%	IL6/EDN2/C4BPA/RSAD2/SELP/C4BPB/IL1B/CFB/TLR9/C1QA/MMP14/CD40LG/IFNG/FOS/INHBA/CTSH/C2/NLRP3/NLRC4/ANXA1/IL10/CD320/SFRP1/LTF/CD28/FCER1G/NOD2/MZB1/C7/LTA/SAMHD1/IL18/PLA2G4A/SH2D1A/PPARG/LDLR/CD81/PIM1/VAV1/STAT3/CFD/SERPING1/ELF1/STK10/MSN/TRIM38/CNOT7/TGFB1/CCL5/CD79A/IRF1/BMP4/CXCL10/C1S/PSMA1/PUS7/TKFC/TSPAN6
GO:0002237	response to molecule of bacterial origin	48	0.661971	2.21913	1.18e-06	0.00011798	9.75e-05	1821	tags=40%, list=14%, signal=34%	IL6/CD14/PTAFR/TLR9/CCR5/TLR4/SCARB1/NLRP3/IL10/LTF/NOD2/IL18/LY96/TLR2/TLR6/IRAK2/F2R/TGFB1/CCL5
GO:0050778	positive regulation of immune response	77	0.578823	2.07188	1.36e-06	0.000130794	0.000108097	1475	tags=31%, list=11%, signal=28%	C4BPA/RSAD2/C4BPB/IL1B/CFB/TLR9/C1QA/IFNG/C2/NLRP3/NLRC4/ANXA1/FCER1G/NOD2/C7/LTA/IL18/PLA2G4A/SH2D1A/CD81/VAV1/CFD/SERPING1/ELF1
GO:0071219	cellular response to molecule of bacterial origin	36	0.714168	2.23249	1.87e-06	0.000172311	0.00014241	1821	tags=44%, list=14%, signal=38%	IL6/CD14/PTAFR/CCR5/TLR4/SCARB1/NLRP3/LTF/NOD2/IL18/LY96/TLR2/TLR6/IRAK2/TGFB1/CCL5
GO:0048871	multicellular organismal homeostasis	68	0.605394	2.12659	2.31e-06	0.000204796	0.000169258	1536	tags=34%, list=12%, signal=30%	EDN2/CLDN1/DIO2/IL1B/CMKLR1/IL1A/EGR1/CTSH/OXT/CTSK/FABP5/NOD2/S1PR1/AQP1/HAS2/IL18/ANGPT1/SLC2A1/TPP1/STAT3/SNX10/SCNN1A/ARRDC3
GO:0031349	positive regulation of defense response	46	0.660912	2.19429	2.46e-06	0.000210874	0.000174281	1304	tags=35%, list=10%, signal=31%	IL6/S100A9/TLR10/TLR9/IFNG/NLRC4/FCER1G/NOD2/LTA/TLR2/SH2D1A/TLR3/LDLR/CD81/TNF/VAV1
GO:0051240	positive regulation of multicellular organismal process	245	0.411363	1.76116	2.59e-06	0.000214461	0.000177246	1086	tags=19%, list=8%, signal=18%	CLEC6A/IL6/EDN2/CSF2/CD14/DIO2/RSAD2/IL1B/SERPINF1/CMKLR1/IL1A/TLR9/CHI3L1/MMP14/CD40LG/IFNG/SCAMP5/FOS/INHBA/TEK/EGR1/CXCL8/CTSH/OXT/SEMA4A/NLRP3/SERPINF2/F3/ANXA1/IL10/FABP5/LTF/CD28/FCER1G/NOD2/LTA/AQP1/MMP9/SRPX2/IL18/F2/ANGPT1/IMPACT/LY96/LOXL2/PLA2G4A
GO:0050776	regulation of immune response	105	0.516558	1.96913	4.23e-06	0.000315846	0.000261038	1475	tags=27%, list=11%, signal=24%	C4BPA/RSAD2/C4BPB/IL1B/CFB/TLR9/C1QA/IFNG/CTSH/C2/NLRP3/NLRC4/ANXA1/IL10/FCER1G/NOD2/C7/LTA/SAMHD1/IL18/PLA2G4A/SH2D1A/PPARG/CD81/VAV1/CFD/SERPING1/ELF1
GO:0032101	regulation of response to external stimulus	151	0.469077	1.88609	4.34e-06	0.000315846	0.000261038	1821	tags=28%, list=14%, signal=24%	IL6/NOS2/EDN2/S100A9/TLR10/TLR9/CAPN3/IFNG/SOCS3/PROS1/CXCL8/NLRP3/SERPINF2/NLRC4/ANXA1/IL10/THBD/LTF/FCER1G/NOD2/LTA/SAMHD1/F2/TLR2/PLA2G4A/SH2D1A/PPARG/TLR3/LDLR/CD81/TNF/VAV1/SNAI2/SERPING1/PLD3/UFL1/GPR4/TRIM38/F2R/CNOT7/TGFB1/CCL5
GO:0071216	cellular response to biotic stimulus	42	0.67692	2.20977	4.4e-06	0.000315846	0.000261038	2219	tags=45%, list=17%, signal=38%	IL6/CD14/PTAFR/CCR5/TLR4/SCARB1/NLRP3/LTF/NOD2/IL18/HSPA5/LY96/TLR2/TLR6/IRAK2/TGFB1/CCL5/CCDC47/TIGAR
GO:0019221	cytokine-mediated signaling pathway	62	0.612561	2.13714	4.52e-06	0.000315846	0.000261038	1824	tags=35%, list=14%, signal=31%	IL6/EDN2/OSM/CCR5/IFNG/ACKR1/FAS/CXCR1/IL2RA/CCR7/IL12RB2/IRF5/FCER1G/SAMHD1/IL18/ANGPT1/PPARG/STAT3/IRAK2/CNOT7/CCL5/CCRL2
GO:0002440	production of molecular mediator of immune response	37	0.697402	2.19889	4.6e-06	0.000315846	0.000261038	1214	tags=38%, list=9%, signal=34%	IL6/RSAD2/IL1B/TLR9/NLRP3/IL21/IL10/FCER1G/NOD2/MZB1/SAMHD1/IL18/GCNT3/CD81
GO:0050727	regulation of inflammatory response	62	0.612221	2.13595	4.61e-06	0.000315846	0.000261038	1559	tags=34%, list=12%, signal=30%	IL6/NOS2/S100A9/TLR10/TLR9/IFNG/SOCS3/NLRP3/ANXA1/IL10/FCER1G/NOD2/LTA/TLR2/TLR3/LDLR/CD81/TNF/PLD3/UFL1/GPR4
GO:0042113	B cell activation	41	0.664156	2.15969	5.25e-06	0.000349831	0.000289126	2069	tags=41%, list=16%, signal=35%	IL6/TLR9/MMP14/CD40LG/IFNG/IL21/IL10/CD320/SFRP1/NOD2/MZB1/CD81/RABL3/TGFB1/RNF168/CD79A/POU2AF1
GO:0050663	cytokine secretion	15	0.865922	2.15823	6.38e-06	0.000411514	0.000340104	1418	tags=80%, list=11%, signal=71%	CLEC6A/TLR10/IL1A/TLR9/IFNG/SCAMP5/NLRP3/IL10/NOD2/TMEM106A/TLR2/TLR6
GO:0050729	positive regulation of inflammatory response	28	0.753631	2.21845	6.52e-06	0.000411514	0.000340104	1559	tags=50%, list=12%, signal=44%	IL6/S100A9/TLR10/TLR9/IFNG/FCER1G/NOD2/LTA/TLR2/TLR3/LDLR/CD81/TNF/GPR4
GO:0071222	cellular response to lipopolysaccharide	34	0.705939	2.15887	7.22e-06	0.000443686	0.000366694	970	tags=32%, list=7%, signal=30%	IL6/CD14/PTAFR/CCR5/TLR4/SCARB1/NLRP3/LTF/NOD2/IL18/LY96
GO:0001775	cell activation	152	0.453934	1.82572	7.74e-06	0.00046367	0.00038321	2166	tags=28%, list=16%, signal=24%	IL6/EDN2/CSF2/RSAD2/TLR9/C1QA/MMP14/CAPN3/CD40LG/IFNG/TLR4/CXCL8/VWF/NLRP3/IL21/ANXA1/ITGAL/IL10/CD320/SFRP1/CD28/FCER1G/NOD2/MZB1/TMEM106A/IL18/PLA2G4A/LDLR/CD81/RABL3/VAV1/STAT3/MSN/F2R/TGFB1/CCL5/ADRA2B/RNF168/CD79A/IRF1/POU2AF1/BMP4/CXCL10
GO:0031347	regulation of defense response	96	0.536791	2.00914	9.46e-06	0.00055294	0.000456989	1791	tags=29%, list=14%, signal=25%	IL6/NOS2/S100A9/TLR10/TLR9/IFNG/SOCS3/NLRP3/NLRC4/ANXA1/IL10/FCER1G/NOD2/LTA/SAMHD1/TLR2/SH2D1A/PPARG/TLR3/LDLR/CD81/TNF/VAV1/PLD3/UFL1/GPR4/TRIM38/CNOT7
GO:0010033	response to organic substance	444	0.337378	1.52732	9.82e-06	0.000560669	0.000463377	2571	tags=29%, list=20%, signal=24%	IL6/EDN2/CSF2/OSM/FOLR3/CD14/SLC2A5/PTAFR/RDH12/TLR9/CHI3L1/MX1/CCR5/IFNG/FOS/TLR4/ACKR1/CTSS/SOCS3/EGR1/FAS/CXCL8/CTSH/ERP27/OXT/SCARB1/NLRP3/CXCR1/CXCL16/IL2RA/CCR7/IGFBP3/ANXA1/IL10/SCD/IL12RB2/SFRP1/IRF5/LTF/ITGB2/SSTR2/FCER1G/NOD2/MZB1/SAMHD1/AQP1/GIP/MMP9/IL18/ANGPT1/HSPA5/ASIP/IMPACT/COLEC12/CTSB/LY96/HSP90B1/COL4A1/TLR2/AVPR2/CREB3L3/IGF2/PPARG/GOT1/TLR3/LDLR/CD81/LAPTM5/PIM1/ALPL/THBS1/S…
GO:0051239	regulation of multicellular organismal process	442	0.331641	1.50292	1.51e-05	0.000840272	0.000694461	1877	tags=22%, list=14%, signal=20%	CLEC6A/IL6/NOS2/EDN2/CSF2/CD14/TNFRSF11B/TLR10/DIO2/RSAD2/IL1B/SERPINF1/CMKLR1/IL1A/TLR9/CHI3L1/MMP14/CAPN3/CD40LG/IFNG/SCAMP5/FOS/INHBA/TEK/EGR1/PROS1/CXCL8/CTSH/OXT/GAA/SEMA4A/NLRP3/SERPINF2/F3/CTSK/ANXA1/IL10/FABP5/SFRP1/THBD/LIMD1/LTF/CD28/FCER1G/NOD2/S1PR1/LTA/AQP1/EDNRB/MMP9/SRPX2/IL18/F2/ANGPT1/IMPACT/GUCY1A1/LY96/TLR2/LOXL2/PLA2G4A/PPARG/ITM2C/PI16/TLR3/KRIT1/LDLR/CD81/PIM1/TNF/DNAJB11/EL…
GO:0032270	positive regulation of cellular protein metabolic process	254	0.390205	1.67083	1.79e-05	0.000973075	0.000804219	1882	tags=20%, list=14%, signal=17%	IL6/CSF2/S100A9/PLAUR/TLR9/CHI3L1/CAPN3/CD40LG/IFNG/INHBA/TEK/CTSH/PECAM1/NLRP3/SERPINF2/F3/IGFBP3/CD40/MPV17L2/LTF/NOD2/CDCA2/TMEM106A/MMP9/IL18/ANGPT1/HSPA5/BRMS1/IMPACT/SOCS4/TPX2/FBXO4/IGF2/PPARG/MRNIP/LDLR/PLK1/CD81/TNF/SNAI2/AURKA/ARRDC3/ERP29/MSN/F2R/TGFB1/CCL5/NGRN/LPAR1/NUB1
GO:0002221	pattern recognition receptor signaling pathway	32	0.703757	2.12755	2e-05	0.00106745	0.000882218	2528	tags=59%, list=19%, signal=48%	CD14/TLR10/RSAD2/TLR9/TLR4/LTF/NOD2/COLEC12/LY96/TLR2/MYD88/TLR3/TLR6/IRAK2/IRF1/TKFC/TSPAN6/MAPKAPK3/RAB7B
GO:0002521	leukocyte differentiation	85	0.532097	1.95411	2.27e-05	0.00118385	0.000978421	2131	tags=32%, list=16%, signal=27%	IL6/CSF2/RSAD2/TLR9/MMP14/IFNG/FOS/NLRP3/IL21/ANXA1/SFRP1/LTF/FCER1G/IL18/PPARG/CD81/RABL3/VAV1/STAT3/SNX10/NRROS/SRP54/TGFB1/CD79A/IRF1/POU2AF1/BMP4
GO:0002224	toll-like receptor signaling pathway	26	0.735415	2.14009	2.35e-05	0.00119652	0.000988887	2528	tags=62%, list=19%, signal=50%	CD14/TLR10/RSAD2/TLR9/TLR4/LTF/COLEC12/LY96/TLR2/MYD88/TLR3/TLR6/IRAK2/IRF1/MAPKAPK3/RAB7B
GO:0007155	cell adhesion	201	0.397735	1.6453	2.47e-05	0.00123412	0.00101997	1837	tags=24%, list=14%, signal=21%	IL6/S100A9/PLAUR/CLDN1/SELP/LGALS3BP/CD40LG/IFNG/TEK/CDH5/CXCL8/VWF/ICAM1/COL4A4/NLRP3/NOS3/ANXA1/ITGAL/GCNT1/SFRP1/FAP/ITGB2/CD28/ITGA2/NOD2/VCAN/CLDN16/S1PR1/SRPX2/IL18/ANGPT1/COL12A1/MYH10/B4GALT1/ADGRE5/ICAM3/CD81/VAV1/THBS1/RND1/SNAI2/SELL/ITGAV/GPR4/BCAM/MSN/TGFB1/CCL5/CD164
GO:0032496	response to lipopolysaccharide	44	0.636126	2.1029	2.59e-05	0.00126801	0.00104797	2368	tags=41%, list=18%, signal=34%	IL6/CD14/PTAFR/CCR5/TLR4/SCARB1/NLRP3/LTF/NOD2/IL18/LY96/IRAK2/F2R/TGFB1/CCL5/LIAS/IFNAR1/MAPKAPK3
GO:0050707	regulation of cytokine secretion	10	0.888712	2.01753	2.8e-05	0.00134343	0.00111031	1418	tags=90%, list=11%, signal=80%	CLEC6A/TLR10/IL1A/TLR9/IFNG/SCAMP5/IL10/TLR2/TLR6
GO:0002449	lymphocyte mediated immunity	40	0.650898	2.08049	2.97e-05	0.00139594	0.00115371	1304	tags=40%, list=10%, signal=36%	C4BPA/RSAD2/C4BPB/IL1B/C1QA/CTSH/C2/NLRP3/FCER1G/C7/LTA/IL18/GCNT3/SH2D1A/CD81/VAV1
GO:0051247	positive regulation of protein metabolic process	265	0.379369	1.62737	3.4e-05	0.00156007	0.00128935	1882	tags=20%, list=14%, signal=17%	IL6/CSF2/S100A9/PLAUR/TLR9/CHI3L1/CAPN3/CD40LG/IFNG/INHBA/TEK/CTSH/PECAM1/NLRP3/SERPINF2/F3/IGFBP3/CD40/MPV17L2/LTF/NOD2/CDCA2/TMEM106A/MMP9/IL18/ANGPT1/HSPA5/BRMS1/IMPACT/SOCS4/TPX2/FBXO4/IGF2/PPARG/MRNIP/LDLR/PLK1/CD81/TNF/SNAI2/AURKA/GJA1/ARRDC3/CASP3/ERP29/MSN/F2R/TGFB1/CCL5/NGRN/LPAR1/NUB1
GO:0050864	regulation of B cell activation	22	0.761943	2.11122	3.46e-05	0.00156007	0.00128935	721	tags=41%, list=5%, signal=39%	IL6/TLR9/MMP14/IFNG/IL10/CD320/SFRP1/NOD2/MZB1
GO:0032103	positive regulation of response to external stimulus	71	0.545547	1.9406	3.51e-05	0.00156007	0.00128935	1304	tags=27%, list=10%, signal=24%	IL6/EDN2/S100A9/TLR10/TLR9/IFNG/CXCL8/SERPINF2/NLRC4/FCER1G/NOD2/LTA/TLR2/SH2D1A/TLR3/LDLR/CD81/TNF/VAV1
GO:0022610	biological adhesion	204	0.406532	1.69004	4.7e-05	0.00204742	0.00169213	1448	tags=22%, list=11%, signal=20%	IL6/S100A9/PLAUR/CLDN1/SELP/LGALS3BP/CD40LG/IFNG/TEK/CDH5/CXCL8/VWF/SCARB1/ICAM1/COL4A4/NLRP3/NOS3/ANXA1/ITGAL/GCNT1/SFRP1/FAP/LTF/ITGB2/CD28/ITGA2/NOD2/VCAN/CLDN16/S1PR1/SRPX2/IL18/ANGPT1/COL12A1/MYH10/B4GALT1/ADGRE5/ICAM3/CD81/VAV1/THBS1/RND1/SNAI2/SELL/ITGAV
GO:0035710	CD4-positive, alpha-beta T cell activation	20	0.778412	2.09174	6.72e-05	0.00287449	0.00237568	1340	tags=45%, list=10%, signal=40%	IL6/RSAD2/IFNG/NLRP3/IL21/ANXA1/IL18/CD81/STAT3
GO:0009617	response to bacterium	79	0.516722	1.85915	7.01e-05	0.00294707	0.00243567	1821	tags=37%, list=14%, signal=32%	IL6/CD14/MPEG1/PTAFR/TLR9/CCR5/TLR4/LYPD8/SCARB1/NLRP3/NLRC4/IL10/LTF/NOD2/LTA/IL18/RNASE6/OCIAD2/COLEC12/LY96/TLR2/GPM6A/MYD88/CFD/TLR6/IRAK2/F2R/TGFB1/CCL5
GO:0018108	peptidyl-tyrosine phosphorylation	44	0.621138	2.05335	7.29e-05	0.00298317	0.00246551	1214	tags=25%, list=9%, signal=23%	IL6/CSF2/IFNG/TEK/SOCS3/SFRP1/TIE1/IL18/ANGPT1/SOCS4/CD81
GO:0001659	temperature homeostasis	29	0.684023	2.04669	7.34e-05	0.00298317	0.00246551	1536	tags=38%, list=12%, signal=34%	EDN2/DIO2/IL1B/CMKLR1/IL1A/EGR1/OXT/FABP5/IL18/STAT3/ARRDC3
GO:0002443	leukocyte mediated immunity	54	0.573367	1.94338	7.54e-05	0.00301362	0.00249067	1304	tags=30%, list=10%, signal=27%	C4BPA/RSAD2/C4BPB/IL1B/C1QA/CTSH/C2/NLRP3/FCER1G/C7/LTA/IL18/GCNT3/SH2D1A/CD81/VAV1
GO:0018212	peptidyl-tyrosine modification	45	0.616541	2.04302	8.1e-05	0.00318253	0.00263027	1214	tags=24%, list=9%, signal=22%	IL6/CSF2/IFNG/TEK/SOCS3/SFRP1/TIE1/IL18/ANGPT1/SOCS4/CD81
GO:0002702	positive regulation of production of molecular mediator of immune response	19	0.767044	2.02148	8.67e-05	0.00335198	0.00277032	1214	tags=47%, list=9%, signal=43%	IL6/RSAD2/IL1B/TLR9/NLRP3/FCER1G/MZB1/IL18/CD81
GO:0002520	immune system development	149	0.436318	1.74674	9.17e-05	0.00348797	0.00288271	2131	tags=25%, list=16%, signal=21%	IL6/CSF2/RSAD2/TLR9/MMP14/IFNG/FOS/INHBA/NLRP3/IL21/ANXA1/SFRP1/LTF/FCER1G/LTA/SAMHD1/IL18/ANGPT1/PPARG/CIAO3/CD81/RABL3/PIM1/VAV1/STAT3/SNX10/UFL1/NRROS/SRP54/TGFB1/SLC7A6OS/RNF168/HOXA3/CD79A/IRF1/POU2AF1/BMP4
GO:0050708	regulation of protein secretion	47	0.593213	1.9777	9.95e-05	0.00372792	0.00308102	1821	tags=40%, list=14%, signal=35%	CLEC6A/IL6/TLR10/RSAD2/IL1A/TLR9/IFNG/SCAMP5/IL10/SFRP1/GIP/MYH10/TLR2/TLR6/SEC24A/ERP29/F2R/TGFB1/CCL5
GO:0080134	regulation of response to stress	230	0.386105	1.64032	0.000109071	0.00402222	0.00332425	2265	tags=25%, list=17%, signal=21%	IL6/NOS2/S100A9/CLDN1/TLR10/TLR9/CD40LG/IFNG/PARPBP/SOCS3/PROS1/NLRP3/SERPINF2/NLRC4/ANXA1/IL10/SFRP1/THBD/FCER1G/NOD2/LTA/SAMHD1/F2/HSPA5/IMPACT/TLR2/FBXO4/PLA2G4A/SH2D1A/PPARG/MRNIP/TLR3/LDLR/CD81/TNF/VAV1/SNAI2/SERPING1/PLD3/UFL1/GPR4/ERCC8/ERP29/TRIM38/F2R/CNOT7/PARP1/RAD51/RNF168/PLA2R1/GADD45B/EFHD1/DNAJC3/PSMA1/TIGAR/TKFC/TSPAN6
GO:0050714	positive regulation of protein secretion	19	0.760914	2.00533	0.00011722	0.0042572	0.00351846	901	tags=37%, list=7%, signal=34%	CLEC6A/IL6/IL1A/IFNG/SCAMP5/IL10/MYH10
GO:0050730	regulation of peptidyl-tyrosine phosphorylation	35	0.639308	1.98335	0.000121682	0.00435329	0.00359787	1821	tags=31%, list=14%, signal=27%	IL6/CSF2/IFNG/SOCS3/SFRP1/IL18/ANGPT1/SOCS4/CD81/CNOT7/CCL5
GO:0002791	regulation of peptide secretion	48	0.587129	1.96824	0.0001259	0.00443665	0.00366677	1821	tags=40%, list=14%, signal=34%	CLEC6A/IL6/TLR10/RSAD2/IL1A/TLR9/IFNG/SCAMP5/IL10/SFRP1/GIP/MYH10/TLR2/TLR6/SEC24A/ERP29/F2R/TGFB1/CCL5
GO:0046631	alpha-beta T cell activation	25	0.704826	2.02935	0.000128864	0.00443665	0.00366677	1340	tags=36%, list=10%, signal=32%	IL6/RSAD2/IFNG/NLRP3/IL21/ANXA1/IL18/CD81/STAT3
GO:0006813	potassium ion transport	27	-0.707887	-1.94254	0.000129564	0.00443665	0.00366677	1638	tags=44%, list=12%, signal=39%	SLC1A3/TMEM38A/FXYD1/KCNMA1/KCNH1/KCNAB1/KCNA4/SNAP25/KCNB2/KCNIP4/DPP6/KCNQ3
GO:0006836	neurotransmitter transport	30	-0.687591	-1.91896	0.000133015	0.00445437	0.00368141	1892	tags=40%, list=14%, signal=34%	SV2A/SLC6A8/CPLX2/CHRNA5/PFN2/CHRM2/NRN1/SLC6A15/ATP1A2/SNCA/SYT1/SLC6A17
GO:0043367	CD4-positive, alpha-beta T cell differentiation	18	0.776294	2.02295	0.000133798	0.00445437	0.00368141	1340	tags=44%, list=10%, signal=40%	IL6/RSAD2/IFNG/NLRP3/IL21/ANXA1/IL18/STAT3
GO:0002790	peptide secretion	67	0.52683	1.84635	0.000146073	0.00479641	0.0039641	1821	tags=36%, list=14%, signal=31%	CLEC6A/IL6/TLR10/RSAD2/IL1A/TLR9/IFNG/SCAMP5/NLRP3/IL10/SFRP1/NOD2/TMEM106A/AQP1/GIP/MYH10/TLR2/EXOC3L1/TLR6/SEC24A/ERP29/F2R/TGFB1/CCL5
GO:0030097	hemopoiesis	136	0.428351	1.69218	0.000156468	0.0050683	0.00418881	3441	tags=38%, list=26%, signal=29%	IL6/CSF2/RSAD2/TLR9/MMP14/IFNG/FOS/INHBA/NLRP3/IL21/ANXA1/SFRP1/LTF/FCER1G/IL18/ANGPT1/PPARG/CIAO3/CD81/RABL3/PIM1/VAV1/STAT3/SNX10/UFL1/NRROS/SRP54/TGFB1/SLC7A6OS/CD79A/IRF1/POU2AF1/BMP4/PUS7/ISG15/RAB7B/STAT5A/NFKBIZ/AP3B1/SCIN/TFE3/IKZF3/ZFP36/CIAPIN1/NUDT21/ETV6/TRAF6/DHX36/CEBPA/CYLD/CIB1/SBNO2
GO:0048534	hematopoietic or lymphoid organ development	144	0.431701	1.72078	0.000167002	0.00531019	0.00438872	2131	tags=24%, list=16%, signal=21%	IL6/CSF2/RSAD2/TLR9/MMP14/IFNG/FOS/INHBA/NLRP3/IL21/ANXA1/SFRP1/LTF/FCER1G/LTA/IL18/ANGPT1/PPARG/CIAO3/CD81/RABL3/PIM1/VAV1/STAT3/SNX10/UFL1/NRROS/SRP54/TGFB1/SLC7A6OS/HOXA3/CD79A/IRF1/POU2AF1/BMP4
GO:1901184	regulation of ERBB signaling pathway	13	0.824445	1.97012	0.000168367	0.00531019	0.00438872	953	tags=38%, list=7%, signal=36%	PLAUR/LGMN/IFI6/MMP9/SOCS4
GO:0046632	alpha-beta T cell differentiation	20	0.750964	2.01798	0.00019692	0.00601208	0.00496881	1340	tags=40%, list=10%, signal=36%	IL6/RSAD2/IFNG/NLRP3/IL21/ANXA1/IL18/STAT3
GO:0002699	positive regulation of immune effector process	40	0.611047	1.95312	0.000197826	0.00601208	0.00496881	1304	tags=35%, list=10%, signal=32%	IL6/RSAD2/IL1B/TLR9/IFNG/NLRP3/ANXA1/FCER1G/MZB1/LTA/IL18/SH2D1A/CD81/VAV1
GO:0031663	lipopolysaccharide-mediated signaling pathway	17	0.776067	2.0151	0.000199192	0.00601208	0.00496881	1821	tags=59%, list=14%, signal=51%	CD14/PTAFR/TLR4/SCARB1/LTF/IL18/LY96/IRAK2/TGFB1/CCL5
GO:0032963	collagen metabolic process	21	0.735095	2.00648	0.000200653	0.00601208	0.00496881	968	tags=38%, list=7%, signal=35%	IL6/MMP13/CTSS/MMP2/SERPINF2/CTSK/FAP/CTSB
GO:0071310	cellular response to organic substance	346	0.32946	1.46111	0.000207462	0.00607864	0.00502382	2044	tags=22%, list=16%, signal=19%	IL6/EDN2/CSF2/OSM/FOLR3/CD14/SLC2A5/PTAFR/CHI3L1/CCR5/IFNG/FOS/TLR4/ACKR1/CTSS/SOCS3/EGR1/FAS/CXCL8/CTSH/SCARB1/NLRP3/CXCR1/IL2RA/CCR7/ANXA1/IL12RB2/SFRP1/IRF5/LTF/SSTR2/FCER1G/NOD2/MZB1/SAMHD1/AQP1/IL18/ANGPT1/HSPA5/ASIP/IMPACT/COLEC12/CTSB/LY96/HSP90B1/COL4A1/CREB3L3/PPARG/GOT1/LDLR/LAPTM5/PIM1/ALPL/STAT3/SNX10/SNAI2/ABHD2/NR4A1/PRKACA/UFL1/NRROS/ATIC/HGS/IRAK2/MSN/CNOT7/TGFB1/CCL5/RAB8A/CCRL2/…
GO:0042592	homeostatic process	284	0.349701	1.50198	0.000207947	0.00607864	0.00502382	3053	tags=35%, list=23%, signal=27%	IL6/EDN2/SLC17A7/CLDN1/DIO2/IL1B/CMKLR1/IL1A/TF/CAPN3/CCR5/INHBA/EGR1/CTSH/OXT/SCARB1/GAA/CTSK/IFI6/DNA2/CD40/FABP5/LTF/FCER1G/NOD2/S1PR1/AQP1/EDNRB/HAS2/PPT1/IL18/ANGPT1/ERO1A/TMEM97/P4HB/FBXO4/PDIA5/SLC2A1/PPARG/PDIA4/GOT1/LDLR/PDIA3/CIAO3/TPP1/INSIG1/SCARA5/STAT3/SNX10/HACD3/SCNN1A/PRKACA/SEC24A/ARRDC3/UFL1/IDE/ANXA5/F2R/KLHL3/CCL5/RAD51/RMI1/NUBP1/CXCL11/CCDC47/BMP4/CXCL10/CCT6A/SMAD1/LPCAT3/…
GO:0002274	myeloid leukocyte activation	35	0.62715	1.94563	0.000222205	0.00641717	0.00530361	1201	tags=31%, list=9%, signal=29%	EDN2/CSF2/C1QA/IFNG/TLR4/CXCL8/FCER1G/TMEM106A/IL18/PLA2G4A/LDLR
GO:0045785	positive regulation of cell adhesion	65	0.520204	1.81689	0.000227386	0.00646668	0.00534453	1304	tags=25%, list=10%, signal=22%	IL6/PLAUR/SELP/CD40LG/IFNG/TEK/NLRP3/ANXA1/SFRP1/ITGB2/CD28/NOD2/IL18/ANGPT1/CD81/VAV1
GO:0002700	regulation of production of molecular mediator of immune response	24	0.708779	2.0015	0.000233203	0.00646668	0.00534453	1214	tags=42%, list=9%, signal=38%	IL6/RSAD2/IL1B/TLR9/NLRP3/IL10/FCER1G/MZB1/IL18/CD81
GO:0045103	intermediate filament-based process	13	-0.827929	-1.90856	0.000234711	0.00646668	0.00534453	558	tags=31%, list=4%, signal=29%	PRPH/INA/BFSP1/DES
GO:0045104	intermediate filament cytoskeleton organization	13	-0.827929	-1.90856	0.000234711	0.00646668	0.00534453	558	tags=31%, list=4%, signal=29%	PRPH/INA/BFSP1/DES
GO:0001568	blood vessel development	136	0.419547	1.65739	0.00024092	0.00656232	0.00542357	2224	tags=35%, list=17%, signal=29%	SERPINF1/IL1A/CHI3L1/LOX/TEK/CDH5/SOCS3/EGR1/CXCL8/CTSH/SEMA4A/MMP2/SERPINF2/F3/TGFBI/SFRP1/FAP/E2F8/C1GALT1/S1PR1/AQP1/HAS2/SRPX2/IL18/ANGPT1/MYH10/COL4A1/B4GALT1/LOXL2/PPARG/KRIT1/LDLR/E2F7/ITGAV/GJA1/ANGPT4/GPR4/APLN/GJA4/HGS/ECSCR/EDNRA/HOXA3/RAPGEF2/BMP4/CXCL10/ENPP2
GO:0002793	positive regulation of peptide secretion	20	0.747483	2.00863	0.00024374	0.00656455	0.00542541	901	tags=35%, list=7%, signal=33%	CLEC6A/IL6/IL1A/IFNG/SCAMP5/IL10/MYH10
GO:0032635	interleukin-6 production	19	0.749136	1.97429	0.000246749	0.00657175	0.00543137	841	tags=37%, list=6%, signal=35%	IL6/NOS2/IL10/FCER1G/NOD2/TMEM106A/IL18
GO:0046649	lymphocyte activation	108	0.457809	1.74493	0.000251124	0.00661478	0.00546693	2131	tags=27%, list=16%, signal=23%	IL6/RSAD2/TLR9/MMP14/CD40LG/IFNG/NLRP3/IL21/ANXA1/ITGAL/IL10/CD320/SFRP1/CD28/NOD2/MZB1/IL18/CD81/RABL3/VAV1/STAT3/MSN/TGFB1/CCL5/RNF168/CD79A/IRF1/POU2AF1/BMP4
GO:0002377	immunoglobulin production	19	0.746719	1.96792	0.000269054	0.00693762	0.00573374	1876	tags=42%, list=14%, signal=36%	IL6/TLR9/IL21/MZB1/SAMHD1/GCNT3/TGFB1/RNF168
GO:0009967	positive regulation of signal transduction	228	0.366848	1.55643	0.000269169	0.00693762	0.00573374	2177	tags=22%, list=17%, signal=19%	CLEC6A/IL6/CSF2/S100A9/PLAUR/RSAD2/TLR9/CHI3L1/CD40LG/IFNG/INHBA/TEK/CTSH/SERPINF2/F3/IGFBP3/CD40/FABP5/SFRP1/LTF/NOD2/TMEM106A/MMP9/IL18/ANGPT1/RNF146/GUCY1A1/MYD88/ITM2C/CD81/TNF/POGLUT1/STAT3/MAOA/S100A4/GJA1/ERP29/LMCD1/F2R/TGFB1/CCL5/LPAR1/NUP93/CAV2/COL3A1/RAPGEF2/PLA2R1/GADD45B/CTH/BMP4/RASGRP4
GO:0071702	organic substance transport	496	0.301637	1.37098	0.000287639	0.00728722	0.00602268	3007	tags=28%, list=23%, signal=22%	CLEC6A/IL6/NOS2/FOLR3/SLC17A7/TLR10/SLC2A5/MSR1/RSAD2/IL1A/TLR9/SLC2A3/IFNG/SLC6A3/SCAMP5/MTTP/INHBA/SLC6A2/SCARB1/NPC2/NLRP3/SLC6A9/IL10/CD320/FABP5/SFRP1/SLC1A5/SLC1A4/FCER1G/NOD2/RAB3IL1/KIF20A/TMEM106A/STAR/AQP1/RAB26/GIP/PPT1/ANGPT1/ANO4/ARL8B/HSPA5/TMEM144/SLC37A2/MYH10/HSP90B1/TLR2/SLC2A1/PLA2G4A/SLC38A7/PPARG/MTX1/LDLR/CD81/NCF1/INSIG1/STAT3/SNX10/IGF1/EXOC3L1/TLR6/SDAD1/GJA1/PRKACA/TRAM1…
GO:0018193	peptidyl-amino acid modification	221	0.367394	1.55091	0.000288813	0.00728722	0.00602268	2267	tags=20%, list=17%, signal=17%	IL6/NOS2/CSF2/CHI3L1/LOX/CAPN3/IFNG/TEK/SOCS3/SFRP1/TIE1/IL18/ANGPT1/FKBP11/CDK1/SOCS4/P4HB/STT3A/LOXL2/ALG8/PLK1/CD81/POGLUT1/SNAI2/TUSC3/AURKA/PRKACA/SAE1/BGN/SUV39H1/PLOD1/EEF1AKMT1/CNOT7/TGFB1/CCL5/PARP1/DDOST/FUT8/PPIC/SUV39H2/LIAS/CTH/DPH6/ENPP2/ZDHHC21
GO:0051607	defense response to virus	55	0.557742	1.90037	0.000304133	0.00757432	0.00625996	2265	tags=33%, list=17%, signal=27%	IL6/MX2/RSAD2/MX1/IFNG/NLRP3/IFI6/IRF5/SAMHD1/RNASE6/TLR3/POLR3A/TRIM38/CNOT7/IRF1/CXCL10/TKFC/TSPAN6
GO:0050867	positive regulation of cell activation	55	0.557087	1.89813	0.000307252	0.00757432	0.00625996	1214	tags=27%, list=9%, signal=25%	IL6/TLR9/MMP14/CAPN3/CD40LG/IFNG/NLRP3/ANXA1/CD320/CD28/FCER1G/NOD2/IL18/PLA2G4A/CD81
GO:0098609	cell-cell adhesion	107	0.449175	1.71302	0.000309672	0.00757432	0.00625996	841	tags=19%, list=6%, signal=18%	IL6/S100A9/PLAUR/CLDN1/SELP/CD40LG/IFNG/CDH5/ICAM1/NLRP3/NOS3/ANXA1/ITGAL/GCNT1/ITGB2/CD28/NOD2/CLDN16/SRPX2/IL18
GO:0030098	lymphocyte differentiation	56	0.545462	1.87196	0.000326443	0.00790235	0.00653107	2131	tags=30%, list=16%, signal=26%	IL6/RSAD2/TLR9/MMP14/IFNG/NLRP3/IL21/ANXA1/SFRP1/IL18/RABL3/VAV1/STAT3/CD79A/IRF1/POU2AF1/BMP4
GO:1902533	positive regulation of intracellular signal transduction	150	0.402408	1.61613	0.000329677	0.00790235	0.00653107	2177	tags=24%, list=17%, signal=20%	CLEC6A/IL6/S100A9/TLR9/CHI3L1/CD40LG/TEK/SERPINF2/F3/IGFBP3/CD40/LTF/NOD2/TMEM106A/IL18/ANGPT1/GUCY1A1/MYD88/CD81/TNF/S100A4/GJA1/ERP29/LMCD1/F2R/TGFB1/CCL5/LPAR1/CAV2/COL3A1/RAPGEF2/PLA2R1/GADD45B/CTH/BMP4/RASGRP4
GO:0050871	positive regulation of B cell activation	16	0.777429	1.9869	0.000333757	0.00791493	0.00654147	1214	tags=44%, list=9%, signal=40%	IL6/TLR9/MMP14/IFNG/CD320/NOD2/CD81
GO:0002287	alpha-beta T cell activation involved in immune response	13	0.807494	1.92962	0.000343485	0.00791493	0.00654147	1340	tags=54%, list=10%, signal=48%	IL6/IFNG/NLRP3/IL21/ANXA1/IL18/STAT3
GO:0002293	alpha-beta T cell differentiation involved in immune response	13	0.807494	1.92962	0.000343485	0.00791493	0.00654147	1340	tags=54%, list=10%, signal=48%	IL6/IFNG/NLRP3/IL21/ANXA1/IL18/STAT3
GO:0002294	CD4-positive, alpha-beta T cell differentiation involved in immune response	13	0.807494	1.92962	0.000343485	0.00791493	0.00654147	1340	tags=54%, list=10%, signal=48%	IL6/IFNG/NLRP3/IL21/ANXA1/IL18/STAT3
GO:0023061	signal release	73	0.491986	1.75689	0.0003494	0.00791493	0.00654147	808	tags=25%, list=6%, signal=23%	CLEC6A/IL6/NOS2/TLR10/IL1A/TLR9/IFNG/SCAMP5/INHBA/NLRP3/ANXA1/IL10/SFRP1/FCER1G/NOD2/TMEM106A/AQP1/GIP
GO:0071692	protein localization to extracellular region	64	0.527188	1.84378	0.0003527	0.00791493	0.00654147	1821	tags=36%, list=14%, signal=31%	CLEC6A/IL6/TLR10/RSAD2/IL1A/TLR9/IFNG/SCAMP5/NLRP3/IL10/SFRP1/NOD2/TMEM106A/GIP/MYH10/TLR2/TLR6/SEC24A/NRROS/ERP29/F2R/TGFB1/CCL5
GO:0008284	positive regulation of cell population proliferation	122	0.440813	1.72309	0.000353316	0.00791493	0.00654147	1967	tags=29%, list=15%, signal=25%	IL6/EDN2/CSF2/CLDN1/TLR9/CD40LG/IFNG/PGF/EGR1/CTSH/SERPINF2/F3/ANXA1/CD320/SFRP1/LTF/CD28/MZB1/S1PR1/AQP1/MMP9/IL18/B4GALT1/IGF2/CD81/PIM1/IGF1/GJA1/UFL1/F2R/CNOT7/TGFB1/CCL5/CAV2/HOXA3
GO:0001944	vasculature development	140	0.413839	1.64223	0.000360339	0.00799752	0.00660973	2224	tags=34%, list=17%, signal=28%	SERPINF1/IL1A/CHI3L1/LOX/TEK/CDH5/SOCS3/EGR1/CXCL8/CTSH/SEMA4A/MMP2/SERPINF2/F3/TGFBI/SFRP1/FAP/E2F8/C1GALT1/S1PR1/AQP1/HAS2/SRPX2/IL18/ANGPT1/MYH10/COL4A1/B4GALT1/LOXL2/PPARG/KRIT1/LDLR/E2F7/ITGAV/GJA1/ANGPT4/GPR4/APLN/GJA4/HGS/ECSCR/EDNRA/HOXA3/RAPGEF2/BMP4/CXCL10/ENPP2
GO:0002526	acute inflammatory response	17	0.76416	1.98418	0.000389746	0.00852825	0.00704835	1055	tags=53%, list=8%, signal=49%	IL6/IL1B/IL1A/NLRP3/SERPINF2/F3/FCER1G/F2/B4GALT1
GO:0031401	positive regulation of protein modification process	183	0.385651	1.57403	0.000391367	0.00852825	0.00704835	2131	tags=22%, list=16%, signal=19%	IL6/CSF2/PLAUR/TLR9/CHI3L1/CD40LG/IFNG/INHBA/TEK/PECAM1/SERPINF2/IGFBP3/CD40/LTF/NOD2/CDCA2/TMEM106A/MMP9/IL18/ANGPT1/HSPA5/BRMS1/TPX2/FBXO4/IGF2/MRNIP/PLK1/CD81/TNF/SNAI2/ARRDC3/ERP29/F2R/TGFB1/CCL5/LPAR1/CAV2/RAPGEF2/GADD45B/BMP4
GO:0071805	potassium ion transmembrane transport	24	-0.711418	-1.89665	0.000453824	0.00980015	0.00809954	1638	tags=46%, list=12%, signal=40%	SLC1A3/TMEM38A/KCNMA1/KCNH1/KCNAB1/KCNA4/SNAP25/KCNB2/KCNIP4/DPP6/KCNQ3
GO:0007268	chemical synaptic transmission	62	-0.572772	-1.8388	0.000463449	0.00983086	0.00812493	1915	tags=34%, list=15%, signal=29%	CHRNE/SV2A/CPLX2/CHRNA5/SLC1A3/CHRNA7/TAC1/PLCB1/KCNMA1/PFN2/CHRM2/LGI1/S100B/NRN1/SYP/SNAP25/SNCA/TMEM108/SYT1/CHRNA3/CHRNA1
GO:0098916	anterograde trans-synaptic signaling	62	-0.572772	-1.8388	0.000463449	0.00983086	0.00812493	1915	tags=34%, list=15%, signal=29%	CHRNE/SV2A/CPLX2/CHRNA5/SLC1A3/CHRNA7/TAC1/PLCB1/KCNMA1/PFN2/CHRM2/LGI1/S100B/NRN1/SYP/SNAP25/SNCA/TMEM108/SYT1/CHRNA3/CHRNA1
GO:0051092	positive regulation of NF-kappaB transcription factor activity	27	0.651463	1.89687	0.000501539	0.0105455	0.00871557	2555	tags=44%, list=19%, signal=36%	TLR9/CAPN3/CD40LG/NLRP3/LTF/NOD2/IL18/TNF/CTH/MTPN/RAB7B/DHX9
GO:0042058	regulation of epidermal growth factor receptor signaling pathway	12	0.801541	1.88412	0.000552451	0.011515	0.00951682	953	tags=33%, list=7%, signal=31%	PLAUR/IFI6/MMP9/SOCS4
GO:0009306	protein secretion	63	0.523279	1.82451	0.000636915	0.0130486	0.0107843	1821	tags=35%, list=14%, signal=30%	CLEC6A/IL6/TLR10/RSAD2/IL1A/TLR9/IFNG/SCAMP5/NLRP3/IL10/SFRP1/NOD2/TMEM106A/GIP/MYH10/TLR2/TLR6/SEC24A/ERP29/F2R/TGFB1/CCL5
GO:0035592	establishment of protein localization to extracellular region	63	0.523279	1.82451	0.000636915	0.0130486	0.0107843	1821	tags=35%, list=14%, signal=30%	CLEC6A/IL6/TLR10/RSAD2/IL1A/TLR9/IFNG/SCAMP5/NLRP3/IL10/SFRP1/NOD2/TMEM106A/GIP/MYH10/TLR2/TLR6/SEC24A/ERP29/F2R/TGFB1/CCL5
GO:0002253	activation of immune response	39	0.593043	1.89626	0.000654126	0.0132827	0.0109778	1475	tags=31%, list=11%, signal=27%	C4BPA/C4BPB/CFB/TLR9/C1QA/C2/NLRC4/C7/CD81/CFD/SERPING1/ELF1
GO:0002697	regulation of immune effector process	62	0.521988	1.82114	0.000659424	0.0132827	0.0109778	1804	tags=29%, list=14%, signal=25%	IL6/RSAD2/IL1B/TLR9/IFNG/NLRP3/ANXA1/IL10/FCER1G/MZB1/LTA/IL18/SH2D1A/CD81/VAV1/SERPING1/TRIM38/TGFB1
GO:0051091	positive regulation of DNA-binding transcription factor activity	44	0.573586	1.89615	0.000697712	0.0139368	0.0115184	1284	tags=25%, list=10%, signal=23%	IL6/TLR9/CAPN3/CD40LG/NLRP3/IL10/LTF/NOD2/IL18/PPARG/TNF
GO:0042093	T-helper cell differentiation	12	0.795062	1.86889	0.000714634	0.0141568	0.0117002	1340	tags=50%, list=10%, signal=45%	IL6/NLRP3/IL21/ANXA1/IL18/STAT3
GO:0033993	response to lipid	108	0.438206	1.67021	0.000734602	0.0144331	0.0119286	2456	tags=34%, list=19%, signal=28%	IL6/CD14/PTAFR/CCR5/TLR4/CTSH/SCARB1/NLRP3/ANXA1/IL10/SCD/SFRP1/LTF/NOD2/AQP1/IL18/LY96/PPARG/GOT1/LDLR/PIM1/ALPL/SNAI2/ABHD2/UFL1/IRAK2/MSN/F2R/TGFB1/CCL5/LIAS/BMP4/IFNAR1/MAPKAPK3/UFM1/LPL/AQP3
GO:0002286	T cell activation involved in immune response	20	0.717722	1.92865	0.000762104	0.0148517	0.0122745	1340	tags=45%, list=10%, signal=40%	IL6/IFNG/NLRP3/IL21/ANXA1/ITGAL/IL18/CD81/STAT3
GO:0006508	proteolysis	306	0.335734	1.45133	0.000778563	0.0150477	0.0124365	1882	tags=20%, list=14%, signal=18%	MMP13/S100A9/MMP1/PLAUR/CFB/CTSC/MMP14/CAPN3/IFNG/HGF/LGMN/CTSS/CTSH/C2/CASP6/NLRP3/MMP2/SERPINF2/F3/PLAT/IFI6/ADAMTS4/IL10/CTSA/ITIH2/SFRP1/FAP/LTF/CST3/MMP9/F2/RNF146/SOCS4/UHRF1/HSP90B1/PRSS23/FBXO4/GGH/PPARG/PI16/ABRAXAS2/PLK1/TPP1/SCRN1/TNF/CFD/LAP3/NR4A1/AURKA/PRKACA/CASP3/KDM8/ASRGL1/SHMT2/KLHL20/TPP2/TRIM38/F2R/KLHL3/TGFB1/RNF168/NUB1
GO:0006909	phagocytosis	35	0.595423	1.8472	0.000784713	0.0150477	0.0124365	2472	tags=43%, list=19%, signal=35%	MSR1/SCARB1/ANXA1/ITGAL/ITGB2/FCER1G/COLEC12/LDLR/ICAM3/VAV1/MESD/NCF2/ATG3/ELMO2/TYROBP
GO:0001934	positive regulation of protein phosphorylation	149	0.404721	1.62025	0.000793116	0.0150881	0.0124699	1284	tags=17%, list=10%, signal=15%	IL6/CSF2/PLAUR/TLR9/CHI3L1/CD40LG/IFNG/INHBA/TEK/PECAM1/SERPINF2/IGFBP3/CD40/LTF/NOD2/TMEM106A/MMP9/IL18/ANGPT1/TPX2/IGF2/MRNIP/PLK1/CD81/TNF
GO:0099536	synaptic signaling	68	-0.537133	-1.74469	0.00081153	0.0153168	0.0126589	1915	tags=32%, list=15%, signal=28%	CHRNE/SV2A/CPLX2/CHRNA5/SLC1A3/CHRNA7/TAC1/CHRM3/PLCB1/KCNMA1/PFN2/CHRM2/LGI1/S100B/NRN1/SYP/SNAP25/SNCA/TMEM108/SYT1/CHRNA3/CHRNA1
GO:0007259	receptor signaling pathway via JAK-STAT	21	0.69609	1.90002	0.000877639	0.0163078	0.0134779	1821	tags=43%, list=14%, signal=37%	IL6/CSF2/IFNG/SOCS3/IL18/HGS/F2R/CNOT7/CCL5
GO:0097696	receptor signaling pathway via STAT	21	0.69609	1.90002	0.000877639	0.0163078	0.0134779	1821	tags=43%, list=14%, signal=37%	IL6/CSF2/IFNG/SOCS3/IL18/HGS/F2R/CNOT7/CCL5
GO:0099537	trans-synaptic signaling	63	-0.553916	-1.7886	0.000886052	0.0163374	0.0135024	1915	tags=33%, list=15%, signal=29%	CHRNE/SV2A/CPLX2/CHRNA5/SLC1A3/CHRNA7/TAC1/PLCB1/KCNMA1/PFN2/CHRM2/LGI1/S100B/NRN1/SYP/SNAP25/SNCA/TMEM108/SYT1/CHRNA3/CHRNA1
GO:0022409	positive regulation of cell-cell adhesion	44	0.563736	1.86359	0.00090878	0.0166286	0.0137431	841	tags=25%, list=6%, signal=23%	IL6/PLAUR/SELP/CD40LG/IFNG/NLRP3/ANXA1/ITGB2/CD28/NOD2/IL18
GO:0007159	leukocyte cell-cell adhesion	57	0.532161	1.83043	0.000971196	0.0176032	0.0145485	841	tags=25%, list=6%, signal=23%	IL6/S100A9/SELP/CD40LG/IFNG/NLRP3/NOS3/ANXA1/ITGAL/GCNT1/ITGB2/CD28/NOD2/IL18
GO:0042100	B cell proliferation	13	0.780386	1.86484	0.000976729	0.0176032	0.0145485	1214	tags=54%, list=9%, signal=49%	TLR9/CD40LG/IFNG/IL10/CD320/MZB1/CD81
GO:0001508	action potential	13	-0.793215	-1.82853	0.000997605	0.0176829	0.0146144	927	tags=38%, list=7%, signal=36%	FKBP1B/KCNMA1/SNTA1/CHRNA1/CAV3
GO:0019058	viral life cycle	49	0.529634	1.78224	0.00100777	0.0176829	0.0146144	2496	tags=37%, list=19%, signal=30%	CLDN1/RSAD2/MX1/HMOX1/CXCL8/LTF/CTSB/TRIM13/CD81/HACD3/ITGAV/TRIM38/CNOT7/CCL5/CAV2/ISG15/PDE12/VAPB
GO:0046425	regulation of receptor signaling pathway via JAK-STAT	18	0.726973	1.89442	0.00101066	0.0176829	0.0146144	1821	tags=50%, list=14%, signal=43%	IL6/CSF2/IFNG/SOCS3/IL18/HGS/F2R/CNOT7/CCL5
GO:1904892	regulation of receptor signaling pathway via STAT	18	0.726973	1.89442	0.00101066	0.0176829	0.0146144	1821	tags=50%, list=14%, signal=43%	IL6/CSF2/IFNG/SOCS3/IL18/HGS/F2R/CNOT7/CCL5
GO:0050731	positive regulation of peptidyl-tyrosine phosphorylation	19	0.708663	1.86762	0.00101929	0.0177047	0.0146324	1214	tags=32%, list=9%, signal=29%	IL6/CSF2/IFNG/IL18/ANGPT1/CD81
GO:0009615	response to virus	65	0.493513	1.72367	0.00103102	0.0177795	0.0146943	2265	tags=31%, list=17%, signal=26%	IL6/MX2/RSAD2/MX1/IFNG/NLRP3/IL21/IFI6/IRF5/SAMHD1/RNASE6/TLR3/POLR3A/TRIM38/CNOT7/IRF1/POU2AF1/CXCL10/TKFC/TSPAN6
GO:0030888	regulation of B cell proliferation	10	0.824975	1.87283	0.00106538	0.0182408	0.0150755	1214	tags=60%, list=9%, signal=55%	TLR9/IFNG/IL10/CD320/MZB1/CD81
GO:0016032	viral process	67	0.485343	1.70095	0.00107651	0.0183007	0.015125	3407	tags=42%, list=26%, signal=31%	CLDN1/RSAD2/MX1/HMOX1/CXCL8/LTF/CTSB/TRIM13/CD81/HACD3/ITGAV/TRIM38/CNOT7/CCL5/SSB/CAV2/ISG15/PDE12/VAPB/DHX9/SPCS3/EIF3B/ZFP36/TRIM21/EIF3L/HYAL1/PPIB/ZNF639
GO:0042981	regulation of apoptotic process	240	0.345542	1.48693	0.00109304	0.0183366	0.0151547	1500	tags=18%, list=11%, signal=17%	IL6/CSF2/S100A9/PLAUR/CAPN3/CCR5/IFNG/INHBA/TEK/SOCS3/CTSH/NLRP3/F3/IGFBP3/NLRC4/NOS3/IFI6/IL10/SFRP1/FAP/LTF/FCER1G/NOD2/AQP1/PPT1/MMP9/ANGPT1/HSPA5/BRMS1/CDK1/HSP90B1/B4GALT1/PPARG/ITM2C/KRIT1/PDIA3/PLK1/PIM1/TNF/IGF1/SNAI2/NR4A1/AURKA/GJA1
GO:0002292	T cell differentiation involved in immune response	14	0.75139	1.83167	0.00109392	0.0183366	0.0151547	1340	tags=50%, list=10%, signal=45%	IL6/IFNG/NLRP3/IL21/ANXA1/IL18/STAT3
GO:0007260	tyrosine phosphorylation of STAT protein	12	0.783155	1.8409	0.0011511	0.0191611	0.0158361	841	tags=42%, list=6%, signal=39%	IL6/CSF2/IFNG/SOCS3/IL18
GO:0051249	regulation of lymphocyte activation	68	0.488242	1.71507	0.00121031	0.0200077	0.0165358	841	tags=21%, list=6%, signal=19%	IL6/TLR9/MMP14/CD40LG/IFNG/NLRP3/ANXA1/IL10/CD320/SFRP1/CD28/NOD2/MZB1/IL18
GO:0044093	positive regulation of molecular function	272	0.337146	1.44182	0.00123754	0.0202367	0.016725	2131	tags=20%, list=16%, signal=17%	IL6/EDN2/S100A9/PLAUR/TLR9/CHI3L1/CAPN3/CD40LG/IFNG/TEK/CTSS/CTSH/SCARB1/NLRP3/F3/NOS3/IL10/CD40/SFRP1/LTF/NOD2/MMP9/IL18/ANGPT1/RGS2/TPX2/IGF2/PPARG/MRNIP/PLK1/CD81/NCF1/TNF/VAV1/IGF1/ARRDC3/IDE/GDI2/SEC23B/ERP29/SEC23A/F2R/TGFB1/CCL5/LPAR1/CAV2/HOXA3/PSEN2/NCF2/RAPGEF2/GADD45B/RGS10/CTH/BMP4
GO:0045069	regulation of viral genome replication	20	0.702568	1.88793	0.00124105	0.0202367	0.016725	2496	tags=55%, list=19%, signal=45%	RSAD2/MX1/CXCL8/LTF/HACD3/TRIM38/CNOT7/CCL5/ISG15/PDE12/VAPB
GO:0051223	regulation of protein transport	96	0.452476	1.69356	0.0013992	0.0225475	0.0186349	1821	tags=24%, list=14%, signal=21%	CLEC6A/IL6/TLR10/RSAD2/IL1A/TLR9/IFNG/SCAMP5/IL10/SFRP1/GIP/ANGPT1/MYH10/TLR2/CD81/INSIG1/TLR6/PRKACA/SEC24A/ERP29/F2R/TGFB1/CCL5
GO:1901701	cellular response to oxygen-containing compound	181	0.36342	1.48029	0.0014069	0.0225475	0.0186349	2110	tags=24%, list=16%, signal=20%	IL6/FOLR3/CD14/SLC2A5/PTAFR/RDH12/CCR5/FOS/TLR4/SOCS3/EGR1/SCARB1/NLRP3/SFRP1/LTF/NOD2/MZB1/AQP1/MMP9/IL18/IMPACT/LY96/HSP90B1/COL4A1/PPARG/GOT1/LDLR/PIM1/STAT3/SNAI2/NR4A1/PRKACA/IRAK2/MSN/TGFB1/CCL5/RAB8A/RAD51/USO1/CAV2/RAPGEF2/SOD2/RGS10
GO:0010628	positive regulation of gene expression	313	0.318849	1.39191	0.00141328	0.0225475	0.0186349	1835	tags=19%, list=14%, signal=17%	CLEC6A/IL6/CSF2/CD14/RSAD2/IL1B/IL1A/TLR9/CAPN3/CD40LG/IFNG/SCAMP5/FOS/INHBA/EGR1/CTSH/NLRP3/SERPINF2/ANXA1/IL10/SFRP1/MPV17L2/CD28/FCER1G/NOD2/LTA/IL18/ANGPT1/CLDN5/MED4/IMPACT/LY96/DIMT1/AVPR2/BRCA1/CREB3L3/PPARG/UTP15/TLR3/LDLR/CD81/PIM1/TNF/PSIP1/ELL3/STAT3/NR4A1/ELF1/KDM8/ETV1/POLR3A/ERP29/HGS/MSN/F2R/CNOT7/TGFB1/ERCC3/NGRN
GO:0044283	small molecule biosynthetic process	158	0.386088	1.56014	0.00142039	0.0225475	0.0186349	3423	tags=36%, list=26%, signal=27%	EDN2/SDS/PTAFR/IFNG/EGR1/TBXAS1/SCD/FABP5/PMVK/SAMHD1/HAS2/GIP/ELOVL5/SMPDL3A/BRCA1/PLA2G4A/DHRS9/GOT1/PYCR1/INSIG1/HACD3/SNAI2/DHFR/FAM3C/HACD2/MTR/DEGS1/TGFB1/FBP1/ASAH1/PHGDH/GOT2/CTH/IMPDH1/OAT/LPCAT3/LPL/ELOVL7/FASN/GATM/HMGCR/DDB1/SHMT1/MST1/HINT1/CLTC/QKI/ISYNA1/CNP/SLC39A14/HYAL1/HPRT1/MRI1/UGDH/PRPS1/CBR4/RDH10
GO:0002696	positive regulation of leukocyte activation	53	0.542815	1.8315	0.00143251	0.0225904	0.0186703	1214	tags=26%, list=9%, signal=24%	IL6/TLR9/MMP14/CD40LG/IFNG/NLRP3/ANXA1/CD320/CD28/FCER1G/NOD2/IL18/PLA2G4A/CD81
GO:0070201	regulation of establishment of protein localization	103	0.41984	1.59284	0.0014525	0.0227243	0.018781	1821	tags=22%, list=14%, signal=19%	CLEC6A/IL6/TLR10/RSAD2/IL1A/TLR9/IFNG/SCAMP5/IL10/SFRP1/GIP/ANGPT1/MYH10/TLR2/CD81/INSIG1/TLR6/PRKACA/SEC24A/ERP29/F2R/TGFB1/CCL5
GO:0043269	regulation of ion transport	85	-0.489439	-1.63639	0.00145997	0.0227243	0.018781	1438	tags=25%, list=11%, signal=22%	STAC/TMEM38A/FXYD1/SLC8A1/OSR1/TRPC6/KCNMA1/SPINK1/KCNH1/KCNAB1/CACNG1/CLDN10/PDZK1/KCNA4/SNTA1/KCNB2/SNCA/KCNIP4/DPP6/KCNQ3/CAV3
GO:0042327	positive regulation of phosphorylation	155	0.384423	1.55711	0.00163944	0.0253001	0.0209098	1284	tags=17%, list=10%, signal=15%	IL6/CSF2/PLAUR/TLR9/CHI3L1/CD40LG/IFNG/INHBA/TEK/PECAM1/SERPINF2/IGFBP3/CD40/LTF/NOD2/TMEM106A/MMP9/IL18/ANGPT1/CDK1/TPX2/IGF2/MRNIP/PLK1/CD81/TNF
GO:0090087	regulation of peptide transport	98	0.444667	1.67653	0.00164656	0.0253001	0.0209098	1821	tags=23%, list=14%, signal=20%	CLEC6A/IL6/TLR10/RSAD2/IL1A/TLR9/IFNG/SCAMP5/IL10/SFRP1/GIP/ANGPT1/MYH10/TLR2/CD81/INSIG1/TLR6/PRKACA/SEC24A/ERP29/F2R/TGFB1/CCL5
GO:0002821	positive regulation of adaptive immune response	21	0.677218	1.8485	0.00167406	0.025351	0.0209519	1214	tags=43%, list=9%, signal=39%	RSAD2/IL1B/NLRP3/ANXA1/FCER1G/LTA/IL18/PLA2G4A/CD81
GO:0002824	positive regulation of adaptive immune response based on somatic recombination of immune receptors built from immunoglobulin superfamily domains	21	0.677218	1.8485	0.00167406	0.025351	0.0209519	1214	tags=43%, list=9%, signal=39%	RSAD2/IL1B/NLRP3/ANXA1/FCER1G/LTA/IL18/PLA2G4A/CD81
GO:0010941	regulation of cell death	262	0.336228	1.44288	0.00169842	0.025351	0.0209519	1500	tags=18%, list=11%, signal=16%	IL6/CSF2/S100A9/PLAUR/C1QA/CAPN3/CCR5/IFNG/INHBA/TEK/SOCS3/CTSH/NLRP3/F3/IGFBP3/NLRC4/NOS3/IFI6/IL10/SFRP1/FAP/LTF/FCER1G/NOD2/AQP1/PPT1/MMP9/ANGPT1/HSPA5/BRMS1/CDK1/IMPACT/HSP90B1/B4GALT1/TRIM13/PPARG/ITM2C/KRIT1/PDIA3/PLK1/PIM1/TNF/IGF1/SNAI2/NR4A1/AURKA/GJA1
GO:0030155	regulation of cell adhesion	101	0.426889	1.60938	0.00171227	0.025351	0.0209519	1392	tags=21%, list=11%, signal=19%	IL6/PLAUR/SELP/CD40LG/IFNG/TEK/CXCL8/NLRP3/NOS3/ANXA1/SFRP1/ITGB2/CD28/NOD2/S1PR1/IL18/ANGPT1/CD81/VAV1/RND1/SNAI2
GO:0030198	extracellular matrix organization	35	0.570886	1.77108	0.00171333	0.025351	0.0209519	1298	tags=31%, list=10%, signal=28%	IL6/MMP13/TNFRSF11B/CTSS/SERPINF2/FAP/HAS2/COL4A1/B4GALT1/LOXL2/COLGALT1
GO:0043062	extracellular structure organization	35	0.570886	1.77108	0.00171333	0.025351	0.0209519	1298	tags=31%, list=10%, signal=28%	IL6/MMP13/TNFRSF11B/CTSS/SERPINF2/FAP/HAS2/COL4A1/B4GALT1/LOXL2/COLGALT1
GO:0030217	T cell differentiation	45	0.557297	1.84671	0.00177407	0.0253539	0.0209543	1340	tags=22%, list=10%, signal=20%	IL6/RSAD2/IFNG/NLRP3/IL21/ANXA1/IL18/RABL3/VAV1/STAT3
GO:0042391	regulation of membrane potential	49	-0.561199	-1.71492	0.00178275	0.0253539	0.0209543	548	tags=27%, list=4%, signal=26%	CHRNE/CHRNA5/FKBP1B/CHRNA7/KCNMA1/MLLT11/SNTA1/SNCA/TMEM108/CHRNA3/KCNQ3/CHRNA1/CAV3
GO:0008283	cell population proliferation	283	0.326412	1.39953	0.00178276	0.0253539	0.0209543	2177	tags=25%, list=17%, signal=21%	IL6/EDN2/CSF2/CLDN1/SERPINF1/IL1A/TLR9/CD40LG/IFNG/PGF/INHBA/TEK/EGR1/CTSH/SCARB1/SERPINF2/F3/IGFBP3/ANXA1/IL10/TGFBI/CD320/SFRP1/GNAT1/FAP/LTF/CD28/MZB1/S1PR1/GINS4/AQP1/MMP9/IL18/ANGPT1/MYH10/CDK1/AVPR2/B4GALT1/LOXL2/FBXO4/PLA2G4A/IGF2/PPARG/KRIT1/CD81/PIM1/E2F7/IGF1/SNAI2/NR4A1/GJA1/UFL1/STC1/MSN/F2R/CNOT7/TGFB1/EHF/CCL5/OGFOD1/CAV2/ALKBH3/HOXA3/CD79A/IRF1/RAPGEF2/CXCL11/BMP4/EPCAM/CXCL10/RASG…
GO:0002694	regulation of leukocyte activation	78	0.459496	1.64614	0.00178412	0.0253539	0.0209543	1214	tags=23%, list=9%, signal=21%	IL6/TLR9/MMP14/CD40LG/IFNG/NLRP3/ANXA1/IL10/CD320/SFRP1/CD28/FCER1G/NOD2/MZB1/IL18/PLA2G4A/LDLR/CD81
GO:0016064	immunoglobulin mediated immune response	21	0.675659	1.84425	0.00178642	0.0253539	0.0209543	2168	tags=57%, list=16%, signal=48%	C4BPA/C4BPB/C1QA/C2/FCER1G/C7/LTA/GCNT3/CD81/TGFB1/RNF168/C1S
GO:0019724	B cell mediated immunity	21	0.675659	1.84425	0.00178642	0.0253539	0.0209543	2168	tags=57%, list=16%, signal=48%	C4BPA/C4BPB/C1QA/C2/FCER1G/C7/LTA/GCNT3/CD81/TGFB1/RNF168/C1S
GO:0050804	modulation of chemical synaptic transmission	48	-0.568705	-1.73396	0.00180976	0.0253539	0.0209543	1863	tags=31%, list=14%, signal=27%	CDK5/CPLX2/CHRNA5/SLC1A3/PLCB1/PFN2/CHRM2/LGI1/S100B/NRN1/SYP/SNAP25/SNCA/TMEM108/SYT1
GO:0033559	unsaturated fatty acid metabolic process	29	0.609141	1.82263	0.00181382	0.0253539	0.0209543	1086	tags=24%, list=8%, signal=22%	GSTA1/EDN2/TBXAS1/SCD/FABP5/ELOVL5/PLA2G4A
GO:0051251	positive regulation of lymphocyte activation	48	0.532498	1.7851	0.00181698	0.0253539	0.0209543	841	tags=23%, list=6%, signal=22%	IL6/TLR9/MMP14/CD40LG/IFNG/NLRP3/ANXA1/CD320/CD28/NOD2/IL18
GO:0031122	cytoplasmic microtubule organization	12	-0.790251	-1.78115	0.00181931	0.0253539	0.0209543	985	tags=25%, list=7%, signal=23%	STMN3/TPPP/CAV3
GO:0120162	positive regulation of cold-induced thermogenesis	11	0.79772	1.83644	0.00183561	0.0254333	0.0210199	841	tags=45%, list=6%, signal=43%	DIO2/CMKLR1/OXT/FABP5/IL18
GO:0015672	monovalent inorganic cation transport	93	-0.468264	-1.59277	0.00185662	0.0255191	0.0210908	1364	tags=29%, list=10%, signal=26%	PKD2/ATP6V0E2/SLC5A11/SLC34A2/SLC20A2/SLC6A8/ATP5ME/SLC1A3/TMEM38A/FXYD1/SLC8A1/OSR1/KCNMA1/KCNH1/KCNAB1/KCNA4/COX2/ATP8/ATP6/SLC6A15/SNTA1/SNAP25/KCNB2/KCNIP4/DPP6/KCNQ3/CAV3
GO:0010942	positive regulation of cell death	105	0.420834	1.60423	0.0018631	0.0255191	0.0210908	1284	tags=20%, list=10%, signal=18%	IL6/S100A9/PLAUR/C1QA/IFNG/INHBA/CTSH/NLRP3/F3/IGFBP3/IL10/SFRP1/FAP/MMP9/BRMS1/B4GALT1/TRIM13/PPARG/ITM2C/PDIA3/TNF
GO:0023056	positive regulation of signaling	251	0.337467	1.44155	0.00188784	0.0257111	0.0212495	2131	tags=21%, list=16%, signal=18%	CLEC6A/IL6/CSF2/S100A9/PLAUR/RSAD2/IL1A/TLR9/CHI3L1/CD40LG/IFNG/SCAMP5/INHBA/TEK/CTSH/SERPINF2/F3/IGFBP3/IL10/CD40/FABP5/SFRP1/LTF/NOD2/TMEM106A/MMP9/IL18/ANGPT1/RNF146/GUCY1A1/MYD88/ITM2C/CD81/TNF/POGLUT1/STAT3/MAOA/S100A4/GJA1/ERP29/LMCD1/F2R/TGFB1/CCL5/LPAR1/NUP93/CAV2/COL3A1/RAPGEF2/PLA2R1/GADD45B/CTH/BMP4
GO:0043067	regulation of programmed cell death	246	0.335021	1.43541	0.00194869	0.0263898	0.0218105	1500	tags=18%, list=11%, signal=16%	IL6/CSF2/S100A9/PLAUR/CAPN3/CCR5/IFNG/INHBA/TEK/SOCS3/CTSH/NLRP3/F3/IGFBP3/NLRC4/NOS3/IFI6/IL10/SFRP1/FAP/LTF/FCER1G/NOD2/AQP1/PPT1/MMP9/ANGPT1/HSPA5/BRMS1/CDK1/HSP90B1/B4GALT1/PPARG/ITM2C/KRIT1/PDIA3/PLK1/PIM1/TNF/IGF1/SNAI2/NR4A1/AURKA/GJA1
GO:0042509	regulation of tyrosine phosphorylation of STAT protein	11	0.796791	1.83431	0.00197604	0.0266099	0.0219923	841	tags=45%, list=6%, signal=43%	IL6/CSF2/IFNG/SOCS3/IL18
GO:0006869	lipid transport	51	0.518636	1.74745	0.00200627	0.026866	0.022204	1201	tags=20%, list=9%, signal=18%	NOS2/MSR1/MTTP/INHBA/SCARB1/NPC2/STAR/ANO4/PLA2G4A/LDLR
GO:0050900	leukocyte migration	57	0.514662	1.77024	0.00202754	0.0270001	0.0223148	2166	tags=35%, list=16%, signal=29%	EDN2/S100A9/SELP/CXCL8/ANXA1/ITGAL/GCNT1/S1PR1/EDNRB/B4GALT1/CD81/VAV1/SELL/STK10/MSN/SRP54/CCL5/IRAK4/CXCL11/CXCL10
GO:0032940	secretion by cell	133	0.384878	1.51992	0.00209853	0.027791	0.0229685	1821	tags=26%, list=14%, signal=22%	CLEC6A/IL6/NOS2/TLR10/RSAD2/IL1A/TLR9/IFNG/SCAMP5/INHBA/NLRP3/ANXA1/IL10/SFRP1/FCER1G/NOD2/TMEM106A/RAB15/AQP1/RAB26/GIP/MYH10/TLR2/SCRN1/EXOC3L1/TLR6/AGT/GJA1/SEC24A/ERP29/HGS/F2R/TGFB1/CCL5
GO:0070887	cellular response to chemical stimulus	481	0.292724	1.32189	0.00214737	0.0282815	0.0233739	2606	tags=25%, list=20%, signal=21%	IL6/GSTA1/EDN2/CSF2/OSM/FOLR3/S100A9/CD14/SLC2A5/PTAFR/RDH12/CHI3L1/CAPN3/CCR5/IFNG/FOS/TLR4/ACKR1/CTSS/SOCS3/EGR1/FAS/CXCL8/CTSH/SCARB1/NLRP3/CXCR1/IL2RA/CCR7/ANXA1/IL12RB2/SFRP1/IRF5/LTF/SSTR2/FCER1G/NOD2/MZB1/S1PR1/SAMHD1/AQP1/EDNRB/MMP9/IL18/ANGPT1/HSPA5/ASIP/IMPACT/COLEC12/CTSB/LY96/HSP90B1/COL4A1/PLA2G4A/CREB3L3/PRDX4/PPARG/GOT1/LDLR/PYCR1/LAPTM5/PIM1/VAV1/ALPL/STAT3/SNX10/SNAI2/ABHD2/NR4A1…
GO:0051588	regulation of neurotransmitter transport	17	-0.739488	-1.82126	0.0021669	0.0283828	0.0234576	788	tags=41%, list=6%, signal=39%	ADCY1/CHRNA5/PFN2/CHRM2/NRN1/SNCA/SYT1
GO:0010647	positive regulation of cell communication	250	0.337739	1.44614	0.00221625	0.0288715	0.0238615	2131	tags=21%, list=16%, signal=18%	CLEC6A/IL6/CSF2/S100A9/PLAUR/RSAD2/IL1A/TLR9/CHI3L1/CD40LG/IFNG/SCAMP5/INHBA/TEK/CTSH/SERPINF2/F3/IGFBP3/IL10/CD40/FABP5/SFRP1/LTF/NOD2/TMEM106A/MMP9/IL18/ANGPT1/RNF146/GUCY1A1/MYD88/ITM2C/CD81/TNF/POGLUT1/STAT3/MAOA/S100A4/GJA1/ERP29/LMCD1/F2R/TGFB1/CCL5/LPAR1/NUP93/CAV2/COL3A1/RAPGEF2/PLA2R1/GADD45B/CTH/BMP4
GO:1903530	regulation of secretion by cell	86	0.432171	1.58827	0.00230503	0.0297036	0.0245492	1821	tags=30%, list=14%, signal=26%	CLEC6A/IL6/TLR10/RSAD2/IL1A/TLR9/IFNG/SCAMP5/INHBA/ANXA1/IL10/SFRP1/FCER1G/RAB15/RAB26/GIP/MYH10/TLR2/TLR6/GJA1/SEC24A/ERP29/HGS/F2R/TGFB1/CCL5
GO:0002285	lymphocyte activation involved in immune response	34	0.580507	1.77528	0.00230906	0.0297036	0.0245492	2069	tags=35%, list=16%, signal=30%	IL6/IFNG/NLRP3/IL21/ANXA1/ITGAL/IL18/CD81/STAT3/TGFB1/RNF168/POU2AF1
GO:0002532	production of molecular mediator involved in inflammatory response	14	0.727507	1.77345	0.00232428	0.0297036	0.0245492	1430	tags=36%, list=11%, signal=32%	NOS2/FCER1G/NOD2/TNF/PLD3
GO:0002708	positive regulation of lymphocyte mediated immunity	19	0.684753	1.80461	0.00234316	0.0297036	0.0245492	1804	tags=53%, list=14%, signal=45%	RSAD2/IL1B/NLRP3/FCER1G/LTA/IL18/SH2D1A/CD81/VAV1/TGFB1
GO:0048514	blood vessel morphogenesis	116	0.409514	1.59076	0.00234757	0.0297036	0.0245492	2224	tags=34%, list=17%, signal=29%	SERPINF1/IL1A/CHI3L1/LOX/TEK/CXCL8/CTSH/SEMA4A/MMP2/SERPINF2/F3/TGFBI/SFRP1/FAP/E2F8/C1GALT1/AQP1/HAS2/SRPX2/IL18/ANGPT1/COL4A1/B4GALT1/LOXL2/PPARG/KRIT1/LDLR/E2F7/GJA1/ANGPT4/GPR4/APLN/HGS/ECSCR/EDNRA/HOXA3/RAPGEF2/BMP4/CXCL10/ENPP2
GO:0007269	neurotransmitter secretion	18	-0.725449	-1.81701	0.00236687	0.0297036	0.0245492	1892	tags=44%, list=14%, signal=38%	ADCY1/SV2A/CHRNA5/PFN2/CHRM2/NRN1/SNCA/SYT1
GO:0099643	signal release from synapse	18	-0.725449	-1.81701	0.00236687	0.0297036	0.0245492	1892	tags=44%, list=14%, signal=38%	ADCY1/SV2A/CHRNA5/PFN2/CHRM2/NRN1/SNCA/SYT1
GO:1901361	organic cyclic compound catabolic process	86	0.430644	1.58266	0.00238316	0.0297523	0.0245894	3327	tags=36%, list=25%, signal=27%	IL6/DIO2/HDC/SCARB1/DNA2/HNMT/FAH/SAMHD1/ETF1/SMPDL3A/MAOA/CNOT7/SSB/SMG9/NUDT12/TENT2/PDE12/DHX9/HINT1/RIDA/ENPP4/EIF4A3/ZFP36/MAGOHB/CNP/RNASEH2B/SND1/MOV10/PARN/HPRT1/DHX36
GO:0032649	regulation of interferon-gamma production	13	0.749644	1.79137	0.00241696	0.0299375	0.0247425	841	tags=46%, list=6%, signal=43%	CD14/IL1B/TLR9/IL10/LTA/IL18
GO:0071396	cellular response to lipid	82	0.44266	1.60778	0.00242297	0.0299375	0.0247425	1821	tags=28%, list=14%, signal=24%	IL6/CD14/PTAFR/CCR5/TLR4/SCARB1/NLRP3/ANXA1/SFRP1/LTF/NOD2/AQP1/IL18/LY96/LDLR/PIM1/SNAI2/ABHD2/UFL1/IRAK2/MSN/TGFB1/CCL5
GO:0019079	viral genome replication	25	0.634483	1.82682	0.00243752	0.0299627	0.0247633	2496	tags=44%, list=19%, signal=36%	RSAD2/MX1/CXCL8/LTF/HACD3/TRIM38/CNOT7/CCL5/ISG15/PDE12/VAPB
GO:0022411	cellular component disassembly	76	0.444754	1.5916	0.00258091	0.0315635	0.0260863	2523	tags=32%, list=19%, signal=26%	IL6/MMP13/C1QA/CTSS/RUBCNL/FAP/CDK1/ETF1/PLK1/HSPA8/TNF/SNAI2/UFL1/TMEM39A/CISD2/SH3GL1/OGFOD1/TFIP11/MTIF3/TIGAR/MTPN/GFM2/UFM1/ASPH
GO:0019439	aromatic compound catabolic process	83	0.441775	1.61728	0.00261015	0.0317591	0.026248	3327	tags=37%, list=25%, signal=28%	IL6/DIO2/HDC/DNA2/HNMT/FAH/SAMHD1/ETF1/SMPDL3A/MAOA/CNOT7/SSB/SMG9/NUDT12/PON2/TENT2/PDE12/DHX9/HINT1/RIDA/ENPP4/EIF4A3/ZFP36/MAGOHB/CNP/RNASEH2B/SND1/MOV10/PARN/HPRT1/DHX36
GO:0044403	symbiotic process	76	0.444139	1.5894	0.0026582	0.0321804	0.0265962	3492	tags=41%, list=27%, signal=30%	CLDN1/RSAD2/MX1/HMOX1/CXCL8/SCARB1/LTF/AQP1/CTSB/TRIM13/CD81/HACD3/ITGAV/TRIM38/CNOT7/CCL5/SSB/CAV2/ISG15/PDE12/VAPB/DHX9/SPCS3/EIF3B/ZFP36/TRIM21/EIF3L/HYAL1/PPIB/ZNF639/THOC7
GO:0050806	positive regulation of synaptic transmission	14	-0.751855	-1.76491	0.00267218	0.0321871	0.0266017	1638	tags=43%, list=12%, signal=38%	ADCY1/SLC1A3/LGI1/SNAP25/SNCA/SYT1
GO:0002366	leukocyte activation involved in immune response	46	0.516163	1.71371	0.00274699	0.0329227	0.0272097	2069	tags=28%, list=16%, signal=24%	IL6/IFNG/NLRP3/IL21/ANXA1/ITGAL/FCER1G/IL18/CD81/STAT3/TGFB1/RNF168/POU2AF1
GO:0046928	regulation of neurotransmitter secretion	15	-0.753663	-1.81205	0.00278167	0.0331725	0.0274161	788	tags=47%, list=6%, signal=44%	ADCY1/CHRNA5/PFN2/CHRM2/NRN1/SNCA/SYT1
GO:0038127	ERBB signaling pathway	17	0.713511	1.85267	0.00286302	0.0337406	0.0278857	953	tags=29%, list=7%, signal=27%	PLAUR/LGMN/IFI6/MMP9/SOCS4
GO:0042886	amide transport	359	0.305417	1.35001	0.00287324	0.0337406	0.0278857	3007	tags=27%, list=23%, signal=21%	CLEC6A/IL6/FOLR3/TLR10/MSR1/RSAD2/IL1A/TLR9/IFNG/SCAMP5/MTTP/NLRP3/IL10/SFRP1/NOD2/RAB3IL1/KIF20A/TMEM106A/AQP1/RAB26/GIP/PPT1/ANGPT1/ARL8B/HSPA5/MYH10/HSP90B1/TLR2/SLC38A7/PPARG/MTX1/CD81/NCF1/INSIG1/STAT3/SNX10/EXOC3L1/TLR6/SDAD1/PRKACA/TRAM1/SEC24A/COPB1/GDI2/SEC23B/SEC61A1/COPG1/ERP29/HGS/SEC23A/KDELR2/KLHL20/SLC46A1/SRP54/F2R/TGFB1/CCL5/SSB/SLC7A6OS/USO1/ATG3/BMP4/ACTN4/SRPRA/COPA/AP3M1/COL1…
GO:0010562	positive regulation of phosphorus metabolic process	170	0.369717	1.5033	0.00288562	0.0337406	0.0278857	1284	tags=16%, list=10%, signal=15%	IL6/CSF2/PLAUR/TLR9/CHI3L1/CD40LG/IFNG/INHBA/TEK/PECAM1/SERPINF2/IGFBP3/NOS3/CD40/LTF/NOD2/CDCA2/TMEM106A/MMP9/IL18/ANGPT1/CDK1/TPX2/IGF2/MRNIP/PLK1/CD81/TNF
GO:0045937	positive regulation of phosphate metabolic process	170	0.369717	1.5033	0.00288562	0.0337406	0.0278857	1284	tags=16%, list=10%, signal=15%	IL6/CSF2/PLAUR/TLR9/CHI3L1/CD40LG/IFNG/INHBA/TEK/PECAM1/SERPINF2/IGFBP3/NOS3/CD40/LTF/NOD2/CDCA2/TMEM106A/MMP9/IL18/ANGPT1/CDK1/TPX2/IGF2/MRNIP/PLK1/CD81/TNF
GO:0002263	cell activation involved in immune response	47	0.511961	1.70682	0.00292602	0.034047	0.0281389	2069	tags=28%, list=16%, signal=23%	IL6/IFNG/NLRP3/IL21/ANXA1/ITGAL/FCER1G/IL18/CD81/STAT3/TGFB1/RNF168/POU2AF1
GO:0006692	prostanoid metabolic process	21	0.662219	1.80756	0.00304853	0.0351313	0.0290351	1086	tags=24%, list=8%, signal=22%	GSTA1/EDN2/TBXAS1/FABP5/PLA2G4A
GO:0006693	prostaglandin metabolic process	21	0.662219	1.80756	0.00304853	0.0351313	0.0290351	1086	tags=24%, list=8%, signal=22%	GSTA1/EDN2/TBXAS1/FABP5/PLA2G4A
GO:0007166	cell surface receptor signaling pathway	361	0.300805	1.3316	0.00323705	0.0371255	0.0306831	2004	tags=21%, list=15%, signal=19%	IL6/EDN2/CSF2/OSM/CD14/PLAUR/SLC17A7/PTAFR/IL1A/MMP14/CCR5/IFNG/FOS/TLR4/INHBA/LGMN/ACKR1/TEK/SOCS3/FAS/HEXA/SCARB1/CXCR1/F3/IL2RA/CCR7/IGFBP3/NOS3/ITGAL/IFI6/IL12RB2/SFRP1/IRF5/LIMD1/LTF/ITGA2/FCER1G/MZB1/SAMHD1/MMP9/IL18/ANGPT1/HSPA5/RNF146/SOCS4/LY96/CALCRL/COL4A1/ADGRE5/PPARG/ITM2C/GOT1/CD81/VAV1/POGLUT1/STAT3/CFD/IGF1/SNAI2/ITGAV/ELF1/PRKACA/NRROS/SLC35C1/HGS/IRAK2/F2R/CNOT7/TGFB1/CCL5/CCRL2…
GO:1903039	positive regulation of leukocyte cell-cell adhesion	40	0.534655	1.70894	0.00332245	0.0373215	0.0308452	841	tags=25%, list=6%, signal=23%	IL6/SELP/CD40LG/IFNG/NLRP3/ANXA1/ITGB2/CD28/NOD2/IL18
GO:0050865	regulation of cell activation	85	0.436562	1.60326	0.00332413	0.0373215	0.0308452	1214	tags=22%, list=9%, signal=20%	IL6/TLR9/MMP14/CAPN3/CD40LG/IFNG/NLRP3/ANXA1/IL10/CD320/SFRP1/CD28/FCER1G/NOD2/MZB1/IL18/PLA2G4A/LDLR/CD81
GO:0032946	positive regulation of mononuclear cell proliferation	26	0.61994	1.80405	0.003332	0.0373215	0.0308452	1214	tags=35%, list=9%, signal=31%	IL6/TLR9/CD40LG/IFNG/ANXA1/CD320/CD28/IL18/CD81
GO:0050671	positive regulation of lymphocyte proliferation	26	0.61994	1.80405	0.003332	0.0373215	0.0308452	1214	tags=35%, list=9%, signal=31%	IL6/TLR9/CD40LG/IFNG/ANXA1/CD320/CD28/IL18/CD81
GO:0070665	positive regulation of leukocyte proliferation	26	0.61994	1.80405	0.003332	0.0373215	0.0308452	1214	tags=35%, list=9%, signal=31%	IL6/TLR9/CD40LG/IFNG/ANXA1/CD320/CD28/IL18/CD81
GO:0006915	apoptotic process	350	0.30545	1.35332	0.00346491	0.0386297	0.0319264	1821	tags=18%, list=14%, signal=16%	IL6/CSF2/S100A9/PLAUR/TNFRSF11B/IL1A/CHI3L1/CAPN3/CCR5/IFNG/INHBA/TEK/HMOX1/SOCS3/CTSH/CASP6/NLRP3/F3/IGFBP3/NLRC4/NOS3/IFI6/DNASE2/IL10/SFRP1/FAP/LTF/FCER1G/NOD2/AQP1/PPT1/MMP9/ANGPT1/HSPA5/BRMS1/ERO1A/CDK1/HSP90B1/B4GALT1/TPX2/PPARG/ITM2C/KRIT1/PDIA3/PLK1/PIM1/TNF/NDUFS1/IGF1/SNAI2/CKAP2/NR4A1/AURKA/GJA1/CASP3/ERP29/KLHL20/ECSCR/GGCT/CD5/F2R/TGFB1/ERCC3/CCL5
GO:0006919	activation of cysteine-type endopeptidase activity involved in apoptotic process	12	0.748984	1.76058	0.00350105	0.0387212	0.032002	1779	tags=50%, list=14%, signal=43%	S100A9/CTSH/NLRP3/F3/PPARG/F2R
GO:0071705	nitrogen compound transport	433	0.285495	1.28812	0.00350543	0.0387212	0.032002	3007	tags=27%, list=23%, signal=21%	CLEC6A/IL6/FOLR3/SLC17A7/TLR10/MSR1/RSAD2/IL1A/TLR9/IFNG/SLC6A3/SCAMP5/MTTP/SLC6A2/NLRP3/SLC6A9/IL10/CD320/SFRP1/SLC1A5/SLC1A4/FCER1G/NOD2/RAB3IL1/KIF20A/TMEM106A/AQP1/RAB26/GIP/PPT1/ANGPT1/ARL8B/HSPA5/MYH10/HSP90B1/TLR2/SLC38A7/PPARG/MTX1/CD81/NCF1/INSIG1/STAT3/SNX10/EXOC3L1/TLR6/SDAD1/GJA1/PRKACA/TRAM1/SEC24A/COPB1/SLC35B1/GDI2/SEC23B/SEC61A1/COPG1/ERP29/HGS/SEC23A/KDELR2/KLHL20/SLC46A1/SLC25A2…
GO:0071706	tumor necrosis factor superfamily cytokine production	18	0.684385	1.78344	0.00355869	0.0391293	0.0323392	970	tags=44%, list=7%, signal=41%	CD14/IFNG/LTF/FCER1G/NOD2/TMEM106A/ANGPT1/LY96
GO:0051222	positive regulation of protein transport	50	0.503311	1.70434	0.0036617	0.040078	0.0331234	1531	tags=20%, list=12%, signal=18%	CLEC6A/IL6/IL1A/IFNG/SCAMP5/IL10/MYH10/CD81/PRKACA/SEC24A
GO:0016053	organic acid biosynthetic process	90	0.416299	1.53387	0.00372229	0.040556	0.0335184	2659	tags=31%, list=20%, signal=25%	EDN2/SDS/TBXAS1/SCD/FABP5/HAS2/GIP/ELOVL5/BRCA1/PLA2G4A/DHRS9/PYCR1/INSIG1/HACD3/DHFR/HACD2/MTR/DEGS1/TGFB1/PHGDH/GOT2/CTH/OAT/LPL/ELOVL7/FASN/GATM/SHMT1
GO:0070663	regulation of leukocyte proliferation	39	0.544476	1.74096	0.00376482	0.0408339	0.033748	841	tags=26%, list=6%, signal=24%	IL6/TLR9/CD40LG/IFNG/ANXA1/IL10/CD320/CD28/MZB1/IL18
GO:0099177	regulation of trans-synaptic signaling	49	-0.540407	-1.65139	0.00382397	0.0412886	0.0341238	1863	tags=29%, list=14%, signal=25%	CPLX2/CHRNA5/SLC1A3/PLCB1/PFN2/CHRM2/LGI1/S100B/NRN1/SYP/SNAP25/SNCA/TMEM108/SYT1
GO:1905114	cell surface receptor signaling pathway involved in cell-cell signaling	83	-0.472558	-1.57381	0.0038519	0.0413444	0.03417	2378	tags=31%, list=18%, signal=26%	PKD2/GSKIP/CDK5/C17H12orf43/CHRNE/CALCOCO1/CHRNA5/PFDN5/NXN/NDRG2/CHRNA7/SFRP5/AMOTL1/TMEM198/RSPO3/TGFB1I1/LGR5/TMEM88/DRAXIN/CELA1/SNCA/FGF2/TMEM108/FRZB/CHRNA3/CHRNA1
GO:0051054	positive regulation of DNA metabolic process	41	0.515838	1.67739	0.00386364	0.0413444	0.03417	2555	tags=29%, list=19%, signal=24%	IL6/FBXO4/MRNIP/ERCC8/TGFB1/PARP1/RAD51/RNF168/CCT6A/TIGAR/CCT2/DHX9
GO:1901700	response to oxygen-containing compound	231	0.342688	1.45489	0.00388516	0.0413899	0.0342076	2116	tags=25%, list=16%, signal=21%	IL6/FOLR3/CD14/SLC2A5/PTAFR/RDH12/CCR5/FOS/TLR4/SOCS3/EGR1/CTSH/SCARB1/NLRP3/IGFBP3/SCD/SFRP1/LTF/NOD2/MZB1/AQP1/GIP/MMP9/IL18/IMPACT/LY96/HSP90B1/COL4A1/IGF2/PPARG/GOT1/LDLR/PIM1/ALPL/STAT3/IGF1/SNAI2/ABHD2/DHFR/NR4A1/PRKACA/UFL1/IRAK2/MSN/F2R/TGFB1/CCL5/RAB8A/RAD51/RMI1/USO1/CAV2/RAPGEF2/SOD2/LIAS/RGS10/GOT2
GO:0051046	regulation of secretion	97	0.41058	1.54246	0.00399065	0.0422531	0.0349209	1821	tags=30%, list=14%, signal=26%	CLEC6A/IL6/TLR10/RSAD2/IL1A/TLR9/IFNG/SCAMP5/INHBA/ANXA1/IL10/SFRP1/FCER1G/RAB15/AQP1/RAB26/GIP/MYH10/TLR2/TNF/TLR6/GJA1/SEC24A/ERP29/HGS/STC1/F2R/TGFB1/CCL5
GO:0032944	regulation of mononuclear cell proliferation	38	0.550387	1.74539	0.00401906	0.0422531	0.0349209	841	tags=26%, list=6%, signal=25%	IL6/TLR9/CD40LG/IFNG/ANXA1/IL10/CD320/CD28/MZB1/IL18
GO:0050670	regulation of lymphocyte proliferation	38	0.550387	1.74539	0.00401906	0.0422531	0.0349209	841	tags=26%, list=6%, signal=25%	IL6/TLR9/CD40LG/IFNG/ANXA1/IL10/CD320/CD28/MZB1/IL18
GO:0002637	regulation of immunoglobulin production	10	0.778525	1.76738	0.00414577	0.043385	0.0358565	721	tags=30%, list=5%, signal=28%	IL6/TLR9/MZB1
GO:0050792	regulation of viral process	33	0.579515	1.75366	0.00417335	0.043385	0.0358565	3407	tags=58%, list=26%, signal=43%	RSAD2/MX1/HMOX1/CXCL8/LTF/TRIM13/HACD3/TRIM38/CNOT7/CCL5/CAV2/ISG15/PDE12/VAPB/DHX9/ZFP36/TRIM21/PPIB/ZNF639
GO:0072330	monocarboxylic acid biosynthetic process	58	0.473916	1.63252	0.00418103	0.043385	0.0358565	1695	tags=24%, list=13%, signal=21%	EDN2/SDS/TBXAS1/SCD/FABP5/GIP/ELOVL5/BRCA1/PLA2G4A/DHRS9/INSIG1/HACD3/HACD2/DEGS1
GO:0042127	regulation of cell population proliferation	224	0.331756	1.40693	0.00432099	0.044644	0.036897	1550	tags=20%, list=12%, signal=18%	IL6/EDN2/CSF2/CLDN1/SERPINF1/IL1A/TLR9/CD40LG/IFNG/PGF/INHBA/EGR1/CTSH/SERPINF2/F3/IGFBP3/ANXA1/IL10/CD320/SFRP1/FAP/LTF/CD28/MZB1/S1PR1/AQP1/MMP9/IL18/ANGPT1/AVPR2/B4GALT1/FBXO4/PLA2G4A/IGF2/PPARG/KRIT1/CD81/PIM1/E2F7/IGF1/SNAI2/NR4A1/GJA1/UFL1
GO:0032609	interferon-gamma production	16	0.711529	1.81848	0.00448783	0.0461287	0.0381241	1032	tags=44%, list=8%, signal=40%	CD14/IL1B/TLR9/IL10/LTA/IL18/AVPR2
GO:0007173	epidermal growth factor receptor signaling pathway	14	0.701641	1.71039	0.00450318	0.0461287	0.0381241	1804	tags=36%, list=14%, signal=31%	PLAUR/IFI6/MMP9/SOCS4/TGFB1
GO:0140352	export from cell	137	0.376084	1.48718	0.00454564	0.0463655	0.0383198	1821	tags=25%, list=14%, signal=22%	CLEC6A/IL6/NOS2/TLR10/RSAD2/IL1A/TLR9/IFNG/SCAMP5/INHBA/NLRP3/ANXA1/IL10/SFRP1/FCER1G/NOD2/TMEM106A/RAB15/AQP1/RAB26/GIP/MYH10/TLR2/SCRN1/EXOC3L1/TLR6/AGT/GJA1/SEC24A/ERP29/HGS/F2R/TGFB1/CCL5
GO:0048513	animal organ development	449	0.284993	1.28877	0.00475652	0.0483109	0.0399276	2069	tags=22%, list=16%, signal=19%	IL6/SPP1/EDN2/CSF2/MMP13/TNFRSF11B/CLDN1/RSAD2/SERPINF1/TLR9/CHI3L1/MMP14/IFNG/SLC6A3/FOS/INHBA/TEK/SOCS3/EGR1/CXCL8/CTSH/GAA/NLRP3/IL21/MTHFD1L/CTSK/ANXA1/SFRP1/GNAT1/LTF/FCER1G/E2F8/C1GALT1/S1PR1/LTA/AQP1/EDNRB/HAS2/PPT1/MMP9/IL18/ANGPT1/HSPA5/MYH10/CTSB/GCNT3/COL4A1/LOXL2/GPM6A/IGF2/PPARG/PI16/CIAO3/CD81/RABL3/PIM1/TNF/INSIG1/VAV1/ALPL/ELL3/POGLUT1/STAT3/SNX10/E2F7/PLK4/SNAI2/NR4A1/AURKA/GJA1/…
GO:0090305	nucleic acid phosphodiester bond hydrolysis	70	0.464097	1.64422	0.00483196	0.0488701	0.0403898	3315	tags=33%, list=25%, signal=25%	IL6/DNASE2/DNA2/SAMHD1/RNASE6/RPP40/PLD3/RBBP8/HARBI1/CPSF3/CNOT7/ERCC3/ENPP2/PDE12/RIDA/POLD1/ERCC2/ZFP36/NUDT21/RNASEH2B/SND1/MOV10/PARN
GO:1903900	regulation of viral life cycle	28	0.607546	1.78842	0.00493504	0.0497029	0.0410781	2496	tags=50%, list=19%, signal=41%	RSAD2/MX1/HMOX1/CXCL8/LTF/TRIM13/HACD3/TRIM38/CNOT7/CCL5/CAV2/ISG15/PDE12/VAPB
GO:1901570	fatty acid derivative biosynthetic process	19	0.65948	1.73801	0.00498378	0.0499838	0.0413102	1086	tags=26%, list=8%, signal=24%	EDN2/TBXAS1/FABP5/ELOVL5/PLA2G4A

## Sheet: GSEA KEGG
Gene set enrichment analysis: Activated and suppressed KEGG Pathways in High-diarrhoea group compared to low diarrhoea group. NES with a negative value is suppressed while a positive value is an activated KEGG.
ID	Description	setSize	enrichmentScore	NES	pvalue	p.adjust	qvalues	rank	leading_edge	core_enrichment
bta04060	Cytokine-cytokine receptor interaction	175	0.619876	2.54231	1.23e-17	3.91e-15	2.56e-15	1961	tags=52%, list=15%, signal=45%	IL6/CSF2/OSM/IL1RN/TNFRSF11B/IL13RA2/CCL1/IL1RL1/IL20RA/IL1B/CXCL14/IL1A/CSF1R/CCL22/XCR1/CCR5/CD40LG/IFNG/IL27/CSF2RB/OSMR/IL5RA/INHBA/CCR6/CCL21/FAS/CXCL8/CD27/IL18R1/IL10RA/LIF/CXCR1/IL21/TNFSF10/CXCL16/IL2RA/CXCL13/CCR7/CD4/TNFRSF17/TNFSF13B/EBI3/TNFRSF6B/IL10/CCR10/CD40/IL12RB2/BMP8A/CCR8/TNFSF13/NGFR/IL33/CCR4/LTA/IL1R2/TNFSF9/LIFR/IL21R/FASLG/IL18/TNFSF4/CCL14/IL6ST/TNFRSF1B/TNFRSF18/TNFRS…
bta05152	Tuberculosis	125	0.614455	2.40641	5.94e-12	9.42e-10	6.16e-10	1960	tags=31%, list=15%, signal=27%	IL6/NOS2/CD14/MRC1/ATP6V0A4/FCGR2B/FCGR3A/IL1B/CLEC7A/SPHK1/IL1A/TLR9/IFNG/TLR4/CD74/CTSS/IL10RA/IL10/ITGB2/ITGAX/CIITA/FCER1G/NOD2/ITGAM/IL18/SYK/TLR2/RFX5/MYD88/TNF/TLR6/CASP3/IRAK2/STAT1/IFNGR1/TGFB1/CASP8/HSPD1/IRAK4
bta04640	Hematopoietic cell lineage	57	0.738663	2.51049	8.71e-11	9.2e-09	6.02e-09	1797	tags=60%, list=14%, signal=52%	IL6/CSF2/CD14/CR2/IL1B/IL1A/CSF1R/IL5RA/CD34/MS4A1/FLT3/IL2RA/CD4/ITGB3/CD19/CD2/ITGA2/CD55/ITGAM/IL1R2/ITGA4/CD22/TFRC/CD1D/CD38/CSF1/TNF/CD1E/MME/IL6R/IL7R/IL1R1/CD5/ITGA6
bta04610	Complement and coagulation cascades	51	0.746522	2.48573	2.41e-10	1.8e-08	1.18e-08	1551	tags=67%, list=12%, signal=59%	C3AR1/PLAUR/CR2/C4BPA/C4BPB/C1QC/CFB/SERPINE1/C1QA/CFI/PROS1/C2/VWF/PLAU/SERPINF2/F3/F13A1/PLAT/F2RL3/CFHR5/THBD/ITGB2/ITGAX/CD55/C7/ITGAM/F2/KNG1/C5AR1/C1R/VSIG4/CFD/SERPING1/FGG
bta04061	Viral protein interaction with cytokine and cytokine receptor	61	0.717084	2.47103	2.84e-10	1.8e-08	1.18e-08	1514	tags=54%, list=12%, signal=48%	IL6/CCL1/IL20RA/CXCL14/CSF1R/CCL22/XCR1/CCR5/CCR6/CCL21/CXCL8/IL18R1/IL10RA/CXCR1/TNFSF10/IL2RA/CXCL13/CCR7/IL10/CCR10/CCR8/CCR4/LTA/IL18/CCL14/IL6ST/TNFRSF1B/CSF1/TNF/IL2RB/CXCR5/IL6R/CCR3
[truncated: 87 more rows]
