# Supplementary material for: Contribution of the Immune Response in the Ileum to the Development of Diarrhoea caused by Helminth Infection: Studies with the Sheep Model
Source: Funct Integr Genomics. 2022 May 16;22(5):865–77. doi: 10.1007/s10142-022-00864-6 (PMC9550700; doi:10.1007/s10142-022-00864-6)
Supplement: Supplementary file 4 — (XLSX 107 kb) [file 10142_2022_864_MOESM3_ESM.xlsx]

## Sheet: STRING PPI Stats Down-
Supplementary File S2. PPI network by STRING database for down-regulated DEGs in HD (High Diarrhoea)
number of nodes:	107
number of edges:	75
average node degree:	1.4
avg. local clustering coefficient:	0.373
expected number of edges:	27
PPI enrichment p-value:	5.84e-14
#node1	node2	node1_string_internal_id	node2_string_internal_id	node1_external_id	node2_external_id	neighborhood_on_chromosome	gene_fusion	phylogenetic_cooccurrence	homology	coexpression	experimentally_determined_interaction	database_annotated	automated_textmining	combined_score
NCKAP1	CYFIP1	4895022	4894064	9940.ENSOARP00000017993	9940.ENSOARP00000016947	0	0	0	0	0.643	0.819	0.8	0.769	0.996
NCKAP1	CYFIP2	4895022	4890123	9940.ENSOARP00000017993	9940.ENSOARP00000012633	0	0	0	0	0.643	0.888	0.8	0.604	0.996
CYFIP1	WASF1	4894064	4888502	9940.ENSOARP00000016947	9940.ENSOARP00000010874	0	0	0	0	0.091	0.826	0.8	0.842	0.994
BMP4	BMPR1A	4899277	4879142	9940.ENSOARP00000022643	9940.ENSOARP00000000669	0	0	0	0	0	0.778	0.8	0.871	0.993
WASF1	BRK1	4888502	4883525	9940.ENSOARP00000010874	9940.ENSOARP00000005459	0	0	0	0	0	0.817	0.8	0.821	0.992
BMP4	BMPR1B	4899277	4895420	9940.ENSOARP00000022643	9940.ENSOARP00000018416	0	0	0	0	0	0.778	0.8	0.814	0.991
NCKAP1	BRK1	4895022	4883525	9940.ENSOARP00000017993	9940.ENSOARP00000005459	0	0	0	0	0.047	0.82	0.8	0.769	0.991
NCKAP1L	CYFIP2	4894422	4890123	9940.ENSOARP00000017340	9940.ENSOARP00000012633	0	0	0	0	0.643	0.819	0.8	0.448	0.991
NCKAP1L	CYFIP1	4894422	4894064	9940.ENSOARP00000017340	9940.ENSOARP00000016947	0	0	0	0	0.643	0.816	0.8	0.434	0.991
CYFIP2	WASF1	4890123	4888502	9940.ENSOARP00000012633	9940.ENSOARP00000010874	0	0	0	0	0.091	0.82	0.8	0.726	0.989
CYFIP2	BRK1	4890123	4883525	9940.ENSOARP00000012633	9940.ENSOARP00000005459	0	0	0	0	0.061	0.817	0.8	0.738	0.989
MYLK	MYL9	4898417	4894125	9940.ENSOARP00000021691	9940.ENSOARP00000017016	0	0	0	0	0.117	0.592	0.8	0.843	0.987
ROBO2	SLIT1	4894829	4887346	9940.ENSOARP00000017786	9940.ENSOARP00000009627	0	0	0	0	0.062	0.6	0.8	0.857	0.987
NCKAP1	WASF1	4895022	4888502	9940.ENSOARP00000017993	9940.ENSOARP00000010874	0	0	0	0	0.062	0.822	0.8	0.681	0.987
BMP4	NOG	4899277	4892054	9940.ENSOARP00000022643	9940.ENSOARP00000014746	0	0	0	0	0	0.393	0.8	0.897	0.986
CYFIP1	BRK1	4894064	4883525	9940.ENSOARP00000016947	9940.ENSOARP00000005459	0	0	0	0	0.061	0.708	0.8	0.759	0.985
ACTN2	LDB3	4882167	4879101	9940.ENSOARP00000003966	9940.ENSOARP00000000625	0	0	0	0	0.644	0.656	0	0.733	0.964
NCKAP1L	BRK1	4894422	4883525	9940.ENSOARP00000017340	9940.ENSOARP00000005459	0	0	0	0	0	0.692	0.8	0.428	0.961
NCKAP1L	WASF1	4894422	4888502	9940.ENSOARP00000017340	9940.ENSOARP00000010874	0	0	0	0	0.062	0.637	0.8	0.34	0.949
TPM2	ACTN2	4890220	4882167	9940.ENSOARP00000012741	9940.ENSOARP00000003966	0	0	0	0	0.42	0.817	0	0.237	0.911
TPM2	ACTA1	4890220	4881506	9940.ENSOARP00000012741	9940.ENSOARP00000003239	0	0	0	0	0.144	0.639	0	0.524	0.84
CYFIP1	CYFIP2	4894064	4890123	9940.ENSOARP00000016947	9940.ENSOARP00000012633	0	0	0	0.984	0.061	0.182	0.8	0.738	0.834
BMPR1B	BMPR1A	4895420	4879142	9940.ENSOARP00000018416	9940.ENSOARP00000000669	0	0	0	0.971	0.06	0.152	0.8	0.892	0.831
NCKAP1	NCKAP1L	4895022	4894422	9940.ENSOARP00000017993	9940.ENSOARP00000017340	0	0	0	0.963	0	0	0.8	0.505	0.803
MYH11	ACTA1	4887367	4881506	9940.ENSOARP00000009651	9940.ENSOARP00000003239	0	0	0	0	0.092	0.425	0	0.598	0.772
ACTA1	LMOD1	4881506	4878615	9940.ENSOARP00000003239	9940.ENSOARP00000000098	0	0	0	0	0.062	0.71	0	0.204	0.764
CAV3	LDB3	4885912	4879101	9940.ENSOARP00000008058	9940.ENSOARP00000000625	0	0	0	0	0.684	0	0	0.268	0.758
MYL9	MYH11	4894125	4887367	9940.ENSOARP00000017016	9940.ENSOARP00000009651	0	0	0	0	0.14	0.392	0	0.532	0.734
PRKG1	ATP1A2	4891925	4886694	9940.ENSOARP00000014606	9940.ENSOARP00000008905	0	0	0	0	0.062	0	0.6	0.303	0.715
CAP2	ACTA1	4890173	4881506	9940.ENSOARP00000012692	9940.ENSOARP00000003239	0	0	0	0	0.093	0.591	0	0.266	0.703
NOG	BMPR1A	4892054	4879142	9940.ENSOARP00000014746	9940.ENSOARP00000000669	0	0	0	0	0.06	0	0	0.697	0.703
MYL9	TPM2	4894125	4890220	9940.ENSOARP00000017016	9940.ENSOARP00000012741	0	0	0	0	0.448	0.186	0	0.357	0.686
ACTN2	ACTA1	4882167	4881506	9940.ENSOARP00000003966	9940.ENSOARP00000003239	0	0	0	0	0.144	0.53	0	0.262	0.677
MYOM1	C10orf11	4888595	4887413	9940.ENSOARP00000010973	9940.ENSOARP00000009698	0	0	0	0	0	0	0	0.669	0.669
PRDM8	EPM2A	4897210	4880431	9940.ENSOARP00000020374	9940.ENSOARP00000002058	0	0	0	0	0	0.308	0	0.519	0.652
BMPR1B	NOG	4895420	4892054	9940.ENSOARP00000018416	9940.ENSOARP00000014746	0	0	0	0	0.061	0	0	0.636	0.643
RBPMS2	RBM24	4898942	4890274	9940.ENSOARP00000022275	9940.ENSOARP00000012802	0	0	0	0	0.06	0.081	0	0.617	0.64
MYLK	MYH11	4898417	4887367	9940.ENSOARP00000021691	9940.ENSOARP00000009651	0	0	0	0	0.115	0.206	0	0.502	0.619
PRKG1	ATP2B2	4891925	4890159	9940.ENSOARP00000014606	9940.ENSOARP00000012676	0	0	0	0	0.062	0	0.6	0.054	0.614
BMP4	HAND2	4899277	4893636	9940.ENSOARP00000022643	9940.ENSOARP00000016468	0	0	0	0	0.06	0.054	0	0.593	0.607
WASF1	ACTA1	4888502	4881506	9940.ENSOARP00000010874	9940.ENSOARP00000003239	0	0	0	0	0	0.53	0	0.139	0.578
ROBO2	RTN4RL1	4894829	4892981	9940.ENSOARP00000017786	9940.ENSOARP00000015761	0	0	0	0	0.061	0.187	0	0.481	0.569
MYL9	ACTA1	4894125	4881506	9940.ENSOARP00000017016	9940.ENSOARP00000003239	0	0	0	0	0.114	0.373	0	0.268	0.557
HAND2	SLC2A4	4893636	4889794	9940.ENSOARP00000016468	9940.ENSOARP00000012275	0	0	0	0	0	0	0	0.545	0.545
CAV3	ACTN2	4885912	4882167	9940.ENSOARP00000008058	9940.ENSOARP00000003966	0	0	0	0	0.397	0.075	0	0.232	0.534
MYO18B	MYL9	4897361	4894125	9940.ENSOARP00000020542	9940.ENSOARP00000017016	0	0	0	0	0.092	0.362	0	0.26	0.533
SLC4A3	TMPRSS15	4898471	4893922	9940.ENSOARP00000021749	9940.ENSOARP00000016779	0	0	0	0	0	0.529	0	0	0.529
RYR3	PRKG1	4898171	4891925	9940.ENSOARP00000021419	9940.ENSOARP00000014606	0	0	0	0	0.061	0.121	0	0.468	0.522
SPEG	RYR3	4898408	4898171	9940.ENSOARP00000021682	9940.ENSOARP00000021419	0	0	0	0	0.114	0	0	0.464	0.505
MYLK	ACTN2	4898417	4882167	9940.ENSOARP00000021691	9940.ENSOARP00000003966	0	0	0	0	0.162	0.294	0	0.227	0.502
TPM2	MYH11	4890220	4887367	9940.ENSOARP00000012741	9940.ENSOARP00000009651	0	0	0	0	0.156	0.313	0	0.204	0.498
DES	CAV3	4898403	4885912	9940.ENSOARP00000021677	9940.ENSOARP00000008058	0	0	0	0	0.478	0	0	0.066	0.491
PDZRN4	EPHA7	4898061	4890540	9940.ENSOARP00000021303	9940.ENSOARP00000013089	0	0	0	0	0.481	0.044	0	0.058	0.491
MYH11	ACTN2	4887367	4882167	9940.ENSOARP00000009651	9940.ENSOARP00000003966	0	0	0	0	0.161	0.31	0	0.182	0.485
SPEG	ACTN2	4898408	4882167	9940.ENSOARP00000021682	9940.ENSOARP00000003966	0	0	0	0	0.162	0.294	0	0.185	0.475
ACACB	DUSP26	4894709	4878969	9940.ENSOARP00000017654	9940.ENSOARP00000000479	0	0	0	0	0.055	0	0	0.462	0.469
SPEG	LDB3	4898408	4879101	9940.ENSOARP00000021682	9940.ENSOARP00000000625	0	0	0	0	0.306	0	0	0.26	0.464
MYLK	LDB3	4898417	4879101	9940.ENSOARP00000021691	9940.ENSOARP00000000625	0	0	0	0	0.306	0	0	0.26	0.464
MYOM1	ACTN2	4888595	4882167	9940.ENSOARP00000010973	9940.ENSOARP00000003966	0	0	0	0	0.09	0.195	0	0.325	0.462
ZBTB20	KCNQ5	4897845	4889416	9940.ENSOARP00000021072	9940.ENSOARP00000011866	0	0	0	0	0	0	0	0.462	0.461
SPEG	ACTA1	4898408	4881506	9940.ENSOARP00000021682	9940.ENSOARP00000003239	0	0	0	0	0.062	0.208	0	0.332	0.461
MYO18B	TPM2	4897361	4890220	9940.ENSOARP00000020542	9940.ENSOARP00000012741	0	0	0	0	0.116	0.313	0	0.183	0.46
RBM24	LDB3	4890274	4879101	9940.ENSOARP00000012802	9940.ENSOARP00000000625	0	0	0	0	0.07	0	0	0.443	0.459
SPEG	MYL9	4898408	4894125	9940.ENSOARP00000021682	9940.ENSOARP00000017016	0	0	0	0	0.085	0.309	0	0.212	0.458
MYLK	ACTA1	4898417	4881506	9940.ENSOARP00000021691	9940.ENSOARP00000003239	0	0	0	0	0.062	0.208	0	0.324	0.453
TPM2	KCNIP4	4890220	4883583	9940.ENSOARP00000012741	9940.ENSOARP00000005521	0	0	0	0	0.061	0.186	0	0.325	0.439
SPEG	SYNM	4898408	4888351	9940.ENSOARP00000021682	9940.ENSOARP00000010710	0	0	0	0	0.062	0.2	0	0.3	0.428
DYNC1I1	ACTA1	4882218	4881506	9940.ENSOARP00000004022	9940.ENSOARP00000003239	0	0	0	0	0.062	0.394	0	0.066	0.422
SPEG	TPM2	4898408	4890220	9940.ENSOARP00000021682	9940.ENSOARP00000012741	0	0	0	0	0.14	0	0	0.354	0.421
SLC2A4	CAV3	4889794	4885912	9940.ENSOARP00000012275	9940.ENSOARP00000008058	0	0	0	0	0.082	0	0	0.394	0.42
BFSP1	SYNM	4895773	4888351	9940.ENSOARP00000018803	9940.ENSOARP00000010710	0	0	0	0	0	0	0	0.417	0.416
FRZB	NCKAP1	4895034	4895022	9940.ENSOARP00000018006	9940.ENSOARP00000017993	0	0	0	0	0	0	0	0.414	0.414
KCNN2	FOXP2	4894527	4880248	9940.ENSOARP00000017456	9940.ENSOARP00000001862	0	0	0	0	0	0	0	0.412	0.412
CACNB2	KCNQ3	4891198	4885003	9940.ENSOARP00000013799	9940.ENSOARP00000007053	0	0	0	0	0.061	0	0	0.397	0.41
MYO18B	MYOM1	4897361	4888595	9940.ENSOARP00000020542	9940.ENSOARP00000010973	0	0	0	0	0.062	0.158	0	0.305	0.403

## Sheet: SN Gene list Down-
Supplementary File S2. Sub-network predictions by ClusterONE software for down-regulated DEGs in High diarrhoea sheep
Cluster	Size	Density	Internal weight	External weight	Quality	P-value	Members
1	11	0.4545	25	10	NaN	0.000266275	ACTA1 SPEG TPM2 MYL9 LDB3 ACTN2 MYO18B MYOM1 MYH11 KCNIP4 MYLK
2	6	1	15	2	NaN	0.00111029	NCKAP1 NCKAP1L WASF1 BRK1 CYFIP1 CYFIP2
3	5	0.5	5	12	NaN	0.374789	TPM2 ACTN2 MYO18B MYOM1 C10orf11

## Sheet: Down- SN1 BP
Supplementary File S2. GO analysis (Biological processes) results for sub-network 1 in protein-protein network of down-regulated DEGs in High diarrhoea sheep
Term	Overlap	P-value	Adjusted P-value	Old P-value	Old Adjusted P-value	Odds Ratio	Combined Score	Genes
muscle contraction (GO:0006936)	7/137	1.95464e-13	1.97418e-11	0	0	267.333	7823.06	ACTA1;MYOM1;ACTN2;TPM2;MYH11;MYL9;MYLK
skeletal myofibril assembly (GO:0014866)	3/12	2.71517e-08	1.37116e-06	0	0	832.5	14503.7	ACTA1;MYOM1;MYH11
muscle fiber development (GO:0048747)	3/27	3.59387e-07	1.20994e-05	0	0	311.953	4629.03	ACTA1;MYOM1;MYH11
actin-myosin filament sliding (GO:0033275)	3/38	1.0331e-06	2.08687e-05	0	0	213.793	2946.69	ACTA1;ACTN2;TPM2
muscle filament sliding (GO:0030049)	3/38	1.0331e-06	2.08687e-05	0	0	213.793	2946.69	ACTA1;ACTN2;TPM2
skeletal muscle myosin thick filament assembly (GO:0030241)	2/7	5.76623e-06	9.70649e-05	0	0	888.178	10714.5	MYOM1;MYH11
skeletal muscle thin filament assembly (GO:0030240)	2/10	1.23452e-05	0.000178123	0	0	555.028	6273.06	MYOM1;ACTA1
cardiac muscle fiber development (GO:0048739)	2/12	1.80955e-05	0.000228456	0	0	443.978	4848.17	MYOM1;MYH11
striated muscle myosin thick filament assembly (GO:0071688)	2/13	2.13792e-05	0.000239922	0	0	403.596	4339.9	MYOM1;MYH11
smooth muscle contraction (GO:0006939)	2/14	2.4935e-05	0.000251843	0	0	369.944	3921.13	MYH11;MYLK
actin filament organization (GO:0007015)	3/120	3.35568e-05	0.000308113	0	0	63.6923	656.175	ACTA1;MYOM1;TPM2
muscle tissue morphogenesis (GO:0060415)	2/19	4.67858e-05	0.000393781	0	0	261.072	2602.87	MYOM1;MYLK
cardiac muscle cell development (GO:0055013)	2/27	9.58044e-05	0.000744327	0	0	177.458	1642.05	MYOM1;MYH11
sarcomere organization (GO:0045214)	2/31	0.000126768	0.000914544	0	0	152.95	1372.44	MYOM1;ACTN2
regulation of potassium ion transport (GO:0043266)	2/36	0.000171494	0.00115472	0	0	130.425	1130.91	ACTN2;KCNIP4
positive regulation of ion transport (GO:0043270)	2/46	0.000280897	0.00174251	0	0	100.732	823.741	ACTN2;MYLK
myofibril assembly (GO:0030239)	2/47	0.000293293	0.00174251	0	0	98.4889	801.142	MYOM1;ACTN2
actomyosin structure organization (GO:0031032)	2/71	0.000669387	0.00375601	0	0	64.1546	468.915	MYOM1;ACTN2
protein localization to cell periphery (GO:1990778)	2/117	0.00180291	0.00958387	0	0	38.4039	242.649	ACTN2;KCNIP4
protein localization to plasma membrane (GO:0072659)	2/130	0.00221906	0.0112062	0	0	34.4809	210.702	ACTN2;KCNIP4
smooth muscle tissue development (GO:0048745)	1/6	0.00329583	0.0149331	0	0	399.68	2284.21	MYLK
protein localization to membrane (GO:0072657)	2/160	0.00333614	0.0149331	0	0	27.8917	159.065	ACTN2;KCNIP4
angiotensin-activated signaling pathway (GO:0038166)	1/7	0.00384417	0.0149331	0	0	333.05	1852.16	ACTN2
elastic fiber assembly (GO:0048251)	1/7	0.00384417	0.0149331	0	0	333.05	1852.16	MYH11
regulation of endocytic recycling (GO:2001135)	1/7	0.00384417	0.0149331	0	0	333.05	1852.16	ACTN2
bleb assembly (GO:0032060)	1/7	0.00384417	0.0149331	0	0	333.05	1852.16	MYLK
negative regulation of potassium ion transmembrane transporter activity (GO:1901017)	1/8	0.00439224	0.0164302	0	0	285.457	1549.44	ACTN2
regulation of muscle system process (GO:0090257)	1/9	0.00494004	0.017205	0	0	249.762	1326.33	MYL9
negative regulation of potassium ion transmembrane transport (GO:1901380)	1/9	0.00494004	0.017205	0	0	249.762	1326.33	ACTN2
protein kinase A signaling (GO:0010737)	1/10	0.00548757	0.017927	0	0	222	1155.57	MYOM1
myosin filament assembly (GO:0031034)	1/11	0.00603482	0.017927	0	0	199.79	1020.97	MYOM1
negative regulation of protein localization to cell surface (GO:2000009)	1/11	0.00603482	0.017927	0	0	199.79	1020.97	ACTN2
negative regulation of potassium ion transport (GO:0043267)	1/11	0.00603482	0.017927	0	0	199.79	1020.97	ACTN2
positive regulation of actin filament depolymerization (GO:0030836)	1/11	0.00603482	0.017927	0	0	199.79	1020.97	ACTN2
positive regulation of potassium ion transmembrane transporter activity (GO:1901018)	1/12	0.0065818	0.0184656	0	0	181.618	912.349	ACTN2
skeletal muscle fiber development (GO:0048741)	1/12	0.0065818	0.0184656	0	0	181.618	912.349	ACTA1
plasma membrane bounded cell projection assembly (GO:0120031)	2/241	0.00740291	0.0197698	0	0	18.3636	90.0894	ACTN2;MYLK
cellular response to osmotic stress (GO:0071470)	1/14	0.00767493	0.0197698	0	0	153.662	748.3	MYLK
myotube cell development (GO:0014904)	1/14	0.00767493	0.0197698	0	0	153.662	748.3	ACTA1
positive regulation of potassium ion transport (GO:0043268)	1/15	0.00822109	0.0197698	0	0	142.679	685.007	ACTN2
positive regulation of potassium ion transmembrane transport (GO:1901381)	1/15	0.00822109	0.0197698	0	0	142.679	685.007	ACTN2
positive regulation of response to wounding (GO:1903036)	1/15	0.00822109	0.0197698	0	0	142.679	685.007	MYLK
aorta morphogenesis (GO:0035909)	1/16	0.00876697	0.0201242	0	0	133.16	630.747	MYLK
extracellular matrix assembly (GO:0085029)	1/16	0.00876697	0.0201242	0	0	133.16	630.747	MYH11
positive regulation of cation transmembrane transport (GO:1904064)	1/17	0.00931258	0.0203194	0	0	124.831	583.759	ACTN2
cardiac myofibril assembly (GO:0055003)	1/17	0.00931258	0.0203194	0	0	124.831	583.759	MYOM1
positive regulation of macromolecule metabolic process (GO:0010604)	2/276	0.00961294	0.0203194	0	0	15.9895	74.2654	ACTA1;MYOM1
cell-substrate adherens junction assembly (GO:0007045)	1/18	0.00985792	0.0203194	0	0	117.482	542.707	ACTN2
focal adhesion assembly (GO:0048041)	1/18	0.00985792	0.0203194	0	0	117.482	542.707	ACTN2
negative regulation of ion transport (GO:0043271)	1/20	0.0109478	0.0221145	0	0	105.105	474.51	ACTN2
negative regulation of ion transmembrane transporter activity (GO:0032413)	1/21	0.0114923	0.0227593	0	0	99.845	445.916	ACTN2
positive regulation of ion transmembrane transporter activity (GO:0032414)	1/23	0.0125805	0.0244352	0	0	90.7591	397.126	ACTN2
regulation of potassium ion transmembrane transporter activity (GO:1901016)	1/25	0.0136677	0.0255636	0	0	83.1875	357.101	ACTN2
negative regulation of cellular protein localization (GO:1903828)	1/25	0.0136677	0.0255636	0	0	83.1875	357.101	ACTN2
positive regulation of wound healing (GO:0090303)	1/26	0.0142108	0.0256302	0	0	79.856	339.688	MYLK
regulation of muscle contraction (GO:0006937)	1/26	0.0142108	0.0256302	0	0	79.856	339.688	MYL9
regulation of protein localization to cell surface (GO:2000008)	1/27	0.0147537	0.0261425	0	0	76.7808	323.728	ACTN2
positive regulation of cation channel activity (GO:2001259)	1/30	0.0163807	0.0280416	0	0	68.8276	282.995	ACTN2
regulation of cation transmembrane transport (GO:1904062)	1/30	0.0163807	0.0280416	0	0	68.8276	282.995	KCNIP4
regulation of potassium ion transmembrane transport (GO:1901379)	1/32	0.0174641	0.0293313	0	0	64.3806	260.588	KCNIP4
platelet aggregation (GO:0070527)	1/33	0.0180053	0.0293313	0	0	62.3656	250.528	MYL9
positive regulation of calcium ion transport (GO:0051928)	1/33	0.0180053	0.0293313	0	0	62.3656	250.528	MYLK
regulation of wound healing (GO:0061041)	1/34	0.0185463	0.029733	0	0	60.4727	241.134	MYLK
positive regulation of peptide secretion (GO:0002793)	1/35	0.019087	0.030036	0	0	58.6912	232.343	MYOM1
cardiac muscle tissue development (GO:0048738)	1/36	0.0196275	0.030036	0	0	57.0114	224.102	MYOM1
cardiac muscle tissue morphogenesis (GO:0055008)	1/36	0.0196275	0.030036	0	0	57.0114	224.102	MYOM1
homotypic cell-cell adhesion (GO:0034109)	1/38	0.0207076	0.0312159	0	0	53.9243	209.078	MYL9
skeletal muscle tissue development (GO:0007519)	1/39	0.0212472	0.0315583	0	0	52.5026	202.216	ACTA1
regulation of ATPase activity (GO:0043462)	1/40	0.0217865	0.0318905	0	0	51.1538	195.738	TPM2
positive regulation of intracellular transport (GO:0032388)	1/44	0.0239413	0.0345439	0	0	46.386	173.12	ACTN2
regulation of megakaryocyte differentiation (GO:0045652)	1/49	0.0266287	0.0378802	0	0	41.5438	150.628	MYL9
heart morphogenesis (GO:0003007)	1/50	0.0271653	0.0381069	0	0	40.6939	146.735	MYOM1
positive regulation of secretion by cell (GO:1903532)	1/52	0.0282379	0.0385409	0	0	39.0941	139.452	MYOM1
regulation of calcium ion transport (GO:0051924)	1/52	0.0282379	0.0385409	0	0	39.0941	139.452	MYLK
positive regulation of protein transport (GO:0051222)	1/56	0.0303797	0.0409113	0	0	36.2436	126.635	MYOM1
protein homotetramerization (GO:0051289)	1/57	0.0309145	0.0410837	0	0	35.5946	123.746	ACTN2
muscle organ development (GO:0007517)	1/60	0.0325172	0.0426525	0	0	33.7797	115.729	SPEG
striated muscle contraction (GO:0006941)	1/61	0.033051	0.0427968	0	0	33.215	113.253	MYOM1
regulation of myeloid cell differentiation (GO:0045637)	1/65	0.0351831	0.044981	0	0	31.1328	104.207	MYL9
regulation of cation channel activity (GO:2001257)	1/71	0.0383734	0.0484464	0	0	28.4557	92.7767	ACTN2
regulation of hydrolase activity (GO:0051336)	1/80	0.0431408	0.0537929	0	0	25.2025	79.2188	TPM2
positive regulation of protein secretion (GO:0050714)	1/82	0.0441973	0.0544382	0	0	24.5778	76.6603	MYOM1
cell-matrix adhesion (GO:0007160)	1/90	0.0484127	0.0581504	0	0	22.3596	67.7045	ACTN2
protein tetramerization (GO:0051262)	1/90	0.0484127	0.0581504	0	0	22.3596	67.7045	ACTN2
phospholipase C-activating G-protein coupled receptor signaling pathway (GO:0007200)	1/91	0.0489385	0.0581504	0	0	22.11	66.7101	ACTN2
regulation of protein secretion (GO:0050708)	1/107	0.0573145	0.0673112	0	0	18.7575	53.6316	MYOM1
positive regulation of gene expression (GO:0010628)	2/771	0.0648205	0.0752514	0	0	5.55411	15.1968	ACTA1;MYOM1
platelet degranulation (GO:0002576)	1/124	0.0661404	0.0759111	0	0	16.1512	43.8663	ACTN2
regulated exocytosis (GO:0045055)	1/148	0.0784727	0.0890533	0	0	13.498	34.3524	ACTN2
positive regulation of cell motility (GO:2000147)	1/179	0.0941828	0.105694	0	0	11.1298	26.2943	MYLK
protein homooligomerization (GO:0051260)	1/190	0.0996985	0.110654	0	0	10.4762	24.154	ACTN2
regulation of gene expression (GO:0010468)	2/1037	0.108326	0.118923	0	0	4.06957	9.04507	ACTA1;MYOM1
positive regulation of cell migration (GO:0030335)	1/221	0.115079	0.124978	0	0	8.98591	19.4288	MYLK
regulation of programmed cell death (GO:0043067)	1/268	0.137943	0.148215	0	0	7.38652	14.6321	ACTN2
MAPK cascade (GO:0000165)	1/278	0.142737	0.151752	0	0	7.11625	13.8535	ACTN2
regulation of cell migration (GO:0030334)	1/316	0.160737	0.169109	0	0	6.24571	11.4171	MYLK
negative regulation of cell proliferation (GO:0008285)	1/363	0.182525	0.190051	0	0	5.42182	9.22182	SPEG
positive regulation of cellular process (GO:0048522)	1/519	0.251206	0.258896	0	0	3.75888	5.19282	ACTN2
negative regulation of cellular process (GO:0048523)	1/534	0.257526	0.262728	0	0	3.65028	4.9521	SPEG
regulation of cell proliferation (GO:0042127)	1/740	0.339544	0.34294	0	0	2.60487	2.81365	SPEG
regulation of apoptotic process (GO:0042981)	1/815	0.367298	0.367298	0	0	2.35565	2.35938	ACTN2

## Sheet: Down- SN1 KEGG
Supplementary File S2. KEGG results for sub-network 1 in protein-protein network of down-regulated DEGs in High diarrhoea sheep
Term	Overlap	P-value	Adjusted P-value	Old P-value	Old Adjusted P-value	Odds Ratio	Combined Score	Genes
Vascular smooth muscle contraction	3/132	4.4606e-05	0.000802907	0	0	57.7326	578.344	MYH11;MYL9;MYLK
Oxytocin signaling pathway	2/153	0.00305615	0.0169033	0	0	29.195	169.057	MYL9;MYLK
cGMP-PKG signaling pathway	2/166	0.0035854	0.0169033	0	0	26.8631	151.263	MYL9;MYLK
Tight junction	2/170	0.0037563	0.0169033	0	0	26.2183	146.411	MYH11;MYL9
Focal adhesion	2/199	0.00510698	0.0176444	0	0	22.326	117.818	MYL9;MYLK
Regulation of actin cytoskeleton	2/214	0.00588146	0.0176444	0	0	20.7306	106.471	MYL9;MYLK
Arrhythmogenic right ventricular cardiomyopathy (ARVC)	1/72	0.0389042	0.0800812	0	0	28.0535	91.0801	ACTN2
Gastric acid secretion	1/75	0.0404949	0.0800812	0	0	26.9122	86.296	MYLK
Cardiac muscle contraction	1/78	0.0420833	0.0800812	0	0	25.8597	81.9264	TPM2
Hypertrophic cardiomyopathy (HCM)	1/85	0.0457801	0.0800812	0	0	23.6964	73.0776	TPM2
Dilated cardiomyopathy (DCM)	1/91	0.0489385	0.0800812	0	0	22.11	66.7101	TPM2
Leukocyte transendothelial migration	1/112	0.0599182	0.0898772	0	0	17.9081	50.4073	MYL9
Platelet activation	1/124	0.0661404	0.091579	0	0	16.1512	43.8663	MYLK
Apelin signaling pathway	1/137	0.0728389	0.0923272	0	0	14.5978	38.239	MYLK
Adrenergic signaling in cardiomyocytes	1/145	0.0769393	0.0923272	0	0	13.7812	35.3453	TPM2
Axon guidance	1/181	0.0951879	0.104504	0	0	11.005	25.8827	MYL9
Calcium signaling pathway	1/188	0.0986979	0.104504	0	0	10.5893	24.5216	MYLK
cAMP signaling pathway	1/212	0.110638	0.110638	0	0	9.37346	20.6356	MYL9

## Sheet: Down- SN2 BP
Supplementary File S2. GO analysis (Biological processes) results for sub-network 2 in protein-protein network of down-regulated DEGs in High diarrhoea sheep
Term	Overlap	P-value	Adjusted P-value	Old P-value	Old Adjusted P-value	Odds Ratio	Combined Score	Genes
regulation of Arp2/3 complex-mediated actin nucleation (GO:0034315)	4/10	4.72233e-13	5.47791e-11	0	0	6662.67	189095	CYFIP1;NCKAP1;BRK1;WASF1
positive regulation of actin nucleation (GO:0051127)	4/13	1.60751e-12	9.32355e-11	0	0	4441.11	120604	CYFIP1;NCKAP1;BRK1;WASF1
vascular endothelial growth factor receptor signaling pathway (GO:0048010)	5/70	2.71624e-12	1.05028e-10	0	0	1533	40826.5	CYFIP2;CYFIP1;NCKAP1;BRK1;NCKAP1L
Rac protein signal transduction (GO:0016601)	4/19	8.71045e-12	2.52584e-10	0	0	2663.87	67839.4	CYFIP1;NCKAP1;BRK1;WASF1
cell projection assembly (GO:0030031)	4/20	1.08873e-11	2.52584e-10	0	0	2497.25	63039.2	CYFIP2;CYFIP1;NCKAP1;NCKAP1L
Fc-gamma receptor signaling pathway involved in phagocytosis (GO:0038096)	5/133	7.19469e-11	1.12525e-09	0	0	776.016	18123.9	CYFIP2;CYFIP1;NCKAP1;BRK1;NCKAP1L
Fc-gamma receptor signaling pathway (GO:0038094)	5/134	7.47325e-11	1.12525e-09	0	0	769.961	17953.3	CYFIP2;CYFIP1;NCKAP1;BRK1;NCKAP1L
Fc receptor mediated stimulatory signaling pathway (GO:0002431)	5/135	7.76036e-11	1.12525e-09	0	0	764	17785.5	CYFIP2;CYFIP1;NCKAP1;BRK1;NCKAP1L
cell morphogenesis (GO:0000902)	4/59	1.01963e-09	1.31419e-08	0	0	725.055	15011.4	CYFIP2;CYFIP1;NCKAP1;NCKAP1L
transmembrane receptor protein tyrosine kinase signaling pathway (GO:0007169)	5/396	1.7518e-08	2.03208e-07	0	0	250.678	4477.11	CYFIP2;CYFIP1;NCKAP1;BRK1;NCKAP1L
Ras protein signal transduction (GO:0007265)	4/223	2.2176e-07	2.33856e-06	0	0	180.594	2767	CYFIP1;NCKAP1;BRK1;WASF1
positive regulation of lamellipodium assembly (GO:0010592)	2/13	5.84131e-06	5.6466e-05	0	0	908.318	10945.7	NCKAP1;BRK1
positive regulation of lamellipodium organization (GO:1902745)	2/21	1.571e-05	0.000130169	0	0	525.658	5814.41	NCKAP1;BRK1
cortical actin cytoskeleton organization (GO:0030866)	2/21	1.571e-05	0.000130169	0	0	525.658	5814.41	NCKAP1;NCKAP1L
regulation of lamellipodium assembly (GO:0010591)	2/25	2.2431e-05	0.000173466	0	0	434.152	4647.63	NCKAP1;BRK1
cortical cytoskeleton organization (GO:0030865)	2/29	3.03405e-05	0.000219968	0	0	369.759	3846.62	NCKAP1;NCKAP1L
regulation of cellular amide metabolic process (GO:0034248)	2/38	5.24726e-05	0.000358048	0	0	277.194	2731.81	CYFIP2;CYFIP1
posttranscriptional regulation of gene expression (GO:0010608)	2/44	7.0554e-05	0.000454681	0	0	237.524	2270.52	CYFIP2;CYFIP1
regulation of cellular protein metabolic process (GO:0032268)	2/50	9.12893e-05	0.000545695	0	0	207.771	1932.58	CYFIP2;CYFIP1
positive regulation of actin filament polymerization (GO:0030838)	2/51	9.50027e-05	0.000545695	0	0	203.52	1884.93	NCKAP1;NCKAP1L
plasma membrane bounded cell projection morphogenesis (GO:0120039)	2/52	9.87897e-05	0.000545695	0	0	199.44	1839.34	NCKAP1;NCKAP1L
positive regulation of protein polymerization (GO:0032273)	2/64	0.000149956	0.000790678	0	0	160.742	1415.36	NCKAP1;NCKAP1L
regulation of actin filament polymerization (GO:0030833)	2/68	0.000169354	0.000842867	0	0	150.97	1310.95	NCKAP1;NCKAP1L
positive regulation of plasma membrane bounded cell projection assembly (GO:0120034)	2/69	0.000174386	0.000842867	0	0	148.709	1286.96	NCKAP1;BRK1
positive regulation of cytoskeleton organization (GO:0051495)	2/77	0.000217268	0.00100812	0	0	132.793	1120.03	NCKAP1;NCKAP1L
positive regulation of supramolecular fiber organization (GO:1902905)	2/84	0.000258609	0.00115379	0	0	121.415	1002.91	NCKAP1;NCKAP1L
macromolecular complex assembly (GO:0065003)	2/120	0.000527141	0.00226475	0	0	84.2203	635.699	NCKAP1L;WASF1
axon guidance (GO:0007411)	2/158	0.000911066	0.00377442	0	0	63.5833	445.14	CYFIP2;CYFIP1
neuron projection morphogenesis (GO:0048812)	2/163	0.000969182	0.00387673	0	0	61.5932	427.399	NCKAP1;NCKAP1L
neuron projection development (GO:0031175)	2/167	0.00101694	0.00393217	0	0	60.0879	414.063	NCKAP1;NCKAP1L
regulation of translation (GO:0006417)	2/213	0.00164631	0.0061604	0	0	46.8791	300.459	CYFIP2;CYFIP1
regulation of phagocytosis, engulfment (GO:0060099)	1/6	0.00179884	0.00633604	0	0	799.56	5053.71	NCKAP1L
axonogenesis (GO:0007409)	2/223	0.00180249	0.00633604	0	0	44.7353	282.664	CYFIP2;CYFIP1
apoptotic process (GO:0006915)	2/231	0.00193237	0.0064056	0	0	43.155	269.676	CYFIP2;NCKAP1
positive regulation of CD4-positive, alpha-beta T cell activation (GO:2000516)	1/7	0.00209839	0.0064056	0	0	666.267	4108.59	NCKAP1L
positive regulation of B cell differentiation (GO:0045579)	1/7	0.00209839	0.0064056	0	0	666.267	4108.59	NCKAP1L
erythrocyte development (GO:0048821)	1/7	0.00209839	0.0064056	0	0	666.267	4108.59	NCKAP1L
regulation of myosin-light-chain-phosphatase activity (GO:0035507)	1/7	0.00209839	0.0064056	0	0	666.267	4108.59	NCKAP1L
positive regulation of alpha-beta T cell differentiation (GO:0046638)	1/8	0.00239786	0.00713209	0	0	571.057	3445.29	NCKAP1L
negative regulation of interleukin-17 production (GO:0032700)	1/9	0.00269726	0.00763126	0	0	499.65	2955.69	NCKAP1L
B cell homeostasis (GO:0001782)	1/9	0.00269726	0.00763126	0	0	499.65	2955.69	NCKAP1L
T cell homeostasis (GO:0043029)	1/10	0.00299658	0.00808379	0	0	444.111	2580.41	NCKAP1L
regulation of actin filament length (GO:0030832)	1/10	0.00299658	0.00808379	0	0	444.111	2580.41	BRK1
activation of cysteine-type endopeptidase activity (GO:0097202)	1/12	0.003595	0.00947772	0	0	363.327	2044.88	CYFIP2
regulation of lymphocyte differentiation (GO:0045619)	1/14	0.00419312	0.010574	0	0	307.4	1682.8	NCKAP1L
positive regulation of cell adhesion mediated by integrin (GO:0033630)	1/14	0.00419312	0.010574	0	0	307.4	1682.8	NCKAP1L
myeloid cell development (GO:0061515)	1/15	0.00449207	0.0108558	0	0	285.429	1542.87	NCKAP1L
regulation of B cell differentiation (GO:0045577)	1/15	0.00449207	0.0108558	0	0	285.429	1542.87	NCKAP1L
positive regulation of lymphocyte differentiation (GO:0045621)	1/16	0.00479094	0.011115	0	0	266.387	1422.78	NCKAP1L
ruffle organization (GO:0031529)	1/16	0.00479094	0.011115	0	0	266.387	1422.78	CYFIP1
negative regulation of phosphoprotein phosphatase activity (GO:0032515)	1/17	0.00508974	0.0115767	0	0	249.725	1318.68	NCKAP1L
actin filament polymerization (GO:0030041)	1/18	0.00538847	0.0120204	0	0	235.024	1227.64	WASF1
axon extension (GO:0048675)	1/20	0.00598569	0.0131008	0	0	210.263	1076.21	CYFIP1
regulation of interleukin-17 production (GO:0032660)	1/21	0.00628419	0.0133962	0	0	199.74	1012.63	NCKAP1L
positive regulation of erythrocyte differentiation (GO:0045648)	1/22	0.00658262	0.0133962	0	0	190.219	955.532	NCKAP1L
cellular response to nerve growth factor stimulus (GO:1990090)	1/22	0.00658262	0.0133962	0	0	190.219	955.532	WASF1
protein homotrimerization (GO:0070207)	1/22	0.00658262	0.0133962	0	0	190.219	955.532	BRK1
lamellipodium assembly (GO:0030032)	1/23	0.00688097	0.0137619	0	0	181.564	904.005	CYFIP1
positive regulation of neutrophil chemotaxis (GO:0090023)	1/24	0.00717924	0.0138729	0	0	173.661	857.287	NCKAP1L
negative regulation of interleukin-6 production (GO:0032715)	1/24	0.00717924	0.0138729	0	0	173.661	857.287	NCKAP1L
positive regulation of neutrophil migration (GO:1902624)	1/25	0.00747745	0.0138729	0	0	166.417	814.753	NCKAP1L
lamellipodium organization (GO:0097581)	1/25	0.00747745	0.0138729	0	0	166.417	814.753	CYFIP1
regulation of supramolecular fiber organization (GO:1902903)	1/26	0.00777557	0.0138729	0	0	159.752	775.878	BRK1
positive regulation of granulocyte chemotaxis (GO:0071624)	1/26	0.00777557	0.0138729	0	0	159.752	775.878	NCKAP1L
neutrophil degranulation (GO:0043312)	2/479	0.00805469	0.0138729	0	0	20.4581	98.6386	CYFIP1;NCKAP1L
neutrophil activation involved in immune response (GO:0002283)	2/483	0.00818551	0.0138729	0	0	20.2838	97.4715	CYFIP1;NCKAP1L
neutrophil mediated immunity (GO:0002446)	2/487	0.00831731	0.0138729	0	0	20.1124	96.3265	CYFIP1;NCKAP1L
neuron projection extension (GO:1990138)	1/28	0.00837161	0.0138729	0	0	147.904	707.41	CYFIP1
positive regulation of phosphate metabolic process (GO:0045937)	1/28	0.00837161	0.0138729	0	0	147.904	707.41	NCKAP1L
regulation of actin polymerization or depolymerization (GO:0008064)	1/28	0.00837161	0.0138729	0	0	147.904	707.41	BRK1
positive regulation of myeloid cell differentiation (GO:0045639)	1/29	0.00866951	0.0139675	0	0	142.614	677.125	NCKAP1L
regulation of neutrophil chemotaxis (GO:0090022)	1/29	0.00866951	0.0139675	0	0	142.614	677.125	NCKAP1L
positive regulation of B cell proliferation (GO:0030890)	1/30	0.00896734	0.0140569	0	0	137.69	649.092	NCKAP1L
regulation of cell adhesion mediated by integrin (GO:0033628)	1/30	0.00896734	0.0140569	0	0	137.69	649.092	NCKAP1L
protein trimerization (GO:0070206)	1/32	0.00956277	0.0144063	0	0	128.794	598.874	BRK1
positive regulation of T cell differentiation (GO:0045582)	1/32	0.00956277	0.0144063	0	0	128.794	598.874	NCKAP1L
regulation of erythrocyte differentiation (GO:0045646)	1/32	0.00956277	0.0144063	0	0	128.794	598.874	NCKAP1L
erythrocyte differentiation (GO:0030218)	1/35	0.0104554	0.015549	0	0	117.412	535.473	NCKAP1L
zymogen activation (GO:0031638)	1/36	0.0107527	0.0155915	0	0	114.051	516.949	CYFIP2
actin polymerization or depolymerization (GO:0008154)	1/36	0.0107527	0.0155915	0	0	114.051	516.949	WASF1
positive regulation of phagocytosis (GO:0050766)	1/39	0.0116444	0.016676	0	0	105.032	467.698	NCKAP1L
cognition (GO:0050890)	1/40	0.0119415	0.0168929	0	0	102.333	453.105	CYFIP1
regulation of interleukin-6 production (GO:0032675)	1/42	0.0125355	0.0175195	0	0	97.3317	426.234	NCKAP1L
regulation of B cell proliferation (GO:0030888)	1/43	0.0128323	0.0177208	0	0	95.0095	413.841	NCKAP1L
protein polymerization (GO:0051258)	1/45	0.0134258	0.0183223	0	0	90.6818	390.891	WASF1
regulation of cellular macromolecule biosynthetic process (GO:2000112)	2/631	0.013701	0.0184804	0	0	15.3935	66.0424	CYFIP2;CYFIP1
positive regulation of proteolysis (GO:0045862)	1/52	0.0155007	0.0206677	0	0	78.2078	325.882	CYFIP2
neutrophil chemotaxis (GO:0030593)	1/53	0.0157969	0.0208231	0	0	76.7	318.147	NCKAP1L
positive regulation of cysteine-type endopeptidase activity (GO:2001056)	1/55	0.0163889	0.0213608	0	0	73.8519	303.616	CYFIP2
granulocyte chemotaxis (GO:0071621)	1/56	0.0166848	0.0215048	0	0	72.5055	296.784	NCKAP1L
neutrophil migration (GO:1990266)	1/58	0.0172763	0.0220226	0	0	69.9544	283.904	NCKAP1L
positive regulation of T cell proliferation (GO:0042102)	1/61	0.0181631	0.0229013	0	0	66.4467	266.342	NCKAP1L
regulation of T cell proliferation (GO:0042129)	1/62	0.0184586	0.0230236	0	0	65.3541	260.908	NCKAP1L
regulation of proteolysis (GO:0030162)	1/63	0.018754	0.0231432	0	0	64.2968	255.666	CYFIP2
positive regulation of cell adhesion (GO:0045785)	1/64	0.0190493	0.0232602	0	0	63.273	250.607	NCKAP1L
positive regulation of T cell activation (GO:0050870)	1/68	0.0202297	0.0244443	0	0	59.4836	232.022	NCKAP1L
positive regulation of lymphocyte proliferation (GO:0050671)	1/71	0.0211143	0.0252501	0	0	56.9257	219.608	NCKAP1L
positive regulation of homeostatic process (GO:0032846)	1/83	0.024646	0.0291728	0	0	48.5659	179.846	NCKAP1L
positive regulation of cellular protein metabolic process (GO:0032270)	1/91	0.0269945	0.0316299	0	0	44.2311	159.768	CYFIP2
positive regulation of lymphocyte activation (GO:0051251)	1/104	0.0308008	0.0353752	0	0	38.6233	134.417	NCKAP1L
B cell receptor signaling pathway (GO:0050853)	1/104	0.0308008	0.0353752	0	0	38.6233	134.417	NCKAP1L
negative regulation of cytokine production (GO:0001818)	1/110	0.0325534	0.0370215	0	0	36.4862	124.961	NCKAP1L
plasma membrane bounded cell projection organization (GO:0120036)	1/118	0.034886	0.0388625	0	0	33.9778	114.018	CYFIP1
regulation of phosphorylation (GO:0042325)	1/119	0.0351773	0.0388625	0	0	33.6881	112.766	NCKAP1L
positive regulation of B cell activation (GO:0050871)	1/119	0.0351773	0.0388625	0	0	33.6881	112.766	NCKAP1L
receptor-mediated endocytosis (GO:0006898)	1/188	0.0550976	0.0602955	0	0	21.184	61.4049	WASF1
protein homooligomerization (GO:0051260)	1/190	0.0556698	0.0603523	0	0	20.9577	60.5324	BRK1
positive regulation of phosphorylation (GO:0042327)	1/208	0.0608071	0.0653113	0	0	19.1179	53.531	NCKAP1L
central nervous system development (GO:0007417)	1/217	0.0633669	0.0674364	0	0	18.313	50.522	NCKAP1
plasma membrane bounded cell projection assembly (GO:0120031)	1/241	0.0701649	0.0739921	0	0	16.4617	43.7371	CYFIP1
antigen receptor-mediated signaling pathway (GO:0050851)	1/257	0.0746739	0.0780376	0	0	15.4203	40.0099	NCKAP1L
endocytosis (GO:0006897)	1/263	0.0763601	0.0790873	0	0	15.0626	38.7454	WASF1
negative regulation of programmed cell death (GO:0043069)	1/408	0.116338	0.119427	0	0	9.62506	20.7059	NCKAP1L
nervous system development (GO:0007399)	1/455	0.128983	0.131246	0	0	8.60793	17.6297	NCKAP1
negative regulation of apoptotic process (GO:0043066)	1/485	0.136975	0.138166	0	0	8.06198	16.0269	NCKAP1L
regulation of apoptotic process (GO:0042981)	1/815	0.220929	0.220929	0	0	4.71253	7.11552	NCKAP1L

## Sheet: STRING PPI Stats Up-
Supplementary File S2. PPI network by STRING database for up-regulated DEGs in HD (High Diarrhoea)
number of nodes:	89
number of edges:	137
average node degree:	3.08
avg. local clustering coefficient:	0.377
expected number of edges:	21
PPI enrichment p-value:	< 1.0e-16
#node1	node2	node1_string_internal_id	node2_string_internal_id	node1_external_id	node2_external_id	neighborhood_on_chromosome	gene_fusion	phylogenetic_cooccurrence	homology	coexpression	experimentally_determined_interaction	database_annotated	automated_textmining	combined_score
S100A8	S100A9	4878942	4878910	9940.ENSOARP00000000449	9940.ENSOARP00000000416	0	0	0	0.884	0.999	0.821	0	0.739	0.999
CD80	CTLA-4	4897989	4896568	9940.ENSOARP00000021226	9940.ENSOARP00000019665	0	0	0	0	0.061	0.822	0.8	0.925	0.997
CD86	CTLA-4	4898330	4896568	9940.ENSOARP00000021594	9940.ENSOARP00000019665	0	0	0	0	0.062	0.822	0.8	0.909	0.996
IL6	IL6R	4890356	4881030	9940.ENSOARP00000012891	9940.ENSOARP00000002722	0	0	0	0	0	0.817	0.8	0.887	0.995
PAI-1	PLAU	4893548	4886862	9940.ENSOARP00000016376	9940.ENSOARP00000009088	0	0	0	0	0.081	0.817	0.8	0.831	0.993
CD80	CD28	4897989	4896524	9940.ENSOARP00000021226	9940.ENSOARP00000019614	0	0	0	0	0.062	0.497	0.8	0.932	0.992
PLAUR	PLAU	4887252	4886862	9940.ENSOARP00000009520	9940.ENSOARP00000009088	0	0	0	0	0.082	0.75	0.8	0.859	0.992
IL6	IL6ST	4890356	4885919	9940.ENSOARP00000012891	9940.ENSOARP00000008065	0	0	0	0	0.048	0.82	0.8	0.665	0.986
CD86	CD28	4898330	4896524	9940.ENSOARP00000021594	9940.ENSOARP00000019614	0	0	0	0	0.069	0.24	0.8	0.917	0.986
OSMR	OSM	4888216	4884767	9940.ENSOARP00000010565	9940.ENSOARP00000006801	0	0	0	0	0.056	0.416	0.8	0.858	0.982
MYD88	TLR1	4879518	4879029	9940.ENSOARP00000001070	9940.ENSOARP00000000545	0	0	0	0	0.056	0.434	0.8	0.85	0.981
IL6ST	IL6R	4885919	4881030	9940.ENSOARP00000008065	9940.ENSOARP00000002722	0	0	0	0.578	0.061	0.82	0.8	0.743	0.974
IL6ST	OSM	4885919	4884767	9940.ENSOARP00000008065	9940.ENSOARP00000006801	0	0	0	0	0.062	0.64	0.8	0.389	0.953
PLAU	ENSOARG00000005159	4886862	4883594	9940.ENSOARP00000009088	9940.ENSOARP00000005533	0	0	0	0	0.062	0.186	0.8	0.536	0.919
CD86	CD80	4898330	4897989	9940.ENSOARP00000021594	9940.ENSOARP00000021226	0	0	0	0.604	0.114	0.267	0.8	0.916	0.909
OSMR	IL6ST	4888216	4885919	9940.ENSOARP00000010565	9940.ENSOARP00000008065	0	0	0	0.572	0.061	0.18	0.8	0.44	0.862
PAI-1	ENSOARG00000005159	4893548	4883594	9940.ENSOARP00000016376	9940.ENSOARP00000005533	0	0	0.448	0.755	0.062	0	0.8	0.625	0.85
PAI-1	PLAUR	4893548	4887252	9940.ENSOARP00000016376	9940.ENSOARP00000009520	0	0	0	0	0.089	0	0	0.832	0.84
FCGR2B	FCGR3A	4888459	4888435	9940.ENSOARP00000010827	9940.ENSOARP00000010802	0	0	0	0.859	0.145	0	0.8	0.629	0.837
IL6	OSM	4890356	4884767	9940.ENSOARP00000012891	9940.ENSOARP00000006801	0	0	0	0	0.062	0.18	0	0.793	0.827
CLEC7A	CLEC6A	4899224	4881067	9940.ENSOARP00000022583	9940.ENSOARP00000002763	0	0	0	0	0.062	0	0	0.822	0.826
IL6	MYD88	4890356	4879518	9940.ENSOARP00000012891	9940.ENSOARP00000001070	0	0	0	0	0.062	0	0	0.821	0.825
PRF1	ENSOARG00000002036	4884557	4880507	9940.ENSOARP00000006573	9940.ENSOARP00000002143	0	0	0	0	0.612	0	0	0.537	0.812
CSF3R	IL6	4897954	4890356	9940.ENSOARP00000021190	9940.ENSOARP00000012891	0	0	0	0	0	0.425	0.6	0.25	0.812
CD68	MRC1	4893016	4890513	9940.ENSOARP00000015798	9940.ENSOARP00000013059	0	0	0	0	0.062	0.066	0	0.785	0.795
OSM	IL6R	4884767	4881030	9940.ENSOARP00000006801	9940.ENSOARP00000002722	0	0	0	0	0.061	0	0.6	0.477	0.786
CD86	IL6	4898330	4890356	9940.ENSOARP00000021594	9940.ENSOARP00000012891	0	0	0	0	0.062	0	0	0.774	0.779
IL6	TLR1	4890356	4879029	9940.ENSOARP00000012891	9940.ENSOARP00000000545	0	0	0	0	0	0	0	0.776	0.776
ENSOARG00000014592	IL6	4892877	4890356	9940.ENSOARP00000015649	9940.ENSOARP00000012891	0	0	0	0	0.221	0	0	0.722	0.774
CD80	IL6	4897989	4890356	9940.ENSOARP00000021226	9940.ENSOARP00000012891	0	0	0	0	0.062	0	0	0.768	0.773
CSF3R	MPEG1	4897954	4890075	9940.ENSOARP00000021190	9940.ENSOARP00000012582	0	0	0	0	0.643	0	0	0.377	0.768
IL1RN	IL6	4899042	4890356	9940.ENSOARP00000022386	9940.ENSOARP00000012891	0	0	0	0	0.082	0	0	0.745	0.756
CD86	MRC1	4898330	4890513	9940.ENSOARP00000021594	9940.ENSOARP00000013059	0	0	0	0	0.079	0	0	0.742	0.752
CD68	IL6	4893016	4890356	9940.ENSOARP00000015798	9940.ENSOARP00000012891	0	0	0	0	0.061	0	0	0.744	0.75
IL6	OSMR	4890356	4888216	9940.ENSOARP00000012891	9940.ENSOARP00000010565	0	0	0	0	0.062	0	0.6	0.385	0.749
CSF3R	OSM	4897954	4884767	9940.ENSOARP00000021190	9940.ENSOARP00000006801	0	0	0	0	0.081	0.248	0.6	0.198	0.748
MRC1	IL6	4890513	4890356	9940.ENSOARP00000013059	9940.ENSOARP00000012891	0	0	0	0	0	0	0	0.742	0.742
CD86	FCGR2B	4898330	4888459	9940.ENSOARP00000021594	9940.ENSOARP00000010827	0	0	0	0	0.117	0	0	0.72	0.742
CD28	IL6	4896524	4890356	9940.ENSOARP00000019614	9940.ENSOARP00000012891	0	0	0	0	0	0	0	0.723	0.723
IL6	MMP1	4890356	4883751	9940.ENSOARP00000012891	9940.ENSOARP00000005708	0	0	0	0	0.062	0	0	0.717	0.723
CD86	ENSOARG00000002637	4898330	4881108	9940.ENSOARP00000021594	9940.ENSOARP00000002804	0	0	0	0	0.062	0	0	0.709	0.715
CTLA-4	IL6	4896568	4890356	9940.ENSOARP00000019665	9940.ENSOARP00000012891	0	0	0	0	0	0	0	0.683	0.683
CD80	ENSOARG00000002637	4897989	4881108	9940.ENSOARP00000021226	9940.ENSOARP00000002804	0	0	0	0	0.061	0	0	0.666	0.672
PAI-1	IL6	4893548	4890356	9940.ENSOARP00000016376	9940.ENSOARP00000012891	0	0	0	0	0.062	0	0	0.664	0.672
CSF3R	S100A9	4897954	4878910	9940.ENSOARP00000021190	9940.ENSOARP00000000416	0	0	0	0	0.643	0	0	0.055	0.648
CTLA-4	PRF1	4896568	4884557	9940.ENSOARP00000019665	9940.ENSOARP00000006573	0	0	0	0	0.062	0	0	0.637	0.644
CD80	MRC1	4897989	4890513	9940.ENSOARP00000021226	9940.ENSOARP00000013059	0	0	0	0	0.113	0	0	0.61	0.639
IL6	IL20RA	4890356	4878955	9940.ENSOARP00000012891	9940.ENSOARP00000000464	0	0	0	0	0	0	0.6	0.107	0.627
PRF1	NCR1	4884557	4880629	9940.ENSOARP00000006573	9940.ENSOARP00000002278	0	0	0	0	0.07	0	0	0.607	0.618
CD80	FCGR2B	4897989	4888459	9940.ENSOARP00000021226	9940.ENSOARP00000010827	0	0	0	0	0.081	0	0	0.598	0.615
IL6	CHI3L1	4890356	4879852	9940.ENSOARP00000012891	9940.ENSOARP00000001430	0	0	0	0	0	0	0	0.615	0.615
CD68	S100A9	4893016	4878910	9940.ENSOARP00000015798	9940.ENSOARP00000000416	0	0	0	0	0.062	0	0	0.602	0.611
CD86	MYD88	4898330	4879518	9940.ENSOARP00000021594	9940.ENSOARP00000001070	0	0	0	0	0.061	0	0	0.599	0.608
MRC1	MSR1	4890513	4887995	9940.ENSOARP00000013059	9940.ENSOARP00000010326	0	0	0	0	0.117	0	0	0.574	0.607
MRC1	FCGR2B	4890513	4888459	9940.ENSOARP00000013059	9940.ENSOARP00000010827	0	0	0	0	0.111	0	0	0.574	0.605
OSM	IL20RA	4884767	4878955	9940.ENSOARP00000006801	9940.ENSOARP00000000464	0	0	0	0	0	0	0.6	0	0.6
CD86	CD68	4898330	4893016	9940.ENSOARP00000021594	9940.ENSOARP00000015798	0	0	0	0	0.107	0	0	0.569	0.599
CSF3R	TFEC	4897954	4880148	9940.ENSOARP00000021190	9940.ENSOARP00000001756	0	0	0	0	0.081	0	0	0.577	0.594
CSF3R	IL6R	4897954	4881030	9940.ENSOARP00000021190	9940.ENSOARP00000002722	0	0	0	0	0.062	0.425	0	0.308	0.594
CD86	ENSOARG00000010051	4898330	4888411	9940.ENSOARP00000021594	9940.ENSOARP00000010777	0	0	0	0	0.113	0	0	0.557	0.59
C3AR1	MSR1	4898556	4887995	9940.ENSOARP00000021845	9940.ENSOARP00000010326	0	0	0	0	0.574	0	0	0.066	0.585
CD80	MYD88	4897989	4879518	9940.ENSOARP00000021226	9940.ENSOARP00000001070	0	0	0	0	0.061	0	0	0.576	0.585
CD28	PRF1	4896524	4884557	9940.ENSOARP00000019614	9940.ENSOARP00000006573	0	0	0	0	0.062	0	0	0.576	0.585
SLAMF8	FCRL6	4886337	4886251	9940.ENSOARP00000008523	9940.ENSOARP00000008426	0	0	0	0	0.062	0	0	0.575	0.584
CD68	MSR1	4893016	4887995	9940.ENSOARP00000015798	9940.ENSOARP00000010326	0	0	0	0	0.086	0	0	0.555	0.575
MPEG1	PRF1	4890075	4884557	9940.ENSOARP00000012582	9940.ENSOARP00000006573	0	0	0	0	0.067	0	0	0.561	0.572
CD14	IL6	4899422	4890356	9940.ENSOARP00000022806	9940.ENSOARP00000012891	0	0	0	0	0.077	0	0	0.554	0.57
CLEC7A	MRC1	4899224	4890513	9940.ENSOARP00000022583	9940.ENSOARP00000013059	0	0	0	0	0.062	0	0	0.558	0.568
C3AR1	MPEG1	4898556	4890075	9940.ENSOARP00000021845	9940.ENSOARP00000012582	0	0	0	0	0.567	0	0	0	0.567
ENSOARG00000002637	SIGLEC1	4881108	4880483	9940.ENSOARP00000002804	9940.ENSOARP00000002114	0	0	0	0	0.062	0.086	0	0.526	0.558
CD14	CD86	4899422	4898330	9940.ENSOARP00000022806	9940.ENSOARP00000021594	0	0	0	0	0.115	0	0	0.521	0.558
IL6	PRF1	4890356	4884557	9940.ENSOARP00000012891	9940.ENSOARP00000006573	0	0	0	0	0	0	0	0.549	0.549
CD86	TLR1	4898330	4879029	9940.ENSOARP00000021594	9940.ENSOARP00000000545	0	0	0	0	0.086	0	0	0.526	0.548
CD80	TLR1	4897989	4879029	9940.ENSOARP00000021226	9940.ENSOARP00000000545	0	0	0	0	0.11	0	0	0.512	0.547
IL6	CCL22	4890356	4878564	9940.ENSOARP00000012891	9940.ENSOARP00000000046	0	0	0	0	0.062	0	0	0.535	0.545
CLEC7A	MYD88	4899224	4879518	9940.ENSOARP00000022583	9940.ENSOARP00000001070	0	0	0	0	0.061	0	0	0.529	0.538
CD14	CD80	4899422	4897989	9940.ENSOARP00000022806	9940.ENSOARP00000021226	0	0	0	0	0.061	0	0	0.525	0.535
IL6	MMP25	4890356	4879647	9940.ENSOARP00000012891	9940.ENSOARP00000001204	0	0	0	0	0.044	0	0	0.53	0.531
CD80	CD68	4897989	4893016	9940.ENSOARP00000021226	9940.ENSOARP00000015798	0	0	0	0	0.061	0	0	0.52	0.53
MRC1	ENSOARG00000010051	4890513	4888411	9940.ENSOARP00000013059	9940.ENSOARP00000010777	0	0	0	0	0.142	0	0	0.471	0.526
IL1RN	MYD88	4899042	4879518	9940.ENSOARP00000022386	9940.ENSOARP00000001070	0	0	0	0	0.062	0	0	0.516	0.526
CD80	PRF1	4897989	4884557	9940.ENSOARP00000021226	9940.ENSOARP00000006573	0	0	0	0	0.062	0	0	0.514	0.524
CLEC7A	IL6	4899224	4890356	9940.ENSOARP00000022583	9940.ENSOARP00000012891	0	0	0	0	0.061	0	0	0.509	0.519
CD14	MYD88	4899422	4879518	9940.ENSOARP00000022806	9940.ENSOARP00000001070	0	0	0	0	0.075	0	0	0.499	0.517
CD28	FCGR2B	4896524	4888459	9940.ENSOARP00000019614	9940.ENSOARP00000010827	0	0	0	0	0.06	0	0	0.501	0.511
MRC1	SIGLEC1	4890513	4880483	9940.ENSOARP00000013059	9940.ENSOARP00000002114	0	0	0	0	0.143	0.086	0	0.418	0.504
PAI-1	MMP1	4893548	4883751	9940.ENSOARP00000016376	9940.ENSOARP00000005708	0	0	0	0	0.112	0.141	0	0.402	0.504
IL6	FCGR2B	4890356	4888459	9940.ENSOARP00000012891	9940.ENSOARP00000010827	0	0	0	0	0.061	0	0	0.49	0.501
IL6	LOX	4890356	4878813	9940.ENSOARP00000012891	9940.ENSOARP00000000311	0	0	0	0	0.061	0	0	0.49	0.501
CD80	ENSOARG00000010051	4897989	4888411	9940.ENSOARP00000021226	9940.ENSOARP00000010777	0	0	0	0	0.062	0	0	0.487	0.498
IL1RN	TLR1	4899042	4879029	9940.ENSOARP00000022386	9940.ENSOARP00000000545	0	0	0	0	0.062	0	0	0.483	0.494
IL6	MMP12	4890356	4883364	9940.ENSOARP00000012891	9940.ENSOARP00000005281	0	0	0	0	0.061	0	0	0.483	0.493
C3AR1	CD86	4898556	4898330	9940.ENSOARP00000021845	9940.ENSOARP00000021594	0	0	0	0	0.157	0	0	0.421	0.491
ENSOARG00000014592	CCL22	4892877	4878564	9940.ENSOARP00000015649	9940.ENSOARP00000000046	0	0	0	0	0	0.144	0	0.428	0.489
CSF3R	S100A8	4897954	4878942	9940.ENSOARP00000021190	9940.ENSOARP00000000449	0	0	0	0	0.472	0	0	0.066	0.485
MRC1	CCL22	4890513	4878564	9940.ENSOARP00000013059	9940.ENSOARP00000000046	0	0	0	0	0	0	0	0.48	0.48
OSM	MMP1	4884767	4883751	9940.ENSOARP00000006801	9940.ENSOARP00000005708	0	0	0	0	0	0	0	0.48	0.48
CD86	PRF1	4898330	4884557	9940.ENSOARP00000021594	9940.ENSOARP00000006573	0	0	0	0	0.062	0	0	0.467	0.478
CTLA-4	ENSOARG00000010051	4896568	4888411	9940.ENSOARP00000019665	9940.ENSOARP00000010777	0	0	0	0	0.061	0	0	0.467	0.478
PLAU	MMP25	4886862	4879647	9940.ENSOARP00000009088	9940.ENSOARP00000001204	0	0	0	0	0.061	0	0	0.467	0.478
CTLA-4	FCGR2B	4896568	4888459	9940.ENSOARP00000019665	9940.ENSOARP00000010827	0	0	0	0	0.061	0	0	0.466	0.477
IL1RL1	MYD88	4891425	4879518	9940.ENSOARP00000014046	9940.ENSOARP00000001070	0	0	0	0	0.06	0.18	0	0.377	0.477
PLAUR	ENSOARG00000005159	4887252	4883594	9940.ENSOARP00000009520	9940.ENSOARP00000005533	0	0	0	0	0.062	0	0	0.466	0.477
IL6	ENSOARG00000005159	4890356	4883594	9940.ENSOARP00000012891	9940.ENSOARP00000005533	0	0	0	0	0.062	0	0	0.464	0.475
C3AR1	PTAFR	4898556	4898062	9940.ENSOARP00000021845	9940.ENSOARP00000021304	0	0	0	0.584	0.407	0	0	0.306	0.475
EMILIN2	CLIC2	4888336	4882157	9940.ENSOARP00000010695	9940.ENSOARP00000003956	0	0	0	0	0	0	0	0.475	0.475
PAI-1	S100A8	4893548	4878942	9940.ENSOARP00000016376	9940.ENSOARP00000000449	0	0	0	0	0.061	0	0	0.463	0.474
PLAUR	MMP1	4887252	4883751	9940.ENSOARP00000009520	9940.ENSOARP00000005708	0	0	0	0	0.062	0.196	0	0.357	0.473
ENSOARG00000014592	MYD88	4892877	4879518	9940.ENSOARP00000015649	9940.ENSOARP00000001070	0	0	0	0	0.045	0	0	0.469	0.471
PAI-1	MMP25	4893548	4879647	9940.ENSOARP00000016376	9940.ENSOARP00000001204	0	0	0	0	0.061	0.077	0	0.437	0.469
MSR1	SIGLEC1	4887995	4880483	9940.ENSOARP00000010326	9940.ENSOARP00000002114	0	0	0	0	0.1	0	0	0.432	0.466
CD86	ENSOARG00000005159	4898330	4883594	9940.ENSOARP00000021594	9940.ENSOARP00000005533	0	0	0	0	0	0	0	0.465	0.465
IL6	ENSOARG00000010051	4890356	4888411	9940.ENSOARP00000012891	9940.ENSOARP00000010777	0	0	0	0	0.047	0	0	0.461	0.464
CSF3R	MRC1	4897954	4890513	9940.ENSOARP00000021190	9940.ENSOARP00000013059	0	0	0	0	0.076	0	0	0.438	0.458
MRC1	FCGR3A	4890513	4888435	9940.ENSOARP00000013059	9940.ENSOARP00000010802	0	0	0	0	0.07	0	0	0.442	0.458
CD80	MPEG1	4897989	4890075	9940.ENSOARP00000021226	9940.ENSOARP00000012582	0	0	0	0	0.448	0	0	0	0.448
CD80	ENSOARG00000005159	4897989	4883594	9940.ENSOARP00000021226	9940.ENSOARP00000005533	0	0	0	0	0.056	0	0	0.439	0.447
PRF1	SIGLEC1	4884557	4880483	9940.ENSOARP00000006573	9940.ENSOARP00000002114	0	0	0	0	0.062	0	0	0.429	0.441
CD86	CCL22	4898330	4878564	9940.ENSOARP00000021594	9940.ENSOARP00000000046	0	0	0	0	0.062	0	0	0.428	0.44
CD68	SIGLEC1	4893016	4880483	9940.ENSOARP00000015798	9940.ENSOARP00000002114	0	0	0	0	0.062	0	0	0.428	0.44
FCGR2B	ENSOARG00000010051	4888459	4888411	9940.ENSOARP00000010827	9940.ENSOARP00000010777	0	0	0	0.97	0.407	0.078	0	0.607	0.439
IL6	ENSOARG00000009963	4890356	4888327	9940.ENSOARP00000012891	9940.ENSOARP00000010686	0	0	0	0	0.062	0	0	0.423	0.436
FCGR3A	ENSOARG00000010051	4888435	4888411	9940.ENSOARP00000010802	9940.ENSOARP00000010777	0	0	0	0.924	0.407	0	0	0.607	0.433
CD28	ENSOARG00000005159	4896524	4883594	9940.ENSOARP00000019614	9940.ENSOARP00000005533	0	0	0	0	0	0	0	0.428	0.428
CLEC7A	TLR1	4899224	4879029	9940.ENSOARP00000022583	9940.ENSOARP00000000545	0	0	0	0	0.062	0.056	0	0.406	0.428
CTLA-4	CCL22	4896568	4878564	9940.ENSOARP00000019665	9940.ENSOARP00000000046	0	0	0	0	0.061	0	0	0.416	0.428
PLAU	MMP1	4886862	4883751	9940.ENSOARP00000009088	9940.ENSOARP00000005708	0	0	0	0	0.075	0	0	0.405	0.426
CD80	CCL22	4897989	4878564	9940.ENSOARP00000021226	9940.ENSOARP00000000046	0	0	0	0	0.062	0	0	0.409	0.422
PLAUR	MMP25	4887252	4879647	9940.ENSOARP00000009520	9940.ENSOARP00000001204	0	0	0	0	0	0.196	0	0.309	0.421
CD68	FCGR2B	4893016	4888459	9940.ENSOARP00000015798	9940.ENSOARP00000010827	0	0	0	0	0.079	0	0	0.397	0.421
CLEC7A	CD86	4899224	4898330	9940.ENSOARP00000022583	9940.ENSOARP00000021594	0	0	0	0	0.067	0	0	0.404	0.42
MRC1	CLEC6A	4890513	4881067	9940.ENSOARP00000013059	9940.ENSOARP00000002763	0	0	0	0	0.085	0	0	0.39	0.418
PILRA	CLEC6A	4895282	4881067	9940.ENSOARP00000018275	9940.ENSOARP00000002763	0	0	0	0	0.062	0	0	0.403	0.416
CTLA-4	IL6R	4896568	4881030	9940.ENSOARP00000019665	9940.ENSOARP00000002722	0	0	0	0	0	0	0	0.408	0.408
PTAFR	CD80	4898062	4897989	9940.ENSOARP00000021304	9940.ENSOARP00000021226	0	0	0	0	0.407	0	0	0	0.407
CD14	MRC1	4899422	4890513	9940.ENSOARP00000022806	9940.ENSOARP00000013059	0	0	0	0	0.085	0	0	0.376	0.404
PAI-1	OSM	4893548	4884767	9940.ENSOARP00000016376	9940.ENSOARP00000006801	0	0	0	0	0	0	0	0.4	0.4

## Sheet: SN Gene list Up-
Supplementary File S2. Sub-network predictions by ClusterONE software for up-regulated DEGs in High diarrhoea sheep
Cluster	Size	Density	Internal weight	External weight	Quality	P-value	Members
1	14	0.5165	47	48	NaN	0.00207544	CLEC6A CD80 MYD88 CD14 MRC1 CD86 IL6 CCL22 FCGR3A ENSOARG00000010051 FCGR2B CD68 CLEC7A CTLA-4
2	12	0.5	33	35	NaN	0.00797206	CD80 MRC1 CD86 MSR1 SIGLEC1 ENSOARG00000002637 CCL22 FCGR3A ENSOARG00000010051 FCGR2B CD68 CTLA-4
3	6	0.8	12	10	NaN	0.0162381	MMP1 PLAUR MMP25 ENSOARG00000005159 PLAU PAI-1
4	9	0.5	18	39	NaN	0.159417	IL6 ENSOARG00000014592 CCL22 CSF3R IL6R OSM OSMR IL6ST CTLA-4
5	6	0.5333	8	14	NaN	0.25409	CSF3R IL6R OSM IL20RA OSMR IL6ST
6	8	0.5	14	34	NaN	0.279431	PTAFR CD80 CD86 C3AR1 MPEG1 ENSOARG00000002637 PRF1 CD28
7	5	0.6	6	13	NaN	0.624457	IL1RL1 MYD88 IL1RN TLR1 CLEC7A

## Sheet: Up- SN1 BP
Supplementary File S2. GO analysis (Biological processes) results for sub-network 1 in protein-protein network of up-regulated DEGs in High diarrhoea sheep
Term	Overlap	P-value	Adjusted P-value	Old P-value	Old Adjusted P-value	Odds Ratio	Combined Score	Genes
cellular response to molecule of bacterial origin (GO:0071219)	5/84	2.25065e-09	6.30181e-07	0	0	139.993	2787.55	CD86;IL6;CD80;CD14;FCGR2B
cellular response to lipopolysaccharide (GO:0071222)	4/91	3.87632e-07	4.35489e-05	0	0	91.4897	1350.68	CD86;IL6;CD80;CD14
positive regulation of intracellular signal transduction (GO:1902533)	6/479	4.66595e-07	4.35489e-05	0	0	30.9403	451.041	CD86;IL6;CD80;CLEC6A;CD14;MYD88
negative regulation of lymphocyte proliferation (GO:0050672)	3/29	9.86953e-07	6.90867e-05	0	0	209.371	2895.31	CD86;CD80;FCGR2B
negative regulation of T cell activation (GO:0050868)	3/34	1.61297e-06	9.03262e-05	0	0	175.557	2341.48	CD86;CD80;FCGR2B
response to lipopolysaccharide (GO:0032496)	4/155	3.2697e-06	0.000152586	0	0	52.543	663.661	CD86;IL6;CD80;CD14
cellular response to lipid (GO:0071396)	4/178	5.66309e-06	0.000226524	0	0	45.5448	550.252	CD86;IL6;CD80;CD14
positive regulation of T cell proliferation (GO:0042102)	3/61	9.59365e-06	0.000310815	0	0	93.7053	1082.71	CD86;IL6;CD80
regulation of T cell proliferation (GO:0042129)	3/62	1.00773e-05	0.000310815	0	0	92.1125	1059.77	CD86;IL6;CD80
positive regulation of interleukin-2 biosynthetic process (GO:0045086)	2/8	1.27093e-05	0.000310815	0	0	555	6256.61	CD86;CD80
positive regulation of cytokine production (GO:0001819)	4/220	1.30786e-05	0.000310815	0	0	36.6111	411.675	IL6;CLEC6A;CD14;MYD88
positive regulation of T cell activation (GO:0050870)	3/68	1.33206e-05	0.000310815	0	0	83.5846	938.337	CD86;IL6;CD80
positive regulation of lymphocyte proliferation (GO:0050671)	3/71	1.51728e-05	0.000326798	0	0	79.885	886.405	CD86;IL6;CD80
positive regulation of type 2 immune response (GO:0002830)	2/10	2.04095e-05	0.000408189	0	0	416.208	4494.85	CD86;IL6
positive regulation of T-helper cell differentiation (GO:0045624)	2/11	2.4935e-05	0.000465453	0	0	369.944	3921.13	CD86;CD80
regulation of interleukin-2 biosynthetic process (GO:0045076)	2/12	2.991e-05	0.00050992	0	0	332.933	3468.27	CD86;CD80
cellular response to oxygen-containing compound (GO:1901701)	4/274	3.09595e-05	0.00050992	0	0	29.2089	303.271	CD86;IL6;CD80;CD14
response to molecule of bacterial origin (GO:0002237)	3/98	3.99291e-05	0.000621119	0	0	57.1033	578.366	IL6;CD14;FCGR2B
cytokine-mediated signaling pathway (GO:0019221)	5/633	4.9351e-05	0.000727278	0	0	17.1249	169.82	CD86;IL6;CCL22;CD80;MYD88
positive regulation of interleukin-2 production (GO:0032743)	2/20	8.58304e-05	0.00120162	0	0	184.889	1731.14	CD86;CD80
negative regulation of T cell proliferation (GO:0042130)	2/24	0.000124481	0.00165975	0	0	151.242	1359.87	CD86;CD80
MyD88-dependent toll-like receptor signaling pathway (GO:0002755)	2/29	0.000182748	0.00232588	0	0	123.204	1060.46	CD14;MYD88
regulation of cytokine secretion (GO:0050707)	2/31	0.000209138	0.00254603	0	0	114.695	971.759	CLEC6A;FCGR2B
cellular response to cytokine stimulus (GO:0071345)	4/456	0.000222622	0.00259726	0	0	17.2867	145.382	CD86;IL6;CCL22;CD80
positive regulation of cytokine biosynthetic process (GO:0042108)	2/40	0.000349553	0.00391499	0	0	87.4912	696.33	CD86;CD80
monocyte chemotaxis (GO:0002548)	2/41	0.000367332	0.00395588	0	0	85.2436	674.212	IL6;CCL22
regulation of interleukin-6 production (GO:0032675)	2/42	0.000385544	0.00399824	0	0	83.1083	653.303	IL6;MYD88
positive regulation of interleukin-6 production (GO:0032755)	2/43	0.00040419	0.0040419	0	0	81.0772	633.507	IL6;MYD88
pattern recognition receptor signaling pathway (GO:0002221)	2/48	0.000503894	0.00486518	0	0	72.2464	548.577	CD14;MYD88
positive regulation of response to stimulus (GO:0048584)	2/54	0.000637717	0.00586388	0	0	63.891	470.086	CD80;FCGR2B
inflammatory response (GO:0006954)	3/252	0.000649215	0.00586388	0	0	21.6177	158.669	IL6;CCL22;FCGR2B
endocytosis (GO:0006897)	3/263	0.000735013	0.00643137	0	0	20.6916	149.303	MRC1;CD14;FCGR2B
defense response to Gram-positive bacterium (GO:0050830)	2/65	0.000922875	0.00783045	0	0	52.7063	368.313	IL6;MYD88
positive regulation of inflammatory response (GO:0050729)	2/73	0.0011623	0.00929836	0	0	46.7488	315.899	IL6;MYD88
positive regulation of cytokine secretion (GO:0050715)	2/73	0.0011623	0.00929836	0	0	46.7488	315.899	CLEC6A;CD14
regulation of defense response (GO:0031347)	2/75	0.00122633	0.00952734	0	0	45.4635	304.775	FCGR2B;MYD88
response to interleukin-1 (GO:0070555)	2/76	0.00125897	0.00952734	0	0	44.8468	299.463	CCL22;MYD88
positive regulation of protein secretion (GO:0050714)	2/82	0.00146352	0.0107838	0	0	41.4708	270.676	IL6;CLEC6A
regulation of peptidyl-tyrosine phosphorylation (GO:0050730)	2/85	0.00157136	0.0109924	0	0	39.9659	258.012	IL6;CD80
toll-like receptor signaling pathway (GO:0002224)	2/86	0.00160814	0.0109924	0	0	39.4881	254.014	CD14;MYD88
positive regulation of gene expression (GO:0010628)	4/771	0.0016096	0.0109924	0	0	10.0229	64.4653	CD86;IL6;CD80;MYD88
regulation of B cell activation (GO:0050864)	2/95	0.00195747	0.0130498	0	0	35.6505	222.32	IL6;FCGR2B
positive regulation of peptidyl-tyrosine phosphorylation (GO:0050731)	2/116	0.00289972	0.0188819	0	0	29.0526	169.759	IL6;CD80
stimulatory C-type lectin receptor signaling pathway (GO:0002223)	2/121	0.00314992	0.0190034	0	0	27.8249	160.282	CLEC7A;CLEC6A
innate immune response activating cell surface receptor signaling pathway (GO:0002220)	2/124	0.00330476	0.0190034	0	0	27.1366	155.015	CLEC7A;CLEC6A
positive regulation of protein kinase B signaling (GO:0051897)	2/127	0.00346311	0.0190034	0	0	26.4813	150.032	CD86;CD80
Fc-gamma receptor signaling pathway involved in phagocytosis (GO:0038096)	2/133	0.00379033	0.0190034	0	0	25.2608	140.837	FCGR3A;FCGR2B
Fc-gamma receptor signaling pathway (GO:0038094)	2/134	0.00384622	0.0190034	0	0	25.0682	139.396	FCGR3A;FCGR2B
Fc receptor mediated stimulatory signaling pathway (GO:0002431)	2/135	0.0039025	0.0190034	0	0	24.8784	137.979	FCGR3A;FCGR2B
phagocytosis (GO:0006909)	2/135	0.0039025	0.0190034	0	0	24.8784	137.979	CD14;FCGR2B
T-helper 17 cell lineage commitment (GO:0072540)	1/6	0.00419312	0.0190034	0	0	307.4	1682.8	IL6
cellular response to lipoteichoic acid (GO:0071223)	1/6	0.00419312	0.0190034	0	0	307.4	1682.8	CD14
positive regulation of T-helper 2 cell differentiation (GO:0045630)	1/6	0.00419312	0.0190034	0	0	307.4	1682.8	CD86
negative regulation of acute inflammatory response (GO:0002674)	1/6	0.00419312	0.0190034	0	0	307.4	1682.8	FCGR2B
response to lipoteichoic acid (GO:0070391)	1/6	0.00419312	0.0190034	0	0	307.4	1682.8	CD14
negative regulation of bone resorption (GO:0045779)	1/6	0.00419312	0.0190034	0	0	307.4	1682.8	IL6
positive regulation of humoral immune response (GO:0002922)	1/6	0.00419312	0.0190034	0	0	307.4	1682.8	FCGR2B
negative regulation of leukocyte degranulation (GO:0043301)	1/6	0.00419312	0.0190034	0	0	307.4	1682.8	FCGR2B
cellular response to bacterial lipopeptide (GO:0071221)	1/6	0.00419312	0.0190034	0	0	307.4	1682.8	CD14
neutrophil mediated immunity (GO:0002446)	3/487	0.00427557	0.0190034	0	0	10.9891	59.9438	IL6;CD14;CD68
positive regulation of nucleic acid-templated transcription (GO:1903508)	3/502	0.00465474	0.0190034	0	0	10.6506	57.1922	CD86;IL6;CD80
cellular response to interleukin-1 (GO:0071347)	2/150	0.00479271	0.0190034	0	0	22.3401	119.311	CCL22;MYD88
regulation of interleukin-23 production (GO:0032667)	1/7	0.00489039	0.0190034	0	0	256.154	1362.86	MYD88
regulation of T-helper 1 cell differentiation (GO:0045625)	1/7	0.00489039	0.0190034	0	0	256.154	1362.86	CD80
regulation of chemokine biosynthetic process (GO:0045073)	1/7	0.00489039	0.0190034	0	0	256.154	1362.86	IL6
negative regulation of macrophage activation (GO:0043031)	1/7	0.00489039	0.0190034	0	0	256.154	1362.86	FCGR2B
regulation of dendritic cell differentiation (GO:2001198)	1/7	0.00489039	0.0190034	0	0	256.154	1362.86	FCGR2B
negative regulation of MyD88-independent toll-like receptor signaling pathway (GO:0034128)	1/7	0.00489039	0.0190034	0	0	256.154	1362.86	CD14
regulation of dendritic spine maintenance (GO:1902950)	1/7	0.00489039	0.0190034	0	0	256.154	1362.86	FCGR2B
positive regulation of cellular process (GO:0048522)	3/519	0.00510867	0.0190034	0	0	10.2907	54.3021	CD86;IL6;FCGR2B
regulation of T-helper 2 cell cytokine production (GO:2000551)	1/8	0.0055872	0.0190034	0	0	219.549	1138.86	IL6
T-helper cell lineage commitment (GO:0002295)	1/8	0.0055872	0.0190034	0	0	219.549	1138.86	IL6
defense response to protozoan (GO:0042832)	1/8	0.0055872	0.0190034	0	0	219.549	1138.86	CLEC7A
negative regulation of bone remodeling (GO:0046851)	1/8	0.0055872	0.0190034	0	0	219.549	1138.86	IL6
immunoglobulin mediated immune response (GO:0016064)	1/8	0.0055872	0.0190034	0	0	219.549	1138.86	FCGR2B
negative regulation of leukocyte mediated cytotoxicity (GO:0001911)	1/8	0.0055872	0.0190034	0	0	219.549	1138.86	FCGR2B
regulation of MyD88-independent toll-like receptor signaling pathway (GO:0034127)	1/8	0.0055872	0.0190034	0	0	219.549	1138.86	CD14
B cell mediated immunity (GO:0019724)	1/8	0.0055872	0.0190034	0	0	219.549	1138.86	FCGR2B
regulation of dendritic cell antigen processing and presentation (GO:0002604)	1/8	0.0055872	0.0190034	0	0	219.549	1138.86	FCGR2B
T-helper 17 cell differentiation (GO:0072539)	1/8	0.0055872	0.0190034	0	0	219.549	1138.86	IL6
regulation of T-helper 2 cell differentiation (GO:0045628)	1/8	0.0055872	0.0190034	0	0	219.549	1138.86	CD86
positive regulation of I-kappaB kinase/NF-kappaB signaling (GO:0043123)	2/163	0.00563316	0.0190034	0	0	20.5228	106.289	CLEC6A;MYD88
regulation of protein kinase B signaling (GO:0051896)	2/163	0.00563316	0.0190034	0	0	20.5228	106.289	CD86;CD80
positive regulation of cytokine production involved in inflammatory response (GO:1900017)	1/9	0.00628356	0.0195489	0	0	192.096	973.893	MYD88
myeloid leukocyte mediated immunity (GO:0002444)	1/9	0.00628356	0.0195489	0	0	192.096	973.893	IL6
regulation of immunoglobulin secretion (GO:0051023)	1/9	0.00628356	0.0195489	0	0	192.096	973.893	IL6
negative regulation of lipid localization (GO:1905953)	1/9	0.00628356	0.0195489	0	0	192.096	973.893	IL6
negative regulation of phagocytosis (GO:0050765)	1/9	0.00628356	0.0195489	0	0	192.096	973.893	FCGR2B
mature B cell differentiation involved in immune response (GO:0002313)	1/9	0.00628356	0.0195489	0	0	192.096	973.893	FCGR2B
positive regulation of immunoglobulin secretion (GO:0051024)	1/9	0.00628356	0.0195489	0	0	192.096	973.893	IL6
regulation of immunoglobulin production (GO:0002637)	1/10	0.00697947	0.0212419	0	0	170.744	847.705	FCGR2B
negative regulation of B cell proliferation (GO:0030889)	1/10	0.00697947	0.0212419	0	0	170.744	847.705	FCGR2B
receptor-mediated endocytosis (GO:0006898)	2/188	0.00742532	0.0223558	0	0	17.7419	86.9862	MRC1;FCGR2B
negative regulation of leukocyte activation (GO:0002695)	1/11	0.00767493	0.0226208	0	0	153.662	748.3	FCGR2B
response to corticosteroid (GO:0031960)	1/11	0.00767493	0.0226208	0	0	153.662	748.3	IL6
positive regulation of T-helper 1 type immune response (GO:0002827)	1/12	0.00836994	0.0239141	0	0	139.685	668.13	CD80
positive regulation of T cell cytokine production (GO:0002726)	1/12	0.00836994	0.0239141	0	0	139.685	668.13	IL6
positive regulation of granulocyte macrophage colony-stimulating factor production (GO:0032725)	1/12	0.00836994	0.0239141	0	0	139.685	668.13	CD80
regulation of I-kappaB kinase/NF-kappaB signaling (GO:0043122)	2/204	0.00869099	0.024172	0	0	16.3234	77.4623	CLEC6A;MYD88
B cell activation involved in immune response (GO:0002312)	1/13	0.00906449	0.024172	0	0	128.038	602.215	FCGR2B
negative regulation of interleukin-10 production (GO:0032693)	1/13	0.00906449	0.024172	0	0	128.038	602.215	FCGR2B
toll-like receptor 9 signaling pathway (GO:0034162)	1/13	0.00906449	0.024172	0	0	128.038	602.215	MYD88
regulation of plasma membrane bounded cell projection organization (GO:0120035)	1/13	0.00906449	0.024172	0	0	128.038	602.215	FCGR2B
positive regulation of interleukin-17 production (GO:0032740)	1/13	0.00906449	0.024172	0	0	128.038	602.215	MYD88
negative regulation of chemokine production (GO:0032682)	1/13	0.00906449	0.024172	0	0	128.038	602.215	IL6
positive regulation of sequence-specific DNA binding transcription factor activity (GO:0051091)	2/215	0.00961367	0.02484	0	0	15.4718	71.86	IL6;MYD88
regulation of adaptive immune response (GO:0002819)	1/14	0.00975859	0.02484	0	0	118.183	547.143	FCGR2B
interleukin-6-mediated signaling pathway (GO:0070102)	1/14	0.00975859	0.02484	0	0	118.183	547.143	IL6
positive regulation of interleukin-8 secretion (GO:2000484)	1/14	0.00975859	0.02484	0	0	118.183	547.143	CD14
necroptotic process (GO:0070266)	1/14	0.00975859	0.02484	0	0	118.183	547.143	CD14
positive regulation of acute inflammatory response (GO:0002675)	1/15	0.0104522	0.0258994	0	0	109.736	500.5	IL6
positive regulation of interleukin-4 production (GO:0032753)	1/15	0.0104522	0.0258994	0	0	109.736	500.5	CD86
toll-like receptor 4 signaling pathway (GO:0034142)	1/15	0.0104522	0.0258994	0	0	109.736	500.5	CD14
apoptotic process (GO:0006915)	2/231	0.0110308	0.0264468	0	0	14.3792	64.808	CD14;MYD88
positive regulation of epithelial cell apoptotic process (GO:1904037)	1/16	0.0111454	0.0264468	0	0	102.415	460.534	IL6
positive regulation of response to endoplasmic reticulum stress (GO:1905898)	1/16	0.0111454	0.0264468	0	0	102.415	460.534	FCGR2B
negative regulation of lipid storage (GO:0010888)	1/16	0.0111454	0.0264468	0	0	102.415	460.534	IL6
programmed necrotic cell death (GO:0097300)	1/16	0.0111454	0.0264468	0	0	102.415	460.534	CD14
3'-UTR-mediated mRNA stabilization (GO:0070935)	1/17	0.0118382	0.0271696	0	0	96.0096	425.939	MYD88
regulation of collagen biosynthetic process (GO:0032965)	1/17	0.0118382	0.0271696	0	0	96.0096	425.939	IL6
negative regulation of B cell activation (GO:0050869)	1/17	0.0118382	0.0271696	0	0	96.0096	425.939	FCGR2B
defense response to fungus (GO:0050832)	1/17	0.0118382	0.0271696	0	0	96.0096	425.939	CLEC6A
defense response to bacterium (GO:0042742)	2/241	0.0119608	0.0272279	0	0	13.7706	60.9502	IL6;MYD88
regulation of chemokine production (GO:0032642)	1/18	0.0125305	0.0280683	0	0	90.3575	395.729	IL6
acute-phase response (GO:0006953)	1/18	0.0125305	0.0280683	0	0	90.3575	395.729	IL6
regulation of immune response (GO:0050776)	2/251	0.0129246	0.0286996	0	0	13.2108	57.449	FCGR3A;FCGR2B
negative regulation of lymphocyte activation (GO:0051250)	1/19	0.0132223	0.0286996	0	0	85.3333	369.139	FCGR2B
positive regulation of STAT cascade (GO:1904894)	1/19	0.0132223	0.0286996	0	0	85.3333	369.139	IL6
positive regulation of immunoglobulin production (GO:0002639)	1/19	0.0132223	0.0286996	0	0	85.3333	369.139	IL6
negative regulation of macromolecule biosynthetic process (GO:0010558)	1/20	0.0139137	0.029968	0	0	80.8381	345.573	IL6
regulation of macrophage activation (GO:0043030)	1/21	0.0146047	0.0307467	0	0	76.7923	324.556	FCGR2B
regulation of interleukin-17 production (GO:0032660)	1/21	0.0146047	0.0307467	0	0	76.7923	324.556	MYD88
negative regulation of cytokine biosynthetic process (GO:0042036)	1/21	0.0146047	0.0307467	0	0	76.7923	324.556	IL6
regulation of bone resorption (GO:0045124)	1/22	0.0152952	0.0317233	0	0	73.1319	305.707	IL6
regulation of cytokine production involved in inflammatory response (GO:1900015)	1/22	0.0152952	0.0317233	0	0	73.1319	305.707	MYD88
positive regulation of macromolecule metabolic process (GO:0010604)	2/276	0.015478	0.0318665	0	0	11.9903	49.9794	IL6;MYD88
regulation of interleukin-8 secretion (GO:2000482)	1/23	0.0159852	0.0322005	0	0	69.8042	288.716	CD14
cellular response to interleukin-6 (GO:0071354)	1/23	0.0159852	0.0322005	0	0	69.8042	288.716	IL6
cellular response to amyloid-beta (GO:1904646)	1/23	0.0159852	0.0322005	0	0	69.8042	288.716	FCGR2B
response to glucocorticoid (GO:0051384)	1/24	0.0166748	0.0333497	0	0	66.7659	273.33	IL6
positive regulation of MAPK cascade (GO:0043410)	2/289	0.0168855	0.0335315	0	0	11.4396	46.6885	IL6;CCL22
regulation of interleukin-10 production (GO:0032653)	1/25	0.017364	0.0337633	0	0	63.9808	259.337	FCGR2B
peptide hormone secretion (GO:0030072)	1/25	0.017364	0.0337633	0	0	63.9808	259.337	IL6
response to amyloid-beta (GO:1904645)	1/25	0.017364	0.0337633	0	0	63.9808	259.337	FCGR2B
regulation of vascular endothelial growth factor production (GO:0010574)	1/27	0.0187409	0.0357898	0	0	59.0533	234.857	IL6
acute inflammatory response (GO:0002526)	1/28	0.0194287	0.0357898	0	0	56.8632	224.098	IL6
regulation of vasculature development (GO:1901342)	1/28	0.0194287	0.0357898	0	0	56.8632	224.098	IL6
negative regulation of endocytosis (GO:0045806)	1/28	0.0194287	0.0357898	0	0	56.8632	224.098	FCGR2B
cellular response to hydrogen peroxide (GO:0070301)	1/28	0.0194287	0.0357898	0	0	56.8632	224.098	IL6
regulation of NIK/NF-kappaB signaling (GO:1901222)	1/28	0.0194287	0.0357898	0	0	56.8632	224.098	CD14
positive regulation of cell communication (GO:0010647)	1/28	0.0194287	0.0357898	0	0	56.8632	224.098	CD80
negative regulation of homeostatic process (GO:0032845)	1/28	0.0194287	0.0357898	0	0	56.8632	224.098	IL6
TRIF-dependent toll-like receptor signaling pathway (GO:0035666)	1/29	0.0201161	0.0368138	0	0	54.8297	214.178	CD14
regulation of leukocyte chemotaxis (GO:0002688)	1/30	0.020803	0.0375796	0	0	52.9363	205.004	IL6
MyD88-independent toll-like receptor signaling pathway (GO:0002756)	1/30	0.020803	0.0375796	0	0	52.9363	205.004	CD14
negative regulation of toll-like receptor signaling pathway (GO:0034122)	1/31	0.0214895	0.0385709	0	0	51.1692	196.5	CD14
negative regulation of fat cell differentiation (GO:0045599)	1/32	0.0221755	0.0392983	0	0	49.5161	188.595	IL6
positive regulation of tumor necrosis factor superfamily cytokine production (GO:1903557)	1/32	0.0221755	0.0392983	0	0	49.5161	188.595	CD14
mRNA stabilization (GO:0048255)	1/33	0.0228611	0.0402585	0	0	47.9663	181.232	MYD88
positive regulation of chemokine production (GO:0032722)	1/34	0.0235462	0.0409499	0	0	46.5105	174.358	IL6
positive regulation of leukocyte migration (GO:0002687)	1/34	0.0235462	0.0409499	0	0	46.5105	174.358	IL6
positive regulation of NIK/NF-kappaB signaling (GO:1901224)	1/35	0.0242309	0.0416236	0	0	45.1403	167.928	CD14
positive regulation of osteoblast differentiation (GO:0045669)	1/35	0.0242309	0.0416236	0	0	45.1403	167.928	IL6
positive regulation of signaling (GO:0023056)	1/36	0.0249151	0.042538	0	0	43.8484	161.9	CD80
positive regulation of smooth muscle cell proliferation (GO:0048661)	1/37	0.0255989	0.0434405	0	0	42.6282	156.241	IL6
positive regulation of neuron death (GO:1901216)	1/38	0.0262822	0.0443315	0	0	41.474	150.918	FCGR2B
positive regulation of phagocytosis (GO:0050766)	1/39	0.0269651	0.045211	0	0	40.3806	145.903	FCGR2B
negative regulation of cytokine-mediated signaling pathway (GO:0001960)	1/40	0.0276476	0.0458067	0	0	39.3432	141.172	IL6
negative regulation of cytokine secretion (GO:0050710)	1/40	0.0276476	0.0458067	0	0	39.3432	141.172	FCGR2B
regulation of phagocytosis (GO:0050764)	1/41	0.0283296	0.0463876	0	0	38.3577	136.701	FCGR2B
cellular response to peptide (GO:1901653)	1/41	0.0283296	0.0463876	0	0	38.3577	136.701	FCGR2B
negative regulation of protein secretion (GO:0050709)	1/42	0.0290112	0.0469858	0	0	37.4203	132.471	FCGR2B
response to hydrogen peroxide (GO:0042542)	1/43	0.0296923	0.0469858	0	0	36.5275	128.462	IL6
positive regulation of interferon-gamma production (GO:0032729)	1/43	0.0296923	0.0469858	0	0	36.5275	128.462	CD14
regulation of B cell proliferation (GO:0030888)	1/43	0.0296923	0.0469858	0	0	36.5275	128.462	FCGR2B
regulation of interferon-gamma production (GO:0032649)	1/43	0.0296923	0.0469858	0	0	36.5275	128.462	CD14
lymphocyte chemotaxis (GO:0048247)	1/44	0.030373	0.0469858	0	0	35.6762	124.66	CCL22
regulation of smooth muscle cell proliferation (GO:0048660)	1/44	0.030373	0.0469858	0	0	35.6762	124.66	IL6
positive regulation of interleukin-8 production (GO:0032757)	1/44	0.030373	0.0469858	0	0	35.6762	124.66	CD14
negative regulation of immune response (GO:0050777)	1/44	0.030373	0.0469858	0	0	35.6762	124.66	FCGR2B
negative regulation of immune system process (GO:0002683)	1/44	0.030373	0.0469858	0	0	35.6762	124.66	FCGR2B
negative regulation of programmed cell death (GO:0043069)	2/408	0.0321294	0.0494299	0	0	8.03777	27.6337	IL6;MYD88
positive regulation of tumor necrosis factor production (GO:0032760)	1/47	0.0324123	0.0495926	0	0	33.3445	114.345	CD14
positive regulation of protein phosphorylation (GO:0001934)	2/412	0.0327112	0.0497779	0	0	7.95772	27.2157	IL6;CD80
cellular response to mechanical stimulus (GO:0071260)	1/48	0.0330912	0.0498148	0	0	32.6334	111.23	MYD88
positive regulation of chemotaxis (GO:0050921)	1/48	0.0330912	0.0498148	0	0	32.6334	111.23	IL6
positive regulation of cell proliferation (GO:0008284)	2/424	0.0344819	0.0516306	0	0	7.7267	26.0183	CD86;IL6
response to organonitrogen compound (GO:0010243)	1/51	0.0351253	0.0523143	0	0	30.6708	102.711	IL6
chemokine-mediated signaling pathway (GO:0070098)	1/52	0.0358024	0.0527615	0	0	30.0679	100.118	CCL22
positive regulation of ossification (GO:0045778)	1/52	0.0358024	0.0527615	0	0	30.0679	100.118	IL6
positive regulation of protein import into nucleus (GO:0042307)	1/53	0.0364791	0.0529231	0	0	29.4882	97.6358	IL6
positive regulation of tyrosine phosphorylation of STAT protein (GO:0042531)	1/53	0.0364791	0.0529231	0	0	29.4882	97.6358	IL6
neutrophil chemotaxis (GO:0030593)	1/53	0.0364791	0.0529231	0	0	29.4882	97.6358	CCL22
positive regulation of immune response (GO:0050778)	1/54	0.0371554	0.0536263	0	0	28.9303	95.2574	FCGR2B
granulocyte chemotaxis (GO:0071621)	1/56	0.0385066	0.0552915	0	0	27.8755	90.7885	CCL22
positive regulation of cell death (GO:0010942)	1/57	0.0391815	0.0556894	0	0	27.3764	88.6871	FCGR2B
I-kappaB kinase/NF-kappaB signaling (GO:0007249)	1/57	0.0391815	0.0556894	0	0	27.3764	88.6871	CD14
neutrophil migration (GO:1990266)	1/58	0.039856	0.056362	0	0	26.8947	86.6678	CCL22
positive regulation of transcription, DNA-templated (GO:0045893)	3/1120	0.0401055	0.0564298	0	0	4.60706	14.8174	CD86;IL6;CD80
positive regulation of leukocyte chemotaxis (GO:0002690)	1/61	0.0418768	0.0577612	0	0	25.5462	81.0585	IL6
regulation of tumor necrosis factor production (GO:0032680)	1/61	0.0418768	0.0577612	0	0	25.5462	81.0585	CD14
positive regulation of cellular amide metabolic process (GO:0034250)	1/61	0.0418768	0.0577612	0	0	25.5462	81.0585	IL6
regulation of tyrosine phosphorylation of STAT protein (GO:0042509)	1/61	0.0418768	0.0577612	0	0	25.5462	81.0585	IL6
positive regulation of type I interferon production (GO:0032481)	1/62	0.0425496	0.0584014	0	0	25.1261	79.3253	MYD88
neutrophil degranulation (GO:0043312)	2/479	0.043068	0.0585833	0	0	6.81656	21.4379	CD14;CD68
neutrophil activation involved in immune response (GO:0002283)	2/483	0.0437215	0.0585833	0	0	6.75849	21.1535	CD14;CD68
positive regulation of endocytosis (GO:0045807)	1/64	0.0438937	0.0585833	0	0	24.326	76.0427	FCGR2B
positive regulation of JAK-STAT cascade (GO:0046427)	1/64	0.0438937	0.0585833	0	0	24.326	76.0427	IL6
negative regulation of apoptotic process (GO:0043066)	2/485	0.0440497	0.0585833	0	0	6.72981	21.0134	IL6;MYD88
regulation of JAK-STAT cascade (GO:0046425)	1/65	0.0445652	0.0585833	0	0	23.9447	74.4873	IL6
cellular response to reactive oxygen species (GO:0034614)	1/65	0.0445652	0.0585833	0	0	23.9447	74.4873	IL6
cellular response to type I interferon (GO:0071357)	1/65	0.0445652	0.0585833	0	0	23.9447	74.4873	MYD88
type I interferon signaling pathway (GO:0060337)	1/65	0.0445652	0.0585833	0	0	23.9447	74.4873	MYD88
response to interferon-gamma (GO:0034341)	1/68	0.0465768	0.0609416	0	0	22.8691	70.1316	CCL22
regulation of innate immune response (GO:0045088)	1/69	0.0472465	0.0612454	0	0	22.5317	68.7752	FCGR2B
regulation of osteoblast differentiation (GO:0045667)	1/69	0.0472465	0.0612454	0	0	22.5317	68.7752	IL6
defense response to Gram-negative bacterium (GO:0050829)	1/71	0.0485845	0.0626897	0	0	21.8857	66.1923	IL6
regulation of neuron death (GO:1901214)	1/72	0.0492529	0.0629717	0	0	21.5764	64.9619	FCGR2B
regulation of fat cell differentiation (GO:0045598)	1/72	0.0492529	0.0629717	0	0	21.5764	64.9619	IL6
positive regulation of JNK cascade (GO:0046330)	1/76	0.0519219	0.0660825	0	0	20.4215	60.4072	FCGR2B
positive regulation of translation (GO:0045727)	1/78	0.0532539	0.067471	0	0	19.8891	58.3285	IL6
positive regulation of stress-activated MAPK cascade (GO:0032874)	1/80	0.0545841	0.0688448	0	0	19.3836	56.3679	FCGR2B
regulation of anatomical structure morphogenesis (GO:0022603)	1/82	0.0559125	0.0702041	0	0	18.9031	54.516	IL6
positive regulation of peptidyl-serine phosphorylation (GO:0033138)	1/83	0.0565761	0.0707201	0	0	18.6717	53.6282	IL6
regulation of type I interferon production (GO:0032479)	1/85	0.057902	0.0720558	0	0	18.2253	51.9239	MYD88
regulation of peptidyl-serine phosphorylation (GO:0033135)	1/86	0.0585643	0.0725575	0	0	18.01	51.1056	IL6
T cell activation (GO:0042110)	1/88	0.0598875	0.0738701	0	0	17.5942	49.5326	CLEC7A
regulation of JNK cascade (GO:0046328)	1/90	0.0612091	0.075169	0	0	17.1971	48.0393	FCGR2B
positive regulation of cellular protein metabolic process (GO:0032270)	1/91	0.0618692	0.0756479	0	0	17.0051	47.3207	IL6
interleukin-1-mediated signaling pathway (GO:0070498)	1/95	0.0645054	0.0785283	0	0	16.2782	44.6187	MYD88
antigen processing and presentation of exogenous peptide antigen (GO:0002478)	1/97	0.0658209	0.0790981	0	0	15.9375	43.363	FCGR2B
antigen processing and presentation of exogenous peptide antigen via MHC class II (GO:0019886)	1/97	0.0658209	0.0790981	0	0	15.9375	43.363	FCGR2B
response to tumor necrosis factor (GO:0034612)	1/97	0.0658209	0.0790981	0	0	15.9375	43.363	CCL22
antigen processing and presentation of peptide antigen via MHC class II (GO:0002495)	1/98	0.066478	0.0795463	0	0	15.7724	42.7572	FCGR2B
plasma membrane invagination (GO:0099024)	1/103	0.0697571	0.0831149	0	0	14.9955	39.929	FCGR2B
positive regulation of lymphocyte activation (GO:0051251)	1/104	0.0704117	0.0831868	0	0	14.8491	39.4007	IL6
phagocytosis, engulfment (GO:0006911)	1/104	0.0704117	0.0831868	0	0	14.8491	39.4007	FCGR2B
regulation of response to external stimulus (GO:0032101)	1/107	0.0723727	0.0851444	0	0	14.4267	37.8835	MYD88
regulation of cytokine production (GO:0001817)	1/108	0.0730255	0.0855529	0	0	14.2912	37.3992	IL6
negative regulation of cytokine production (GO:0001818)	1/110	0.0743299	0.0867182	0	0	14.0275	36.4609	FCGR2B
regulation of humoral immune response (GO:0002920)	1/113	0.0762833	0.0886279	0	0	13.6497	35.1249	FCGR2B
regulation of immune effector process (GO:0002697)	1/114	0.0769336	0.0890141	0	0	13.5283	34.6974	FCGR2B
cellular response to interferon-gamma (GO:0071346)	1/116	0.0782329	0.0901448	0	0	13.2916	33.868	CCL22
plasma membrane bounded cell projection organization (GO:0120036)	1/118	0.0795304	0.0912644	0	0	13.0631	33.0708	IL6
positive regulation of B cell activation (GO:0050871)	1/119	0.0801786	0.0916327	0	0	12.9518	32.6838	IL6
regulation of acute inflammatory response (GO:0002673)	1/121	0.0814736	0.0927342	0	0	12.7346	31.9317	IL6
negative regulation of response to stimulus (GO:0048585)	1/127	0.0853486	0.0967514	0	0	12.1245	29.8386	FCGR2B
positive regulation of NF-kappaB transcription factor activity (GO:0051092)	1/128	0.0859929	0.0970888	0	0	12.0285	29.5117	MYD88
response to cytokine (GO:0034097)	1/138	0.0924132	0.103888	0	0	11.1449	26.5413	MYD88
regulation of cell proliferation (GO:0042127)	2/740	0.092757	0.103888	0	0	4.34688	10.3359	CD86;IL6
positive regulation of macromolecule biosynthetic process (GO:0010557)	1/142	0.0949696	0.105942	0	0	10.8265	25.4878	IL6
regulation of transcription, DNA-templated (GO:0006355)	3/1598	0.0954882	0.106098	0	0	3.14466	7.38602	CD86;IL6;CD80
neuron development (GO:0048666)	1/144	0.0962453	0.106517	0	0	10.674	24.9863	IL6
negative regulation of cell differentiation (GO:0045596)	1/150	0.100062	0.110305	0	0	10.2411	23.5746	IL6
positive regulation of cellular biosynthetic process (GO:0031328)	1/159	0.10576	0.116128	0	0	9.65336	21.6871	IL6
regulation of apoptotic process (GO:0042981)	2/815	0.109241	0.119483	0	0	3.9305	8.7029	IL6;MYD88
regulation of inflammatory response (GO:0050727)	1/166	0.110168	0.120027	0	0	9.24056	20.3823	MYD88
neuron projection development (GO:0031175)	1/167	0.110796	0.120244	0	0	9.18443	20.2063	IL6
positive regulation of hydrolase activity (GO:0051345)	1/172	0.11393	0.123168	0	0	8.91363	19.3619	CCL22
regulation of angiogenesis (GO:0045765)	1/177	0.117054	0.126059	0	0	8.65822	18.5729	IL6
regulation of GTPase activity (GO:0043087)	1/188	0.123891	0.13291	0	0	8.14439	17.0083	CCL22
positive regulation of GTPase activity (GO:0043547)	1/192	0.126365	0.135047	0	0	7.97221	16.4911	CCL22
positive regulation of cell differentiation (GO:0045597)	1/194	0.1276	0.135333	0	0	7.8888	16.2419	IL6
cellular response to tumor necrosis factor (GO:0071356)	1/194	0.1276	0.135333	0	0	7.8888	16.2419	CCL22
positive regulation of ERK1 and ERK2 cascade (GO:0070374)	1/201	0.131908	0.139375	0	0	7.61	15.4152	CCL22
regulation of MAPK cascade (GO:0043408)	1/203	0.133135	0.140142	0	0	7.53389	15.1913	IL6
positive regulation of signal transduction (GO:0009967)	1/206	0.134973	0.141545	0	0	7.42251	14.8649	CD80
regulation of translation (GO:0006417)	1/213	0.139247	0.145482	0	0	7.17489	14.1453	IL6
regulation of signal transduction (GO:0009966)	1/233	0.151352	0.157541	0	0	6.54973	12.3669	CD80
regulation of ERK1 and ERK2 cascade (GO:0070372)	1/247	0.159731	0.165647	0	0	6.17261	11.3222	CCL22
regulation of gene expression (GO:0010468)	2/1037	0.162102	0.167485	0	0	3.05169	5.55265	IL6;MYD88
positive regulation of programmed cell death (GO:0043068)	1/257	0.165669	0.170541	0	0	5.92849	10.658	IL6
positive regulation of apoptotic process (GO:0043065)	1/307	0.194778	0.199772	0	0	4.94721	8.09312	IL6
post-translational protein modification (GO:0043687)	1/357	0.222941	0.227823	0	0	4.24157	6.36595	IL6
negative regulation of cell proliferation (GO:0008285)	1/363	0.226259	0.230373	0	0	4.17	6.19693	IL6
cellular protein metabolic process (GO:0044267)	1/484	0.290418	0.294627	0	0	3.10607	3.84045	IL6
negative regulation of cellular process (GO:0048523)	1/534	0.315458	0.318874	0	0	2.80748	3.23907	IL6
positive regulation of transcription from RNA polymerase II promoter (GO:0045944)	1/848	0.454882	0.458154	0	0	1.73817	1.36919	IL6
cellular protein modification process (GO:0006464)	1/1001	0.5128	0.514638	0	0	1.46046	0.975396	IL6
regulation of transcription from RNA polymerase II promoter (GO:0006357)	1/1478	0.658765	0.658765	0	0	0.96396	0.402346	IL6

## Sheet: Up-  SN1 KEGG
Supplementary File S2. KEGG results for sub-network 1 in protein-protein network of up-regulated DEGs in High diarrhoea sheep
Term	Overlap	P-value	Adjusted P-value	Old P-value	Old Adjusted P-value	Odds Ratio	Combined Score	Genes
Tuberculosis	7/179	1.33073e-11	8.25052e-10	0	0	115.198	2884.86	IL6;FCGR3A;CLEC7A;MRC1;CD14;FCGR2B;MYD88
Toll-like receptor signaling pathway	5/104	6.65417e-09	2.06279e-07	0	0	111.599	2101.19	CD86;IL6;CD80;CD14;MYD88
Phagosome	5/152	4.49598e-08	9.29169e-07	0	0	74.9773	1268.43	FCGR3A;CLEC7A;MRC1;CD14;FCGR2B
C-type lectin receptor signaling pathway	4/104	6.63428e-07	1.02831e-05	0	0	79.544	1131.58	IL6;CCL22;CLEC7A;CLEC6A
Graft-versus-host disease	3/41	2.8651e-06	3.55272e-05	0	0	143.167	1827.23	CD86;IL6;CD80
Intestinal immune network for IgA production	3/48	4.63527e-06	4.78978e-05	0	0	120.855	1484.31	CD86;IL6;CD80
Legionellosis	3/55	7.01064e-06	6.20942e-05	0	0	104.549	1240.8	IL6;CD14;MYD88
Pertussis	3/76	1.86239e-05	0.000144335	0	0	74.3948	810.238	IL6;CD14;MYD88
Salmonella infection	3/86	2.70003e-05	0.000186002	0	0	65.3987	687.972	IL6;CD14;MYD88
Rheumatoid arthritis	3/91	3.19852e-05	0.000198308	0	0	61.6674	638.272	CD86;IL6;CD80
Systemic lupus erythematosus	3/133	9.91835e-05	0.000559034	0	0	41.6559	384.007	CD86;FCGR3A;CD80
Measles	3/138	0.000110658	0.000571735	0	0	40.103	365.301	IL6;FCGR2B;MYD88
Transcriptional misregulation in cancer	3/186	0.000267136	0.00127403	0	0	29.5127	242.823	CD86;IL6;CD14
African trypanosomiasis	2/37	0.000298822	0.00130323	0	0	95.0048	771.027	IL6;MYD88
Allograft rejection	2/38	0.000315297	0.00130323	0	0	92.3611	744.615	CD86;CD80
Type I diabetes mellitus	2/43	0.00040419	0.00156624	0	0	81.0772	633.507	CD86;CD80
Malaria	2/49	0.000525126	0.00191517	0	0	70.7057	533.96	IL6;MYD88
Autoimmune thyroid disease	2/53	0.000614344	0.00211607	0	0	65.1471	481.76	CD86;CD80
Viral myocarditis	2/59	0.000760976	0.00248318	0	0	58.2719	418.445	CD86;CD80
Staphylococcus aureus infection	2/68	0.00100951	0.0031295	0	0	50.303	347.005	FCGR3A;FCGR2B
Leishmaniasis	2/74	0.0011941	0.00352545	0	0	46.0972	310.251	FCGR3A;MYD88
Fc gamma R-mediated phagocytosis	2/91	0.00179813	0.00505815	0	0	37.2603	235.523	FCGR3A;FCGR2B
NF-kappa B signaling pathway	2/95	0.00195747	0.00505815	0	0	35.6505	222.32	CD14;MYD88
Amoebiasis	2/96	0.00199832	0.00505815	0	0	35.2695	219.216	IL6;CD14
Hematopoietic cell lineage	2/97	0.00203957	0.00505815	0	0	34.8965	216.184	IL6;CD14
Chagas disease (American trypanosomiasis)	2/103	0.00229558	0.00547408	0	0	32.8135	199.4	IL6;MYD88
Osteoclast differentiation	2/127	0.00346311	0.00795233	0	0	26.4813	150.032	FCGR3A;FCGR2B
Cell adhesion molecules (CAMs)	2/145	0.00448643	0.00993424	0	0	23.127	125.041	CD86;CD80
Hepatitis B	2/163	0.00563316	0.0120433	0	0	20.5228	106.289	IL6;MYD88
Influenza A	2/171	0.00618169	0.0127755	0	0	19.5434	99.4009	IL6;MYD88
NOD-like receptor signaling pathway	2/178	0.00668101	0.013362	0	0	18.7595	93.9565	IL6;MYD88
Kaposi sarcoma-associated herpesvirus infection	2/186	0.00727356	0.0140925	0	0	17.9366	88.311	CD86;IL6
Epstein-Barr virus infection	2/201	0.00844674	0.0158696	0	0	16.572	79.1144	IL6;MYD88
Cytokine-cytokine receptor interaction	2/294	0.0174411	0.0310941	0	0	11.2409	45.5135	IL6;CCL22
MAPK signaling pathway	2/295	0.0175531	0.0310941	0	0	11.2019	45.2841	CD14;MYD88
Prion diseases	1/35	0.0242309	0.0417309	0	0	45.1403	167.928	IL6
Pathogenic Escherichia coli infection	1/55	0.0378312	0.0633928	0	0	28.3932	92.9769	CD14
Cytosolic DNA-sensing pathway	1/63	0.0432219	0.0684059	0	0	24.7196	77.6544	IL6
Inflammatory bowel disease (IBD)	1/65	0.0445652	0.0684059	0	0	23.9447	74.4873	IL6
Herpes simplex virus 1 infection	2/492	0.0452059	0.0684059	0	0	6.63129	20.534	IL6;MYD88
Acute myeloid leukemia	1/66	0.0452361	0.0684059	0	0	23.5751	72.9853	CD14
B cell receptor signaling pathway	1/71	0.0485845	0.07172	0	0	21.8857	66.1923	FCGR2B
Hypertrophic cardiomyopathy (HCM)	1/85	0.057902	0.0834866	0	0	18.2253	51.9239	IL6
IL-17 signaling pathway	1/93	0.0631881	0.0890378	0	0	16.6338	45.9365	IL6
AGE-RAGE signaling pathway in diabetic complications	1/100	0.0677909	0.0913704	0	0	15.4522	41.587	IL6
HIF-1 signaling pathway	1/100	0.0677909	0.0913704	0	0	15.4522	41.587	IL6
Th17 cell differentiation	1/107	0.0723727	0.0940501	0	0	14.4267	37.8835	IL6
Insulin resistance	1/108	0.0730255	0.0940501	0	0	14.2912	37.3992	IL6
TNF signaling pathway	1/110	0.0743299	0.0940501	0	0	14.0275	36.4609	IL6
Toxoplasmosis	1/113	0.0762833	0.0945913	0	0	13.6497	35.1249	MYD88
Lysosome	1/123	0.0827669	0.100619	0	0	12.5246	31.2079	CD68
Natural killer cell mediated cytotoxicity	1/131	0.0879234	0.103606	0	0	11.7491	28.5655	FCGR3A
FoxO signaling pathway	1/132	0.0885661	0.103606	0	0	11.6588	28.2611	IL6
Non-alcoholic fatty liver disease (NAFLD)	1/149	0.0994272	0.114157	0	0	10.3108	23.8007	IL6
Cellular senescence	1/160	0.106391	0.119186	0	0	9.59216	21.4925	IL6
JAK-STAT signaling pathway	1/162	0.107652	0.119186	0	0	9.47205	21.1118	IL6
Chemokine signaling pathway	1/190	0.125129	0.136105	0	0	8.05739	16.7465	CCL22
Human immunodeficiency virus 1 infection	1/212	0.138638	0.148199	0	0	7.20926	14.2447	MYD88
Human T-cell leukemia virus 1 infection	1/219	0.142896	0.150161	0	0	6.9753	13.5714	IL6
Human cytomegalovirus infection	1/225	0.146529	0.151414	0	0	6.7864	13.0335	IL6
PI3K-Akt signaling pathway	1/354	0.221278	0.224905	0	0	4.27827	6.45308	IL6
Pathways in cancer	1/530	0.313485	0.313485	0	0	2.82929	3.28198	IL6

## Sheet: Up- SN2 BP
Supplementary File S2. GO analysis (Biological processes) results for sub-network 2 in protein-protein network of up-regulated DEGs in High diarrhoea sheep
Term	Overlap	P-value	Adjusted P-value	Old P-value	Old Adjusted P-value	Odds Ratio	Combined Score	Genes
negative regulation of lymphocyte proliferation (GO:0050672)	3/29	5.97671e-07	6.93766e-05	0	0	255.923	3667.44	CD86;CD80;FCGR2B
negative regulation of T cell activation (GO:0050868)	3/34	9.77135e-07	6.93766e-05	0	0	214.591	2969.65	CD86;CD80;FCGR2B
positive regulation of interleukin-2 biosynthetic process (GO:0045086)	2/8	9.2214e-06	0.00043648	0	0	666.067	7722.37	CD86;CD80
cellular response to molecule of bacterial origin (GO:0071219)	3/84	1.52988e-05	0.000513742	0	0	81.9218	908.327	CD86;CD80;FCGR2B
positive regulation of T-helper cell differentiation (GO:0045624)	2/11	1.80955e-05	0.000513742	0	0	443.978	4848.17	CD86;CD80
regulation of interleukin-2 biosynthetic process (GO:0045076)	2/12	2.17074e-05	0.000513742	0	0	399.56	4290.42	CD86;CD80
positive regulation of interleukin-2 production (GO:0032743)	2/20	6.23252e-05	0.00126431	0	0	221.889	2148.58	CD86;CD80
negative regulation of T cell proliferation (GO:0042130)	2/24	9.04151e-05	0.00160487	0	0	181.509	1690.05	CD86;CD80
receptor-mediated endocytosis (GO:0006898)	3/188	0.000168937	0.00266546	0	0	35.6811	309.925	MSR1;MRC1;FCGR2B
positive regulation of cytokine biosynthetic process (GO:0042108)	2/40	0.000254164	0.00360913	0	0	105	869.141	CD86;CD80
inflammatory response (GO:0006954)	3/252	0.000399772	0.00506966	0	0	26.4244	206.761	CCL22;SIGLEC1;FCGR2B
endocytosis (GO:0006897)	3/263	0.000452977	0.00506966	0	0	25.2923	194.742	MSR1;MRC1;FCGR2B
positive regulation of response to stimulus (GO:0048584)	2/54	0.000464124	0.00506966	0	0	76.6769	588.523	CD80;FCGR2B
positive regulation of T cell proliferation (GO:0042102)	2/61	0.000592151	0.00579063	0	0	67.5559	502.059	CD86;CD80
regulation of T cell proliferation (GO:0042129)	2/62	0.000611686	0.00579063	0	0	66.4267	491.51	CD86;CD80
positive regulation of T cell activation (GO:0050870)	2/68	0.000735398	0.00652666	0	0	60.3697	435.573	CD86;CD80
positive regulation of lymphocyte proliferation (GO:0050671)	2/71	0.000801422	0.00669423	0	0	57.7362	411.609	CD86;CD80
cellular response to lipopolysaccharide (GO:0071222)	2/91	0.00131188	0.0103493	0	0	44.7169	296.754	CD86;CD80
plasma membrane invagination (GO:0099024)	2/103	0.00167615	0.01213	0	0	39.3802	251.689	MSR1;FCGR2B
phagocytosis, engulfment (GO:0006911)	2/104	0.00170844	0.01213	0	0	38.9922	248.465	MSR1;FCGR2B
cellular response to cytokine stimulus (GO:0071345)	3/456	0.00222201	0.015025	0	0	14.3745	87.819	CD86;CCL22;CD80
positive regulation of protein kinase B signaling (GO:0051897)	2/127	0.00253266	0.0155955	0	0	31.7808	190.001	CD86;CD80
Fc-gamma receptor signaling pathway involved in phagocytosis (GO:0038096)	2/133	0.00277306	0.0155955	0	0	30.316	178.495	FCGR3A;FCGR2B
Fc-gamma receptor signaling pathway (GO:0038094)	2/134	0.00281414	0.0155955	0	0	30.0848	176.691	FCGR3A;FCGR2B
phagocytosis (GO:0006909)	2/135	0.00285551	0.0155955	0	0	29.8571	174.918	MSR1;FCGR2B
Fc receptor mediated stimulatory signaling pathway (GO:0002431)	2/135	0.00285551	0.0155955	0	0	29.8571	174.918	FCGR3A;FCGR2B
positive regulation of humoral immune response (GO:0002922)	1/6	0.003595	0.0160921	0	0	363.327	2044.88	FCGR2B
positive regulation of T-helper 2 cell differentiation (GO:0045630)	1/6	0.003595	0.0160921	0	0	363.327	2044.88	CD86
negative regulation of leukocyte degranulation (GO:0043301)	1/6	0.003595	0.0160921	0	0	363.327	2044.88	FCGR2B
positive regulation of cholesterol storage (GO:0010886)	1/6	0.003595	0.0160921	0	0	363.327	2044.88	MSR1
negative regulation of acute inflammatory response (GO:0002674)	1/6	0.003595	0.0160921	0	0	363.327	2044.88	FCGR2B
response to lipopolysaccharide (GO:0032496)	2/155	0.00374286	0.0160921	0	0	25.9281	144.884	CD86;CD80
regulation of protein kinase B signaling (GO:0051896)	2/163	0.00412949	0.0160921	0	0	24.6298	135.208	CD86;CD80
regulation of dendritic cell differentiation (GO:2001198)	1/7	0.00419302	0.0160921	0	0	302.758	1657.4	FCGR2B
regulation of T-helper 1 cell differentiation (GO:0045625)	1/7	0.00419302	0.0160921	0	0	302.758	1657.4	CD80
regulation of dendritic spine maintenance (GO:1902950)	1/7	0.00419302	0.0160921	0	0	302.758	1657.4	FCGR2B
negative regulation of macrophage activation (GO:0043031)	1/7	0.00419302	0.0160921	0	0	302.758	1657.4	FCGR2B
immunoglobulin mediated immune response (GO:0016064)	1/8	0.0047907	0.0161896	0	0	259.494	1385.98	FCGR2B
negative regulation of leukocyte mediated cytotoxicity (GO:0001911)	1/8	0.0047907	0.0161896	0	0	259.494	1385.98	FCGR2B
B cell mediated immunity (GO:0019724)	1/8	0.0047907	0.0161896	0	0	259.494	1385.98	FCGR2B
regulation of dendritic cell antigen processing and presentation (GO:0002604)	1/8	0.0047907	0.0161896	0	0	259.494	1385.98	FCGR2B
regulation of T-helper 2 cell differentiation (GO:0045628)	1/8	0.0047907	0.0161896	0	0	259.494	1385.98	CD86
cellular response to lipid (GO:0071396)	2/178	0.0049025	0.0161896	0	0	22.5136	119.728	CD86;CD80
negative regulation of phagocytosis (GO:0050765)	1/9	0.00538806	0.0170023	0	0	227.045	1185.99	FCGR2B
mature B cell differentiation involved in immune response (GO:0002313)	1/9	0.00538806	0.0170023	0	0	227.045	1185.99	FCGR2B
cytokine-mediated signaling pathway (GO:0019221)	3/633	0.00560635	0.0173066	0	0	10.2423	53.0947	CD86;CCL22;CD80
regulation of immunoglobulin production (GO:0002637)	1/10	0.00598509	0.0173446	0	0	201.808	1032.95	FCGR2B
negative regulation of B cell proliferation (GO:0030889)	1/10	0.00598509	0.0173446	0	0	201.808	1032.95	FCGR2B
positive regulation of type 2 immune response (GO:0002830)	1/10	0.00598509	0.0173446	0	0	201.808	1032.95	CD86
negative regulation of leukocyte activation (GO:0002695)	1/11	0.0065818	0.0186923	0	0	181.618	912.349	FCGR2B
positive regulation of T-helper 1 type immune response (GO:0002827)	1/12	0.00717817	0.0192321	0	0	165.099	815.047	CD80
positive regulation of granulocyte macrophage colony-stimulating factor production (GO:0032725)	1/12	0.00717817	0.0192321	0	0	165.099	815.047	CD80
regulation of cholesterol storage (GO:0010885)	1/12	0.00717817	0.0192321	0	0	165.099	815.047	MSR1
B cell activation involved in immune response (GO:0002312)	1/13	0.00777422	0.0197132	0	0	151.333	735.017	FCGR2B
negative regulation of interleukin-10 production (GO:0032693)	1/13	0.00777422	0.0197132	0	0	151.333	735.017	FCGR2B
regulation of plasma membrane bounded cell projection organization (GO:0120035)	1/13	0.00777422	0.0197132	0	0	151.333	735.017	FCGR2B
regulation of adaptive immune response (GO:0002819)	1/14	0.00836994	0.0208514	0	0	139.685	668.13	FCGR2B
positive regulation of interleukin-4 production (GO:0032753)	1/15	0.00896533	0.0219496	0	0	129.701	611.463	CD86
regulation of immune response (GO:0050776)	2/251	0.00952971	0.0222553	0	0	15.8546	73.7769	FCGR3A;FCGR2B
positive regulation of response to endoplasmic reticulum stress (GO:1905898)	1/16	0.00956039	0.0222553	0	0	121.048	562.891	FCGR2B
positive regulation of macrophage derived foam cell differentiation (GO:0010744)	1/16	0.00956039	0.0222553	0	0	121.048	562.891	MSR1
negative regulation of B cell activation (GO:0050869)	1/17	0.0101551	0.0232585	0	0	113.477	520.835	FCGR2B
cellular response to oxygen-containing compound (GO:1901701)	2/274	0.0112734	0.0247814	0	0	14.4971	65.0238	CD86;CD80
positive regulation of lipid storage (GO:0010884)	1/19	0.0113436	0.0247814	0	0	100.859	451.756	MSR1
negative regulation of lymphocyte activation (GO:0051250)	1/19	0.0113436	0.0247814	0	0	100.859	451.756	FCGR2B
sterol transport (GO:0015918)	1/21	0.0125308	0.0265578	0	0	90.7636	397.505	MSR1
regulation of macrophage activation (GO:0043030)	1/21	0.0125308	0.0265578	0	0	90.7636	397.505	FCGR2B
cellular response to amyloid-beta (GO:1904646)	1/23	0.0137167	0.0286436	0	0	82.5041	353.872	FCGR2B
regulation of interleukin-10 production (GO:0032653)	1/25	0.0149012	0.0302282	0	0	75.6212	318.086	FCGR2B
response to amyloid-beta (GO:1904645)	1/25	0.0149012	0.0302282	0	0	75.6212	318.086	FCGR2B
negative regulation of endocytosis (GO:0045806)	1/28	0.0166757	0.0328881	0	0	67.2088	275.14	FCGR2B
positive regulation of cell communication (GO:0010647)	1/28	0.0166757	0.0328881	0	0	67.2088	275.14	CD80
regulation of macrophage derived foam cell differentiation (GO:0010743)	1/29	0.0172665	0.0335868	0	0	64.8052	263.044	MSR1
regulation of cytokine secretion (GO:0050707)	1/31	0.0184471	0.0353986	0	0	60.4788	241.482	FCGR2B
positive regulation of signaling (GO:0023056)	1/36	0.0213931	0.0405043	0	0	51.826	199.255	CD80
positive regulation of neuron death (GO:1901216)	1/38	0.0225692	0.0421688	0	0	49.0197	185.842	FCGR2B
positive regulation of phagocytosis (GO:0050766)	1/39	0.0231568	0.0425834	0	0	47.7273	179.715	FCGR2B
negative regulation of cytokine secretion (GO:0050710)	1/40	0.023744	0.0425834	0	0	46.5012	173.934	FCGR2B
cellular response to peptide (GO:1901653)	1/41	0.024331	0.0425834	0	0	45.3364	168.47	FCGR2B
regulation of phagocytosis (GO:0050764)	1/41	0.024331	0.0425834	0	0	45.3364	168.47	FCGR2B
monocyte chemotaxis (GO:0002548)	1/41	0.024331	0.0425834	0	0	45.3364	168.47	CCL22
negative regulation of protein secretion (GO:0050709)	1/42	0.0249176	0.0425834	0	0	44.2284	163.299	FCGR2B
regulation of B cell proliferation (GO:0030888)	1/43	0.0255039	0.0425834	0	0	43.1732	158.399	FCGR2B
negative regulation of immune response (GO:0050777)	1/44	0.0260898	0.0425834	0	0	42.167	153.75	FCGR2B
lymphocyte chemotaxis (GO:0048247)	1/44	0.0260898	0.0425834	0	0	42.167	153.75	CCL22
cholesterol transport (GO:0030301)	1/44	0.0260898	0.0425834	0	0	42.167	153.75	MSR1
negative regulation of immune system process (GO:0002683)	1/44	0.0260898	0.0425834	0	0	42.167	153.75	FCGR2B
chemokine-mediated signaling pathway (GO:0070098)	1/52	0.0307658	0.0496449	0	0	35.5383	123.721	CCL22
neutrophil chemotaxis (GO:0030593)	1/53	0.0313489	0.0500173	0	0	34.8531	120.682	CCL22
positive regulation of immune response (GO:0050778)	1/54	0.0319316	0.0502956	0	0	34.1938	117.769	FCGR2B
positive regulation of intracellular signal transduction (GO:1902533)	2/479	0.0322317	0.0502956	0	0	8.18071	28.0992	CD86;CD80
granulocyte chemotaxis (GO:0071621)	1/56	0.0330961	0.0510832	0	0	32.9471	112.295	CCL22
positive regulation of cell death (GO:0010942)	1/57	0.0336779	0.0514222	0	0	32.3571	109.72	FCGR2B
neutrophil migration (GO:1990266)	1/58	0.0342593	0.0517535	0	0	31.7879	107.246	CCL22
positive regulation of nucleic acid-templated transcription (GO:1903508)	2/502	0.035135	0.0525176	0	0	7.7952	26.1027	CD86;CD80
positive regulation of cellular process (GO:0048522)	2/519	0.0373458	0.0552407	0	0	7.5323	24.7627	CD86;FCGR2B
positive regulation of endocytosis (GO:0045807)	1/64	0.0377413	0.0552502	0	0	28.7518	94.2197	FCGR2B
response to interferon-gamma (GO:0034341)	1/68	0.0400562	0.0580406	0	0	27.0299	86.9678	CCL22
regulation of innate immune response (GO:0045088)	1/69	0.0406341	0.0582833	0	0	26.631	85.303	FCGR2B
regulation of neuron death (GO:1901214)	1/72	0.042366	0.0601598	0	0	25.5019	80.622	FCGR2B
regulation of defense response (GO:0031347)	1/75	0.044095	0.0615849	0	0	24.4644	76.3633	FCGR2B
response to interleukin-1 (GO:0070555)	1/76	0.0446707	0.0615849	0	0	24.137	75.0282	CCL22
positive regulation of JNK cascade (GO:0046330)	1/76	0.0446707	0.0615849	0	0	24.137	75.0282	FCGR2B
positive regulation of stress-activated MAPK cascade (GO:0032874)	1/80	0.0469704	0.0641326	0	0	22.9102	70.065	FCGR2B
regulation of peptidyl-tyrosine phosphorylation (GO:0050730)	1/85	0.0498378	0.0673996	0	0	21.5411	64.6015	CD80
regulation of JNK cascade (GO:0046328)	1/90	0.0526972	0.0699347	0	0	20.3258	59.8229	FCGR2B
cell-matrix adhesion (GO:0007160)	1/90	0.0526972	0.0699347	0	0	20.3258	59.8229	SIGLEC1
regulation of B cell activation (GO:0050864)	1/95	0.0555488	0.07195	0	0	19.2398	55.6126	FCGR2B
antigen processing and presentation of exogenous peptide antigen (GO:0002478)	1/97	0.0566873	0.07195	0	0	18.8371	54.0664	FCGR2B
antigen processing and presentation of exogenous peptide antigen via MHC class II (GO:0019886)	1/97	0.0566873	0.07195	0	0	18.8371	54.0664	FCGR2B
response to tumor necrosis factor (GO:0034612)	1/97	0.0566873	0.07195	0	0	18.8371	54.0664	CCL22
antigen processing and presentation of peptide antigen via MHC class II (GO:0002495)	1/98	0.057256	0.07195	0	0	18.642	53.3202	FCGR2B
response to molecule of bacterial origin (GO:0002237)	1/98	0.057256	0.07195	0	0	18.642	53.3202	FCGR2B
negative regulation of cytokine production (GO:0001818)	1/110	0.0640565	0.0797896	0	0	16.5796	45.5607	FCGR2B
regulation of humoral immune response (GO:0002920)	1/113	0.0657496	0.0811564	0	0	16.1331	43.9128	FCGR2B
regulation of immune effector process (GO:0002697)	1/114	0.0663133	0.0811564	0	0	15.9895	43.3855	FCGR2B
positive regulation of peptidyl-tyrosine phosphorylation (GO:0050731)	1/116	0.0674398	0.0811564	0	0	15.7099	42.362	CD80
cellular response to interferon-gamma (GO:0071346)	1/116	0.0674398	0.0811564	0	0	15.7099	42.362	CCL22
negative regulation of macromolecule metabolic process (GO:0010605)	1/124	0.0719335	0.0858366	0	0	14.6822	38.6437	MSR1
negative regulation of response to stimulus (GO:0048585)	1/127	0.0736135	0.0871093	0	0	14.3304	37.3871	FCGR2B
positive regulation of gene expression (GO:0010628)	2/771	0.0758501	0.0890142	0	0	4.99844	12.891	CD86;CD80
cellular response to interleukin-1 (GO:0071347)	1/150	0.0864013	0.100565	0	0	12.1043	29.6405	CCL22
positive regulation of hydrolase activity (GO:0051345)	1/172	0.0984814	0.113694	0	0	10.5354	24.4198	CCL22
regulation of GTPase activity (GO:0043087)	1/188	0.107175	0.122732	0	0	9.62615	21.498	CCL22
positive regulation of GTPase activity (GO:0043547)	1/192	0.109336	0.123456	0	0	9.42266	20.8554	CCL22
positive regulation of cell differentiation (GO:0045597)	1/194	0.110415	0.123456	0	0	9.32407	20.5457	MSR1
cellular response to tumor necrosis factor (GO:0071356)	1/194	0.110415	0.123456	0	0	9.32407	20.5457	CCL22
positive regulation of ERK1 and ERK2 cascade (GO:0070374)	1/201	0.114182	0.12667	0	0	8.99455	19.5179	CCL22
positive regulation of signal transduction (GO:0009967)	1/206	0.116863	0.12864	0	0	8.77295	18.8334	CD80
regulation of signal transduction (GO:0009966)	1/233	0.131215	0.143327	0	0	7.74138	15.7221	CD80
regulation of ERK1 and ERK2 cascade (GO:0070372)	1/247	0.138572	0.150208	0	0	7.29564	14.4189	CCL22
positive regulation of transcription, DNA-templated (GO:0045893)	2/1120	0.142659	0.153466	0	0	3.37567	6.57344	CD86;CD80
positive regulation of MAPK cascade (GO:0043410)	1/289	0.160302	0.171149	0	0	6.21843	11.3841	CCL22
positive regulation of protein phosphorylation (GO:0001934)	1/412	0.221083	0.234282	0	0	4.33024	6.53527	CD80
positive regulation of cell proliferation (GO:0008284)	1/424	0.226791	0.238551	0	0	4.20481	6.23879	CD86
regulation of transcription, DNA-templated (GO:0006355)	2/1598	0.248209	0.259159	0	0	2.30476	3.21165	CD86;CD80
neutrophil degranulation (GO:0043312)	1/479	0.252468	0.261665	0	0	3.71054	5.10745	CD68
neutrophil activation involved in immune response (GO:0002283)	1/483	0.254304	0.261665	0	0	3.67899	5.03736	CD68
neutrophil mediated immunity (GO:0002446)	1/487	0.256137	0.261665	0	0	3.64796	4.96868	CD68
negative regulation of gene expression (GO:0010629)	1/618	0.313915	0.3184	0	0	2.85413	3.30689	MSR1
regulation of cell proliferation (GO:0042127)	1/740	0.363995	0.366576	0	0	2.36794	2.39308	CD86
regulation of gene expression (GO:0010468)	1/1037	0.472228	0.472228	0	0	1.66304	1.24777	MSR1

[truncated: 3 more sheets: Up- SN2 KEGG, Up- SN3 BP, HD SN3 KEGG ]
